# Supplementary material for: Genome-Wide Analysis of p53 Targets Reveals SCN2A as a Novel Player in p53-Induced Cell Arrest in HPV-Positive Cells
Source: Viruses. 2024 Oct 31;16(11):1725. doi: 10.3390/v16111725 (PMC11598893; doi:10.3390/v16111725)
Supplement: Supplementary file 1 [file viruses-16-01725-s001.zip]

Archive with 5 entries (5 files):
- TableS1.xlsx
- TableS2.xlsx
- TableS3.xlsx
- TableS4.xlsx
- viruses-3271821-Figures.pdf
