# Supplementary material for: Genome-Wide Analysis of p53 Targets Reveals SCN2A as a Novel Player in p53-Induced Cell Arrest in HPV-Positive Cells
Source: Viruses. 2024 Oct 31;16(11):1725. doi: 10.3390/v16111725 (PMC11598893; doi:10.3390/v16111725)
Supplement: Supplementary file 1 [file viruses-16-01725-s001.zip › TableS1.xlsx]

## Sheet: MASTER_TABLE_HeLa
	Gene_ID	Gene_Symbol	siE6_1_FPKM	siE6_2_FPKM	siE6_3_FPKM	siE6+sip53_1_FPKM	siE6+sip53_2_FPKM	siE6+sip53_3_FPKM	siNC_1_FPKM	siNC_2_FPKM	siNC_3_FPKM	siE6_Average_FPKM	siE6+sip53_Average_FPKM	siNC_FPKM	log2FC_siE6/siNC	Qvalue_siE6/siNC	log2FC_siE6+sip53/siE6	Qvalue_siE6+sip53/siE6
1	1	A1BG	0.22	0.08	0.11	0.07	0.13	0.13	0.17	0.22	0.14	0.136667	0.11	0.176667	-0.374917	0.914406	-0.26208	0.948567
2	10	NAT2	0	0	0.06	0	0	0	0	0	0	0.02	0	0	0.99104	0.943229	-0.947661	0.948567
3	100	ADA	11.53	10.18	13.22	8.04	11.54	8.78	9.18	9.21	8.48	11.6433	9.45333	8.95667	0.396869	0.149764	-0.268755	0.584613
4	1000	CDH2	40.84	32.93	33.13	39.1	41.4	41.21	31.02	37.39	33.12	35.6333	40.57	33.8433	0.0781778	0.869155	0.229409	0.281959
5	10000	AKT3	0.14	0.09	0.09	0.09	0.01	0.11	0.06	0.05	0.03	0.106667	0.07	0.0466667	0.485531	0.891201	-0.867559	0.7493
6	10001	MED6	12.16	13.29	14.36	10.92	12.03	13.04	10.98	11.55	11.59	13.27	11.9967	11.3733	0.234671	0.343326	-0.109285	0.86304
7	10002	NR2E3	0.13	0.24	0.2	0.06	0.1	0.07	0.1	0.1	0.16	0.19	0.0766667	0.12	0.662424	0.840756	-1.27009	0.602412
8	10003	NAALAD2	1.12	1.08	0.46	1.99	1.39	1.65	1.4	1.81	1.55	0.886667	1.67667	1.58667	-0.847301	0.0612744	0.975992	0.0427981
9	100037417	DDTL	3.01	4.1	3.37	4.02	2.67	3.99	4.33	4.65	4.02	3.49333	3.56	4.33333	-0.298231	0.546234	0.0535945	0.954793
10	10004	NAALADL1	0	0	0	0.05	0.05	0	0	0	0.09	0	0.0333333	0.03	-2.81203	0.765068	2.84716	0.731193
11	10005	ACOT8	14.71	13.96	15.34	17.61	15.6	17.18	16.98	16.86	18.57	14.67	16.7967	17.47	-0.217145	0.533249	0.211157	0.604458
12	10006	ABI1	12.21	11.81	13.41	11.88	13.6	11.36	11.04	10.77	11.26	12.4767	12.28	11.0233	0.185598	0.438801	0.0197719	0.972555
13	10007	GNPDA1	25.6	24.17	23.95	29.85	27.88	27.61	34.82	33.92	34.32	24.5733	28.4467	34.3533	-0.474097	8.01e-05	0.247458	0.175445
14	10008	KCNE3	0.2	0.22	0.17	0.3	0.04	0.4	0.13	0.2	0.15	0.196667	0.246667	0.16	0.200086	0.943229	0.395697	0.932636
15	10009	ZBTB33	21.28	21.79	20.99	18.88	26	21.44	21.15	16.46	20.28	21.3533	22.1067	19.2967	0.15095	0.585663	0.0921839	0.891879
16	1001	CDH3	0	0	0.08	0	0	0	0	0	0	0.0266667	0	0	3.23949	0.648907	-3.19666	0.711428
17	10010	TANK	25.16	24.76	20.52	27.23	24.52	20.25	25.92	24.44	28.79	23.48	24	26.3833	-0.234966	0.2462	0.0841848	0.916923
18	100101267	POM121C	12.01	10.96	9.97	8.98	11.17	11.95	8.7	10.17	8.25	10.98	10.7	9.04	0.283725	0.126525	0.00691274	0.999976
19	100101268	SPDYE12	0.85	0.67	0.6	0.53	0.47	0.35	0.66	0.75	0.76	0.706667	0.45	0.723333	-0.0301176	0.987113	-0.615421	0.398702
20	100101467	ZSCAN30	4.72	4.62	4.09	3.16	2.97	2.53	4.32	4.59	4.37	4.47667	2.88667	4.42667	0.0490761	0.943229	-0.593867	0.00623346
21	100101490	MCTS2	6.73	7.33	6.6	8.91	7.38	9.47	6.73	6.99	7.45	6.88667	8.58667	7.05667	0.00025	0.999878	0.344432	0.636528
22	10011	SRA1	23.23	26.9	25.91	18.17	14.57	14.46	26.78	21.46	24.32	25.3467	15.7333	24.1867	0.085065	0.895898	-0.654572	0.00174569
23	100113407	TMEM170B	2.44	2.36	1.98	2.06	2.53	2.22	2.32	1.93	2.48	2.26	2.27	2.24333	0.0115715	0.993849	0.0509151	0.948567
24	100125288	ZGLP1	1.33	0.95	0.86	0.64	1.08	1.08	1.1	1.17	1.09	1.04667	0.933333	1.12	-0.101214	0.943229	-0.0771456	0.963978
25	100127983	C8orf88	9.68	11.12	10.93	14.67	11.54	14.85	9.54	10.24	8.73	10.5767	13.6867	9.50333	0.180699	0.762031	0.394322	0.269782
26	100128071	FAM229A	2.32	1.76	1.85	1.58	2.05	1.21	2.14	3.71	2.27	1.97667	1.61333	2.70667	-0.438328	0.69576	-0.255418	0.922536
27	100128327	TRAPPC3L	0	0	0.02	0	0	0	0	0	0	0.00666667	0	0	0.99104	0.943229	-0.947661	0.948567
28	100128553	CTAGE4	1.95	2.14	1.2	1.3	1.56	0.84	1.43	2.59	1.56	1.76333	1.23333	1.86	-0.0685343	0.943797	-0.46593	0.525595
29	100128569	TEKTIP1	10.55	10.2	7.96	7.04	8.96	4.33	7.24	7.69	6.6	9.57	6.77667	7.17667	0.435432	0.32111	-0.459303	0.464326
30	100128731	OST4	350.77	311.74	427.85	378.66	307.6	306.9	380.99	324.25	377.34	363.453	331.053	360.86	0.107397	0.883204	-0.147432	0.837346
31	100128927	ZBTB42	1.39	1.12	0.8	1.33	0.94	1.21	0.76	1.59	0.88	1.10333	1.16	1.07667	0.051954	0.963365	0.103711	0.948567
32	100129098	LOC100129098	0	0	0	0	0	0	0	0.03	0	0	0	0.01	-0.932514	0.943229	NA	NA
33	100129128	KHDC1L	0	0	0	0.15	0	0	0	0	0	0	0.05	0	NA	NA	0.975893	0.948567
34	100129250	SMIM27	28.69	19.46	21.08	35.27	23.84	13.45	31.19	28.42	35.26	23.0767	24.1867	31.6233	-0.327423	0.741849	0.0970876	0.948567
35	100129361	SMIM10L1	7.11	7.59	8.07	7.59	8.04	7.33	7.59	8.35	7.06	7.59	7.65333	7.66667	-0.00580936	0.998328	0.051349	0.948567
36	100129480	MKRN2OS	0.37	0.42	0.38	0.42	0.46	0.48	0.18	0.38	0.49	0.39	0.453333	0.35	0.179256	0.943229	0.269286	0.948567
37	100129520	TEX13C	0.01	0	0	0	0	0	0	0	0	0.00333333	0	0	0.99104	0.943229	-0.947661	0.948567
38	100129528	MUC8	0	0	0	0	0	0	0	0	0.02	0	0	0.00666667	-0.932514	0.943229	NA	NA
39	100129543	ZNF730	0	0	0	0	0	0	0	0.01	0	0	0	0.00333333	-0.932514	0.943229	NA	NA
40	100129583	FAM47E	0.14	0	0	0.04	0.09	0	0.14	0.04	0	0.0466667	0.0433333	0.06	-0.430608	0.950088	0.0271519	0.999976
41	100129654	TCF24	0.03	0.11	0.1	0.15	0.08	0.03	0.08	0.1	0.13	0.08	0.0866667	0.103333	-0.374935	0.943229	0.139063	0.982323
42	100129792	CCDC152	9.47	8.57	10.95	7.1	6.16	7.34	9.68	8.12	9.28	9.66333	6.86667	9.02667	0.109498	0.834427	-0.456314	0.0544213
43	100129842	ZNF737	0.8	0.64	0.91	0.46	0.84	0.55	0.72	0.86	0.8	0.783333	0.616667	0.793333	-0.0580545	0.959997	-0.315955	0.830663
44	100129924	TMEM269	0.04	0.04	0.04	0.05	0.23	0.04	0.11	0.05	0.07	0.04	0.106667	0.0766667	-1.09163	0.727742	1.59361	0.529011
45	10013	HDAC6	17.93	17.76	16.57	14.12	15.68	13.02	15.8	18.3	15.17	17.42	14.2733	16.4233	0.0733469	0.873538	-0.25567	0.229588
46	100130274	CCDC166	0	0	0	0	0	0.06	0	0	0	0	0.02	0	NA	NA	0.975893	0.948567
47	100130311	C17orf107	0.04	0.06	0.04	0.04	0.04	0.06	0.08	0.04	0.02	0.0466667	0.0466667	0.0466667	0.0208182	0.998328	0.0188368	0.999976
48	100130519	TMEM221	0.05	0.11	0	0.03	0.03	0	0.05	0.05	0.07	0.0533333	0.02	0.0566667	0.0277122	0.998328	-0.998273	0.941911
49	100130520	CD300H	0	0.13	0.18	0	0.06	0	0.13	0.07	0	0.103333	0.02	0.0666667	0.770374	0.943229	-2.22205	0.74677
50	100130705	ATP6V1FNB	0.08	0.06	0.06	0.17	0.14	0.08	0.11	0.06	0.03	0.0666667	0.13	0.0666667	0.0197249	0.998328	0.950046	0.63947
51	100130733	LRRC70	0.12	0.09	0.18	0.18	0.3	0.22	0.12	0.06	0.15	0.13	0.233333	0.11	0.272352	0.943229	0.835573	0.725068
52	100130742	LRRC69	0.22	0.34	0.37	0.21	0.11	0.21	0.11	0.65	0.22	0.31	0.176667	0.326667	-0.127834	0.969657	-0.996113	0.733162
53	100130771	EFCAB10	0.46	0.52	0	0.41	0.48	0.29	0.34	0.63	0.15	0.326667	0.393333	0.373333	-0.0751845	0.994841	0.276512	0.948567
54	100130827	SBK3	0	0	0	0.13	0	0.07	0.07	0.13	0	0	0.0666667	0.0666667	-2.41295	0.813562	2.44503	0.83609
55	100130890	TSTD3	1.87	2	1.36	1.57	1.52	1.04	1.51	1.17	1.51	1.74333	1.37667	1.39667	0.328216	0.703433	-0.291193	0.794624
56	100130933	SMIM6	0.21	0.14	0	0	0	0	0	0.07	0	0.116667	0	0.0233333	2.23026	0.723681	-3.14698	0.634294
57	100130958	SYCE1L	0.85	1.03	0.45	0.45	0.27	0.47	0	0.71	0.28	0.776667	0.396667	0.33	1.2222	0.575115	-0.92507	0.663146
58	100131017	ZNF316	7.37	7.78	7.53	6.51	7.06	5.68	6.65	8.09	7.05	7.56	6.41667	7.26333	0.0582767	0.921531	-0.200318	0.467375
59	100131187	TSTD1	60.58	52.94	53.02	56.17	44.88	48	52.75	50.59	51.73	55.5133	49.6833	51.69	0.0615632	0.943229	-0.118109	0.900046
60	100131211	NEMP2	12.93	11.04	12.41	8.85	7.84	9.75	6.93	7.99	6.65	12.1267	8.81333	7.19	0.546174	0.000154	-0.307032	0.114207
61	100131244	ANKRD63	0.04	0.03	0.04	0.01	0.04	0.07	0.08	0.13	0.05	0.0366667	0.04	0.0866667	-1.2913	0.538465	0.200429	0.965036
62	100131378	C11orf91	0	0	0.32	0.11	0	0.11	0	0	0.11	0.106667	0.0733333	0.0366667	1.53813	0.911608	-0.594192	0.948567
63	100131390	SP9	0	0	0	0.02	0	0	0	0	0.02	0	0.00666667	0.00666667	-0.932514	0.943229	0.975893	0.948567
64	100131755	ARMCX4	0.68	0.61	0.64	0.61	0.56	0.7	0.58	0.71	0.75	0.643333	0.623333	0.68	-0.0792241	0.943229	-0.00140745	0.999976
65	100131801	PET100	30.86	36.72	53.66	23.78	24.88	25.48	36.49	32.42	33.57	40.4133	24.7133	34.16	0.303378	0.551397	-0.705049	0.0609918
66	100131827	ZNF717	6.2	6.62	6.15	5.64	4.37	3.2	4.56	5.94	6.21	6.32333	4.40333	5.57	0.379921	0.12933	-0.492161	0.0924275
67	100131897	INSYN2B	3.08	2.84	3.77	1.23	1.16	1	2.61	1.59	2.56	3.23	1.13	2.25333	0.52671	0.0910735	-1.47386	3.95e-11
68	100131980	ZNF705G	0.56	0.8	0.73	0.8	0.66	0.7	0.82	0.87	0.73	0.696667	0.72	0.806667	-0.192689	0.869451	0.0984222	0.948567
69	100132074	FOXO6	0.92	0.92	0.84	1.06	0.65	1.27	0.75	1.18	0.96	0.893333	0.993333	0.963333	-0.110699	0.943229	0.191401	0.922536
70	100132247	NPIPB5	22.24	23.41	17.26	18.82	21.82	20.09	20.64	19.44	21.69	20.97	20.2433	20.59	0.0301664	0.943229	-0.0201348	0.973988
71	100132285	KIR2DS2	0.05	0.04	0	0	0	0	0	0	0	0.03	0	0	1.87275	0.914406	-1.82919	0.933711
72	100132396	ZNF705B	0.18	0	0	0.03	0	0	0	0.09	0	0.06	0.01	0.03	0.895862	0.943229	-1.80915	0.944782
73	100132406	NBPF10	11.02	10.91	10.18	8.01	10.13	11.96	14.08	6.4	10.52	10.7033	10.0333	10.3333	0.050881	0.964999	-0.0486162	0.948567
74	100132463	CLDN24	0	0	0	0	0	0	0	0.16	0	0	0	0.0533333	-0.932514	0.943229	NA	NA
75	100133315	XNDC1N	0.97	1.23	1.21	1.07	0.92	0.82	1.01	1.25	1.13	1.13667	0.936667	1.13	-0.0773617	0.943229	-0.313958	0.723076
76	100133941	CD24	68.71	56.2	60.32	101.78	64.81	73.98	75.98	108.32	95.18	61.7433	80.19	93.16	-0.582906	0.000495	0.413354	0.122291
77	100134444	KCNJ18	0.08	0.05	0.08	0.07	0.02	0.1	0.03	0.17	0.1	0.07	0.0633333	0.1	-0.545392	0.925246	-0.170409	0.978327
78	100134934	TEN1	6.43	5.27	8.97	6.43	6.33	7.68	9.28	6.88	8.09	6.89	6.81333	8.08333	-0.196567	0.840756	0.00665124	0.999976
79	100134938	UPK3BL1	10.98	11.87	11.74	11.73	8.57	10.21	11.19	13.38	9.47	11.53	10.17	11.3467	0.0378968	0.948351	-0.148244	0.831089
80	100137047	JMJD7	4.41	4.05	4.68	4.49	4.12	3.69	4.9	4.48	5.58	4.38	4.1	4.98667	-0.167249	0.838371	-0.0660461	0.948567
81	100137049	PLA2G4B	3.84	3.02	3.72	2.99	2.68	2.67	4.03	3.64	3.61	3.52667	2.78	3.76	-0.0815838	0.940454	-0.30711	0.481326
82	10014	HDAC5	8.08	7.54	8.42	7.42	10.24	7.55	8.34	8.59	8.15	8.01333	8.40333	8.36	-0.0683334	0.892729	0.111911	0.872346
83	100142659	CTAGE8	0.17	0	0	0.41	0.14	0.22	0.42	0.29	0.44	0.0566667	0.256667	0.383333	-2.67423	0.043679	2.12553	0.31726
84	100144748	KLLN	0.91	0.77	0.71	0.39	0.38	0.53	0.32	0.41	0.29	0.796667	0.433333	0.34	1.22789	0.00428651	-0.83528	0.0949265
85	10015	PDCD6IP	36.09	35.7	36.15	40.17	38.45	37.65	37.4	34.97	38.5	35.98	38.7567	36.9567	-0.0418853	0.932191	0.145195	0.46872
86	10016	PDCD6	228.18	236.61	248.97	264.59	239.21	240.57	267.69	323.45	261.97	237.92	248.123	284.37	-0.238956	0.238067	0.0916247	0.827888
87	10017	BCL2L10	0	0.12	0.24	0.23	0.18	0.19	0.06	0.12	0.06	0.12	0.2	0.08	0.634372	0.943229	0.732775	0.920841
88	100170229	SRRM5	0.33	0.25	0.38	0.29	0.26	0.25	0.33	0.48	0.35	0.32	0.266667	0.386667	-0.264416	0.927082	-0.21146	0.948567
89	100170841	EPOP	5	5.11	4.24	4.91	5.29	4.82	3.88	4.27	4.06	4.78333	5.00667	4.07	0.237816	0.441328	0.108362	0.876021
90	10018	BCL2L11	8.29	8.9	5.81	8.4	10.31	11.06	8.7	9.03	9.04	7.66667	9.92333	8.92333	-0.140564	0.726941	0.380178	0.171911
91	100188893	TOMM6	277.67	271.61	335.79	259.17	229.07	250.58	291.45	235.73	295.88	295.023	246.273	274.353	0.166491	0.661658	-0.244159	0.464847
92	10019	SH2B3	6.22	6.25	5.22	4.51	7.25	6.87	6.84	6	7.18	5.89667	6.21	6.67333	-0.169429	0.576298	0.126482	0.891016
93	100190949	C5orf52	0.16	0	0.16	0.16	0	0.08	0.08	0.08	0	0.106667	0.08	0.0533333	1.02303	0.923766	-0.408479	0.954267
94	100191040	C2CD4D	0.05	0.15	0.14	0.05	0	0.05	0	0.09	0	0.113333	0.0333333	0.03	1.85488	0.706589	-1.80013	0.71632
95	1002	CDH4	0.08	0.07	0.01	0.03	0.03	0.02	0.06	0.01	0.03	0.0533333	0.0266667	0.0333333	0.647284	0.895898	-0.786626	0.861715
96	10020	GNE	18.83	19.81	15.67	18.96	23.92	20.19	22.23	16.96	22.16	18.1033	21.0233	20.45	-0.170383	0.582806	0.256434	0.31726
97	10023	FRAT1	1.83	1.46	1.73	1.21	1.44	1.3	1.25	1.73	1.58	1.67333	1.31667	1.52	0.148106	0.90731	-0.305599	0.672336
98	10024	TROAP	51.57	51.69	59.88	57.3	65.13	56.32	62.31	60.52	54.9	54.38	59.5833	59.2433	-0.134662	0.713678	0.00434843	0.999976
99	10025	MED16	7.34	7.26	6.7	5.43	6.7	7.16	5.64	5.63	5.15	7.1	6.43	5.47333	0.355559	0.103917	-0.0837765	0.935368
100	10026	PIGK	30.27	29.51	29.02	35.52	30.18	32.01	33.27	31.66	33.73	29.6	32.57	32.8867	-0.145768	0.39806	0.178994	0.400126
101	100271715	ARHGEF33	0.41	0.38	0.37	0.44	0.18	0.32	0.32	0.5	0.39	0.386667	0.313333	0.403333	-0.0721455	0.95034	-0.205035	0.935368
102	100271846	ERVV-2	0.58	0.51	0.6	0.48	0.34	0.47	0.54	0.58	0.68	0.563333	0.43	0.6	-0.0729563	0.954183	-0.401994	0.753209
103	100271849	MEF2B	0.25	0.33	0.52	0	1	0.19	0.3	0.37	0.17	0.366667	0.396667	0.28	0.451874	0.914385	0.144106	0.97722
104	100271927	RASA4B	8.27	5.72	7.97	7.08	5.65	4.79	4.86	8.22	6.52	7.32	5.84	6.53333	-0.0509877	0.943229	-0.0824968	0.944062
105	100272147	CMC4	11.55	12.65	13.88	15.21	14.11	16.47	12.16	9.13	13.55	12.6933	15.2633	11.6133	0.163248	0.835919	0.293661	0.510415
106	100287045	FAM90A26	0	0.03	0.05	0	0	0.03	0.05	0	0	0.0266667	0.01	0.0166667	0.606417	0.943229	-1.48581	0.920962
107	100287171	WASHC1	49.8	50.69	51.21	44.9	55.65	45.73	56.68	48.46	51.86	50.5667	48.76	52.3333	-0.113285	0.698123	-0.153771	0.573194
108	100287178	USP17L11	0	0	0	0	0	0	0	0	0.01	0	0	0.00333333	NA	NA	NA	NA
109	100287284	MANSC4	0	0	0	0	0	0.04	0.04	0	0	0	0.0133333	0.0133333	-0.932514	0.943229	0.975893	0.948567
110	100287364	USP17L18	0	0	0	0	0	0	0	0	0.01	0	0	0.00333333	NA	NA	NA	NA
111	100287399	POTEB2	0	0	0	0	0	0	0	0	0.07	0	0	0.0233333	-0.932514	0.943229	NA	NA
112	100287441	USP17L20	0	0	0	0	0	0	0	0	0.01	0	0	0.00333333	NA	NA	NA	NA
113	100287482	SMKR1	2.84	3.1	4.98	3.28	4.43	2.94	5.53	2.88	3.9	3.64	3.55	4.10333	-0.132297	0.943229	-0.0172057	0.999976
114	100287520	GLYATL1B	0	0	0	0	0	0	0.1	0	0	0	0	0.0333333	-0.932514	0.943229	NA	NA
115	100287898	TTC34	0.07	0.04	0.09	0.03	0.03	0.03	0.06	0.07	0.04	0.0666667	0.03	0.0566667	0.29446	0.943229	-0.988557	0.634365
116	100287932	TIMM23	68.13	68.38	79.97	59.1	62.32	63.41	66.86	60.44	63.76	72.16	61.61	63.6867	0.201539	0.409929	-0.195757	0.517355
117	100288072	SDR42E2	0	0	0.07	0	0	0	0	0.02	0	0.0233333	0	0.00666667	0.952068	0.943229	-1.8738	0.943814
118	100288142	NBPF20	8.55	8.29	6.98	5.37	7.49	9.4	10.78	4.23	8.06	7.94	7.42	7.69	0.0451921	0.978798	-0.122263	0.873471
119	100288332	NPIPA5	50.73	55.48	42.61	37.82	48.65	49.39	57.52	58.06	48.52	49.6067	45.2867	54.7	-0.202687	0.358771	-0.0382115	0.948567
120	100288413	ERVMER34-1	0.57	1.18	0.88	1.01	0.69	0.89	0.82	1.14	1.25	0.876667	0.863333	1.07	-0.270189	0.796803	0.00780558	0.999976
121	100288520	USP17L15	0	0	0	0	0	0	0.04	0	0	0	0	0.0133333	-0.932514	0.943229	NA	NA
122	100288687	DUX4	0	0.04	0	0.12	0	0	0	0	0	0.0133333	0.04	0	0.99104	0.943229	0.0141223	0.999976
123	100288695	LIMS4	4.01	3.97	2.96	3.67	3.47	3.66	3.96	3.5	3.82	3.64667	3.6	3.76	-0.069578	0.895898	0.0514068	0.948567
124	100288801	FRG2C	0	0.03	0.03	0.03	0	0	0	0	0	0.02	0.01	0	1.90268	0.913033	-0.896417	0.948567
125	100288842	B3GALT9	1.49	1.66	1.02	1.1	1.45	1.39	1.5	1.55	1.27	1.39	1.31333	1.44	-0.0496928	0.95035	-0.0320372	0.98153
126	100288966	LOC100288966	0.01	0.01	0	0	0.01	0	0.01	0	0	0.00666667	0.00333333	0.00333333	0.912719	0.943229	-0.869193	0.948567
127	100289187	TMEM225B	0.65	0.63	0.49	1.19	1.15	0.29	0.45	1.26	0.86	0.59	0.876667	0.856667	-0.534584	0.76381	0.630804	0.736968
128	100289279	CNTNAP3C	1.33	1.13	1.34	1.52	1.67	1.24	1.19	0.99	1.71	1.26667	1.47667	1.29667	-0.0480236	0.97038	0.291067	0.758491
129	100289635	ZNF605	2.18	2.25	2.36	1.82	1.85	1.58	2.24	1.91	2.09	2.26333	1.75	2.08	0.127453	0.766441	-0.329122	0.199203
130	100289678	ZNF783	6	5.19	4.79	3.71	4.31	3.7	5.11	4.98	4.57	5.32667	3.90667	4.88667	0.174848	0.567057	-0.435713	0.059832
131	100293516	ZNF587B	2.31	2.14	1.38	1.8	2	1.93	2.62	2.61	2.33	1.94333	1.91	2.52	-0.345216	0.324788	0.0293308	0.975807
132	100302652	GPR75-ASB3	2.59	2.57	1.83	2.7	2.28	1.13	1.47	2.91	0	2.33	2.03667	1.46	0.668359	0.943229	-0.14296	0.948567
133	100302736	TMED7-TICAM2	3.04	2.07	3.04	2.6	2.56	1.88	2.63	4.53	3.92	2.71667	2.34667	3.69333	-0.434761	0.274518	-0.166731	0.866917
134	100303755	PET117	13.77	13.25	11.74	12.36	12.07	11.71	10.9	13.59	13.45	12.92	12.0467	12.6467	0.0433968	0.943229	-0.0620094	0.948567
135	100310812	SPDYE2B	0.63	0.45	0.08	0.29	0.55	0.35	0.6	0.17	0.35	0.386667	0.396667	0.373333	0.0654679	0.98668	0.0582823	0.993775
136	100310846	ANKRD61	0.67	1.25	0.96	0.79	1.1	0.63	0.68	0.9	1.27	0.96	0.84	0.95	0.0362714	0.994431	-0.156274	0.948567
137	100316904	SAP25	1.22	1.28	1.07	1.34	1.86	1.43	1.54	1.3	1.52	1.19	1.54333	1.45333	-0.251219	0.894902	0.368436	0.795653
138	100329135	TRPC5OS	0.07	0	0	0.02	0	0	0	0	0	0.0233333	0.00666667	0	2.43892	0.848056	-1.43415	0.938411
139	10036	CHAF1A	21.65	20.22	18.78	21.5	14.12	17.67	19.8	27.52	19.95	20.2167	17.7633	22.4233	-0.210768	0.500051	-0.128237	0.813328
140	10038	PARP2	33.54	33.07	34.8	41.84	46.03	45.08	37.92	38.79	37.63	33.8033	44.3167	38.1133	-0.156687	0.482985	0.42938	0.00806374
141	100381270	ZBED6	9.62	10.46	8.28	9.23	10.5	9.65	10.25	8.53	10.22	9.45333	9.79333	9.66667	-0.0431495	0.943229	0.0627116	0.944782
142	10039	PARP3	7.51	7.08	6.57	6.75	7.34	7.06	5.63	7.7	5.02	7.05333	7.05	6.11667	0.204816	0.657407	0.030973	0.955747
143	1004	CDH6	0.73	0.49	0.45	1.81	0.87	1.55	0.57	1.19	1.11	0.556667	1.41	0.956667	-0.844054	0.0307619	1.31274	0.0118182
144	10040	TOM1L1	48.96	49.25	53.75	46.26	59.69	44.78	50.94	46.59	50.06	50.6533	50.2433	49.1967	0.0173492	0.960989	0.0156624	0.984763
145	100419008	PRR20G	0	0	0	0.07	0	0	0	0	0	0	0.0233333	0	NA	NA	0.975893	0.948567
146	10042	HMGXB4	12.89	14.45	10.54	13.01	13.44	12.27	12.82	12.36	12.66	12.6267	12.9067	12.6133	0.00566019	0.998328	0.0737465	0.932368
147	100421372	MSANTD7	8.93	9.06	7.72	10.28	9.26	10.99	8.54	9.51	8.59	8.57	10.1767	8.88	-0.0206227	0.957862	0.294883	0.16475
148	10043	TOM1	8.36	7.87	8.73	8.56	10.08	9.86	8.03	8.03	8.57	8.32	9.5	8.21	0.0304355	0.948063	0.228993	0.498092
149	10044	SH2D3C	0.03	0	0.05	0	0	0	0.02	0.05	0.02	0.0266667	0	0.03	-0.376073	0.949201	-2.43719	0.83609
150	10045	SH2D3A	3.35	2.87	2.7	2.46	2.91	2.35	2.5	3.67	3.04	2.97333	2.57333	3.07	0.0592309	0.943229	-0.258938	0.698319
151	10046	MAMLD1	6.05	6.47	4.93	4.84	6.53	6.89	7.52	8.29	6.7	5.81667	6.08667	7.50333	-0.373598	0.0675442	0.118556	0.886017
152	10048	RANBP9	25.75	25.57	22.02	26.74	30.44	28.67	25.86	29.43	25.65	24.4467	28.6167	26.98	-0.126425	0.643318	0.273776	0.15428
153	10049	DNAJB6	72.56	71.21	68.12	90.98	85.71	83.99	73.05	77.81	77.53	70.63	86.8933	76.13	-0.0573368	0.890757	0.320858	0.0207991
154	100499483	CCDC180	0.49	0.37	0.38	0.32	0.2	0.5	0.31	0.28	0.3	0.413333	0.34	0.296667	0.119742	0.943229	-0.189799	0.938411
155	1005	CDH7	0	0	0	0.02	0.02	0.02	0	0.02	0	0	0.02	0.00666667	0.0566055	0.998328	2.18582	0.556121
156	100500938	CCDC179	0	0.11	0	0	0	0	0	0	0	0.0366667	0	0	0.99104	0.943229	-0.947661	0.948567
157	100505573	INAFM2	9.01	8.74	6.78	9.63	7.26	8.27	9.61	10.48	9.54	8.17667	8.38667	9.87667	-0.261624	0.286063	0.073542	0.944842
158	100505576	LASP1NB	0.04	0.08	0.06	0	0.13	0.06	0.08	0.15	0.09	0.06	0.0633333	0.106667	-0.88167	0.75754	0.17172	0.975648
159	100505741	SPATA1	0.12	0.09	0.06	0.09	0.04	0.02	0.06	0.07	0.12	0.09	0.05	0.0833333	0.163619	0.963202	-0.86533	0.851506
160	100505767	SPDYE18	0.07	0.28	0.18	0.16	0.06	0.11	0.35	0.24	0.18	0.176667	0.11	0.256667	-0.442804	0.905503	-0.583961	0.901107
161	100505876	CEBPZOS	26.68	26.49	23.55	27.61	22.2	21.29	28.77	28.53	29.6	25.5733	23.7	28.9667	-0.146644	0.519758	0.0558022	0.948567
162	100505989	SMIM31	0	0	0	0	0	0.02	0	0	0	0	0.00666667	0	NA	NA	0.975893	0.948567
163	100506084	ARL17B	4.23	3.32	3.87	4.31	3.28	3.35	2.67	5.41	3.97	3.80667	3.64667	4.01667	-0.0401146	0.943229	0.142286	0.793897
164	100506127	GVQW3	3.77	3.19	3.08	4.06	2.06	3.34	3.33	3.59	4.62	3.34667	3.15333	3.84667	-0.136809	0.780284	-0.0874721	0.948567
165	100506144	TMEM35B	19.29	20.41	23.89	18.66	16.68	16.08	20.04	15.81	18.02	21.1967	17.14	17.9567	0.26537	0.439584	-0.277387	0.451903
166	100506164	HSFX1	0.31	0.63	0.37	0.76	0.67	0.56	0.56	0.5	0.47	0.436667	0.663333	0.51	-0.213899	0.943229	0.642551	0.612976
167	100506374	EDDM13	0.1	0	0	0.1	0	0	0	0.1	0	0.0333333	0.0333333	0.0333333	0.0292699	0.998328	0.0141222	0.999976
168	100506564	THEGL	0.3	0.37	0.37	0.43	0.39	0.74	0.33	0.46	0.43	0.346667	0.52	0.406667	-0.201894	0.927082	0.605724	0.530066
169	100506581	C16orf95	7.28	6.07	5.91	4.29	4.39	4.03	4.5	4.76	4.01	6.42	4.23667	4.42333	0.545551	0.224241	-0.563615	0.231899
170	100506658	OCLN	1.43	1.5	0.95	1.45	0.84	1.43	1.76	1.9	1.38	1.29333	1.24	1.68	-0.356838	0.38604	-0.0365985	0.975648
171	100506736	SLFN12L	0.12	0.14	0.13	0.15	0.11	0.13	0.1	0.11	0.16	0.13	0.13	0.123333	0.0323456	0.990859	0.109508	0.948567
172	100507003	GFY	0.19	0.15	0.18	0	0	0	0	0.04	0.15	0.173333	0	0.0633333	1.52458	0.595046	-4.65086	0.0672847
173	100507050	TPBGL	0	0.02	0.02	0.15	0.04	0	0.07	0.02	0.06	0.0133333	0.0633333	0.05	-1.77434	0.706589	2.14082	0.648356
174	100507203	SMLR1	0	0.03	0	0	0	0	0	0	0	0.01	0	0	0.99104	0.943229	-0.947661	0.948567
175	100507290	ZNF865	2.88	2.66	2.57	1.57	1.89	2.1	1.9	2.82	1.71	2.70333	1.85333	2.14333	0.339961	0.421343	-0.502406	0.111746
176	100507341	SMIM18	0.02	0.03	0.09	0.01	0.01	0	0.02	0	0.02	0.0466667	0.00666667	0.0133333	0.831141	0.90639	-1.80629	0.710443
177	100507421	TMEM178B	0	0	0	0	0	0.02	0.01	0	0	0	0.00666667	0.00333333	-0.932514	0.943229	0.975893	0.948567
178	100507436	MICA	79.65	66.57	77.25	38.28	41.68	34.14	70.66	56.26	68.76	74.49	38.0333	65.2267	0.209033	0.396962	-0.938722	1.49e-09
179	100507588	TGFBR3L	1.56	1.66	1.84	0.98	1.01	1.08	1.47	1.78	1.73	1.68667	1.02333	1.66	0.039538	0.964673	-0.68766	0.124302
180	100507607	NPIPB9	7.76	7.08	5.46	4.76	5.9	5.48	6.87	6.97	6.49	6.76667	5.38	6.77667	-0.0104593	0.998328	-0.277895	0.510415
181	100507747	C13orf46	0.35	0.39	0.21	0.25	0.33	0.24	0.37	0.22	0.35	0.316667	0.273333	0.313333	-0.0637619	0.943229	0.43997	0.446096
182	10051	SMC4	102.21	105.52	85.52	139.46	103.66	113.17	116.19	138.5	131.28	97.75	118.763	128.657	-0.389761	0.00432118	0.318115	0.151933
183	10052	GJC1	10.92	12.12	7.72	9.82	16.22	11.4	9.71	9.14	10.04	10.2533	12.48	9.63	0.0921775	0.880606	0.320455	0.451014
184	100526664	LY75-CD302	0.02	0	0.2	0.1	0	0.18	0	0.17	0.08	0.0733333	0.0933333	0.0833333	-0.171367	0.995824	0.360802	0.971443
185	100526693	ARPC4-TTLL3	1.62	1.44	1.65	1.38	1.21	1.57	1.86	1.92	1.45	1.57	1.38667	1.74333	-0.136957	0.884297	-0.145038	0.899569
186	100526694	MSANTD3-TMEFF1	3.39	3.74	3.31	5.56	3.69	4.59	5.33	4.4	5.26	3.48	4.61333	4.99667	-0.513689	0.0485708	0.444309	0.216563
187	100526737	RBM14-RBM4	3.35	3.68	3.93	2.71	2.21	4.04	3.64	1.22	1.76	3.65333	2.98667	2.20667	0.625266	0.299827	-0.361806	0.746918
188	100526739	CENPS-CORT	5.18	4.31	4.91	3.91	2.23	3.3	4.52	4.83	4.06	4.8	3.14667	4.47	0.117725	0.914406	-0.575553	0.206299
189	100526740	ATP5MF-PTCD1	0	0	0	0	0	0.12	0	0.19	0.13	0	0.04	0.106667	-5.61588	0.47028	4.24745	0.383532
190	100526760	ABHD14A-ACY1	0.18	0	0	0	0	0	0	0.51	0.17	0.06	0	0.226667	-2.1459	0.50966	-2.80812	0.808087
191	100526761	CCDC169-SOHLH2	0.38	0.43	0	0	0.38	0	0.41	0.32	0.21	0.27	0.126667	0.313333	-0.243867	0.943229	-1.02399	0.948567
192	100526767	RNF103-CHMP3	0	0	0	0	0	0.12	0	0	0	0	0.04	0	NA	NA	3.5096	0.616016
193	100526773	EPPIN-WFDC6	0	0	0.04	0	0	0	0	0	0	0.0133333	0	0	0.99104	0.943229	-0.947661	0.948567
194	100526783	ARPIN-AP3S2	2.15	2.77	2.73	2.08	1.99	1.52	2.57	2.55	3.42	2.55	1.86333	2.84667	-0.15035	0.795795	-0.41279	0.224122
195	100526794	NT5C1B-RDH14	0.05	0	0	0.02	0.15	0.05	0	0	0	0.0166667	0.0733333	0	0.99104	0.943229	2.71935	0.611962
196	100526832	PHOSPHO2-KLHL23	0.79	0.82	0.32	1.12	0.51	0.55	0.65	0.81	1.43	0.643333	0.726667	0.963333	-0.567666	0.474639	0.204436	0.941419
197	100526835	FPGT-TNNI3K	0.08	0.16	0.13	0.12	0.22	0.08	0.15	0.43	0.21	0.123333	0.14	0.263333	-1.15352	0.469384	0.284771	0.948567
198	100526842	RPL17-C18orf32	15.12	19.04	21.99	17.67	15.73	16.69	16.97	14	18.39	18.7167	16.6967	16.4533	0.202898	0.635703	-0.131423	0.847995
199	100527943	TGIF2-RAB5IF	0.18	0.2	0.38	0.75	0.19	0	0.33	0	0.31	0.253333	0.313333	0.213333	0.200258	0.963202	0.50118	0.948567
200	100527963	PMF1-BGLAP	8.13	8.42	9.57	11.14	6.23	7.59	11.46	13.93	9.45	8.70667	8.32	11.6133	-0.394809	0.324526	-0.0317082	0.98227
201	100527978	TLCD4-RWDD3	1.56	0.65	1.49	0.81	0.72	1.33	0.89	0.7	0.95	1.23333	0.953333	0.846667	0.603092	0.592914	-0.367736	0.850365
202	100528021	ST20-MTHFS	0.17	0	0	0.08	0.09	0.16	0.08	0.08	0.26	0.0566667	0.11	0.14	-1.36498	0.740075	1.0537	0.869762
203	100528030	POC1B-GALNT4	0.44	0.6	0.42	0.95	0.33	0.62	0	0.5	0.46	0.486667	0.633333	0.32	0.586852	0.943229	0.388559	0.75522
204	100528032	KLRC4-KLRK1	0.15	0	0	0	0.15	0.15	0	0	0	0.05	0.1	0	2.85374	0.7559	1.06324	0.917349
205	100528062	ARMCX5-GPRASP2	0.79	0.69	0.61	0.86	0.29	0.72	1.31	0.58	1	0.696667	0.623333	0.963333	-0.422679	0.534813	-0.153902	0.944782
206	100528064	NEDD8-MDP1	0	0	0	0	0	0	0	0	0.06	0	0	0.02	NA	NA	NA	NA
207	100529063	BCL2L2-PABPN1	4.07	4.2	3.29	2.99	3.3	5.04	4.08	4.21	4.82	3.85333	3.77667	4.37	-0.150363	0.821462	0.174088	0.867939
208	100529097	RPL36A-HNRNPH2	1.58	2.38	1.29	0.84	0.96	0.22	1.3	2.37	1.9	1.75	0.673333	1.85667	-0.0783363	0.943229	-1.35143	0.0524969
209	100529144	CORO7-PAM16	0.32	0.14	0.49	0.31	0.15	0.17	0.48	0.21	0.27	0.316667	0.21	0.32	-0.00247597	0.998794	-0.61528	0.759241
210	100529215	ZNF559-ZNF177	0.11	0.13	0.24	0.21	0	0.18	0.08	0.07	0.32	0.16	0.13	0.156667	-0.0290044	0.998328	0.00640706	0.999976
211	100529239	RPS10-NUDT3	7.16	7.4	8.8	2.91	9.05	5.42	3.3	3.37	4.96	7.78667	5.79333	3.87667	1.02282	1.32e-05	-0.390571	0.614989
212	100529240	ZNF816-ZNF321P	1.3	1.18	0.77	1.63	0.68	0.75	1.01	1.22	0.83	1.08333	1.02	1.02	0.103769	0.943229	-0.0377612	0.991307
213	100529241	HSPE1-MOB4	1.24	1.05	1.45	1.85	2.1	2.51	2.91	1.82	1.84	1.24667	2.15333	2.19	-0.805278	0.0214892	0.830232	0.0115485
214	100529251	CKLF-CMTM1	0	0	0	0	0	0	0.3	0	1.12	0	0	0.473333	-3.81867	0.366629	NA	NA
215	100529257	SYNJ2BP-COX16	0.05	0	0	0	0	0	0	0	0.11	0.0166667	0	0.0366667	-1.43654	0.920179	-0.947661	0.948567
216	100529261	CHURC1-FNTB	1.43	2.18	2.74	2.24	2.78	2.05	2.98	3.23	2.7	2.11667	2.35667	2.97	-0.474845	0.279232	0.190237	0.88575
217	10053	AP1M2	6.74	5.55	7.56	7.26	8.41	8.19	6.17	7.3	7.22	6.61667	7.95333	6.89667	-0.0432959	0.943272	0.300216	0.46872
218	100532726	NDUFC2-KCTD14	5.55	4.42	6.81	5.07	4.33	4.96	4.26	4.18	5.06	5.59333	4.78667	4.5	0.332939	0.441328	-0.195171	0.795653
219	100532731	COMMD3-BMI1	10.44	11.22	12.78	10.11	10.89	12.71	12.4	8.64	9.68	11.48	11.2367	10.24	0.175965	0.68059	0.00628622	0.999976
220	100532736	MICOS10-NBL1	1.05	1.71	1.12	2.07	1.9	0.51	0.35	0.63	1.62	1.29333	1.49333	0.866667	0.643515	0.564257	0.257505	0.922761
221	100533105	C8orf44-SGK3	0.79	0.88	0.93	0.68	0.94	0.83	0.73	0.73	1.24	0.866667	0.816667	0.9	-0.0542039	0.955008	-0.0477291	0.964794
222	100533106	ZHX1-C8orf76	0.91	0.86	0.2	0.86	0.53	0.3	0.61	0.38	0.4	0.656667	0.563333	0.463333	0.518575	0.841335	-0.218659	0.948567
223	100533183	ZNF664-RFLNA	0.03	0	0.03	0.05	0.03	0	0.03	0.03	0.02	0.02	0.0266667	0.0266667	0.0223533	0.998328	0.575262	0.948567
224	100533467	BIVM-ERCC5	0.25	0	0	0	0	0	0.94	0	0.58	0.0833333	0	0.506667	-2.64414	0.832973	-5.19671	0.576187
225	100533496	TVP23C-CDRT4	4.81	4.45	4.56	4.76	4.53	3.61	4.41	4.91	5.69	4.60667	4.3	5.00333	-0.11257	0.866452	-0.0571955	0.948567
226	100533952	RBAK-RBAKDN	0	0.12	0.11	0	0.11	0	0.12	0	0	0.0766667	0.0366667	0.04	0.938981	0.943229	-0.896384	0.948567
227	100533997	LOC100533997	0.07	0.07	0	0.21	0.18	0.11	0	0.04	0	0.0466667	0.166667	0.0133333	1.91182	0.809626	1.82077	0.5079
228	100534012	TNFAIP8L2-SCNM1	0	0	0	0	0	0	0	0.1	0	0	0	0.0333333	-1.81032	0.933475	NA	NA
229	100534592	URGCP-MRPS24	0.31	0.39	0	0.51	0	0.25	0.24	0.44	0	0.233333	0.253333	0.226667	0.34561	0.952971	0.275711	0.965675
230	100534599	ISY1-RAB43	2.51	2.64	2.78	2.05	2.29	1.81	2.85	2.63	3.18	2.64333	2.05	2.88667	-0.121509	0.832973	-0.326972	0.341838
231	10054	UBA2	83.41	84.67	78.36	103.88	95.93	90.86	87.62	85.91	92.29	82.1467	96.89	88.6067	-0.110645	0.597935	0.273147	0.0866571
232	10055	SAE1	58.46	57.13	58.22	66.91	50.72	61.24	56.54	72.51	55.18	57.9367	59.6233	61.41	-0.0760009	0.888689	0.0804252	0.902536
233	10056	FARSB	24.73	23.39	22.98	25.38	25.34	27.6	22.78	20.5	22.51	23.7	26.1067	21.93	0.117157	0.600932	0.178992	0.339823
234	10057	ABCC5	13.88	14.04	11.4	12.17	11.7	13.21	11.68	12.55	12.89	13.1067	12.36	12.3733	0.113851	0.726838	-0.0189124	0.97629
235	10058	ABCB6	22.17	20.63	18.79	33.22	18.57	30.37	33.72	39.69	38.62	20.53	27.3867	37.3433	-0.855649	7.82e-13	0.456076	0.145153
236	10059	DNM1L	26.18	25.84	25.22	23.66	21.68	22.8	25.64	22.26	24.29	25.7467	22.7133	24.0633	0.105253	0.697123	-0.138987	0.537402
237	1006	CDH8	0.02	0	0	0	0	0	0	0.02	0	0.00666667	0	0.00666667	0.0292699	0.998328	-0.947661	0.948567
238	10060	ABCC9	0.51	0.36	0.4	0.42	0.31	0.38	0.38	0.43	0.41	0.423333	0.37	0.406667	0.0442965	0.962052	-0.16995	0.916927
239	10061	ABCF2	9.53	10.05	8.84	8.22	9.75	9.15	10.21	9.01	8.59	9.47333	9.04	9.27	0.0369107	0.943229	-0.0256474	0.958397
240	10062	NR1H3	11.7	12.4	12.28	10.9	11.31	11.08	13.42	13.91	13.17	12.1267	11.0967	13.5	-0.152305	0.648921	-0.107746	0.843926
241	10063	COX17	214.27	197.81	254.02	190.77	171.79	191.34	186.62	155.7	196.29	222.033	184.633	179.537	0.408182	0.13355	-0.279995	0.493753
242	100631383	FAM47E-STBD1	0	0.05	0.11	0.05	0	0.11	0	0.06	0.05	0.0533333	0.0533333	0.0366667	0.868576	0.914406	0.0152004	0.999976
243	100652748	TIMM23B	3.83	3.83	3.45	4.3	2.86	3.85	2.68	3.04	3.72	3.70333	3.67	3.14667	0.248595	0.601465	0.0267396	0.979676
244	100652777	LOC100652777	0.1	0.16	0.08	0.06	0.19	0.1	0.19	0.13	0.16	0.113333	0.116667	0.16	-0.530738	0.849324	0.0999344	0.983216
245	100653049	LOC100653049	0	0.05	0.08	0.08	0.14	0.16	0.1	0	0	0.0433333	0.126667	0.0333333	0.0151746	0.998627	2.01122	0.623095
246	100653515	CEP295NL	0.13	0.13	0.03	0.03	0.16	0.03	0.06	0.09	0.03	0.0966667	0.0733333	0.06	0.606655	0.926534	-0.343025	0.948567
247	10066	SCAMP2	16.5	17.57	17.93	17.04	21.42	19.14	21.77	20.3	20.56	17.3333	19.2	20.8767	-0.257846	0.16012	0.186448	0.574622
248	10067	SCAMP3	70.02	69.22	68.63	60.93	68.68	67.86	61.27	62.25	64.82	69.29	65.8233	62.78	0.145805	0.457811	-0.00124385	0.999976
249	10068	IL18BP	5.4	6.41	5.8	5.44	6.25	5.57	6.51	6.41	6.07	5.87	5.75333	6.33	-0.081779	0.886164	-0.0228448	0.968878
250	10069	RWDD2B	10.01	10.74	10.19	9.54	7.76	7.11	10.81	10.59	12.42	10.3133	8.13667	11.2733	-0.120172	0.739912	-0.301997	0.268631
251	10071	MUC12	0	0.01	0.02	0.01	0	0.02	0.01	0	0.01	0.01	0.01	0.00666667	0.622802	0.931589	0.157139	0.980272
252	10072	DPP3	11.55	11.8	11.6	7.74	8.52	10.19	10.32	9.68	8.88	11.65	8.81667	9.62667	0.285585	0.162939	-0.362983	0.136502
253	10073	SNUPN	38.34	38.1	40.29	32.2	37.23	36.91	35.48	34.31	39.29	38.91	35.4467	36.36	0.11245	0.739123	-0.0975995	0.849663
254	10075	HUWE1	25.9	23.68	22.86	21.5	23.08	28.44	23.39	21.97	20.32	24.1467	24.34	21.8933	0.143826	0.466806	0.054118	0.948567
255	10076	PTPRU	13.29	10.99	13.1	6.7	6.34	8.49	8	7.26	7.93	12.46	7.17667	7.73	0.695619	1.05e-06	-0.755832	7.58e-05
256	10078	TSSC4	13.5	13.52	14.14	10.58	14.23	12.72	13.52	10.91	12.19	13.72	12.51	12.2067	0.177599	0.646886	-0.108072	0.902089
257	10079	ATP9A	15.68	15.55	12.66	16.28	16.3	17.73	13.73	20.05	14.73	14.63	16.77	16.17	-0.14113	0.730732	0.241639	0.229588
258	1008	CDH10	0.02	0	0.02	0	0.02	0	0	0	0	0.0133333	0.00666667	0	1.88593	0.914406	-0.880173	0.948567
259	10081	PDCD7	24.56	23.04	17.55	17.84	19.33	14.15	19.29	23.33	17.93	21.7167	17.1067	20.1833	0.10877	0.829243	-0.298902	0.330265
260	10082	GPC6	0	0	0	0	0	0	0	0	0.01	0	0	0.00333333	-0.932514	0.943229	NA	NA
261	100820829	MYZAP	4.76	5.18	5.8	4.67	6.6	3.84	5.77	4.45	5.32	5.24667	5.03667	5.18	0.02222	0.977591	-0.00769126	0.999976
262	10083	USH1C	3.43	3.7	2.84	7.78	3.17	4.98	7.12	11.34	6.94	3.32333	5.31	8.46667	-1.35191	8.41e-08	0.702941	0.138211
263	10084	PQBP1	52.6	48.02	59.58	59.96	67.58	63.12	51.49	55.84	47.49	53.4	63.5533	51.6067	0.052382	0.943229	0.265713	0.326182
264	10085	EDIL3	93.53	87.01	94.76	82.19	77.31	62.49	81.2	73.48	91.49	91.7667	73.9967	82.0567	0.169624	0.436228	-0.269898	0.235342
265	100861412	FSBP	0	0.56	0.35	0	0.67	0	0.35	0	0.16	0.303333	0.223333	0.17	0.886165	0.943229	-0.400782	0.986208
266	100862671	TMEM265	1.63	1.43	1.42	2.17	1.91	2	2.46	2.57	1.55	1.49333	2.02667	2.19333	-0.54414	0.385096	0.479244	0.469974
267	10087	CERT1	8.97	9.19	7.07	8.7	9.76	9.8	10.47	8.83	9.89	8.41	9.42	9.73	-0.154085	0.607878	0.210514	0.451316
268	100874261	CCDC200	0	0	0.27	0	0.14	0.14	0	0.13	0.14	0.09	0.0933333	0.09	0.0665751	0.998328	0.00798402	0.999976
269	100885848	PTGES3L	0.92	0.93	0.73	1.12	0.62	0.98	0.59	0.96	1.01	0.86	0.906667	0.853333	0.032282	0.997564	0.171258	0.948567
270	100885850	PTGES3L-AARSD1	0.72	1	0.73	1.74	1.17	1.07	0.91	1.32	1.2	0.816667	1.32667	1.14333	-0.519618	0.513145	0.598112	0.453886
271	10089	KCNK7	0.07	0.14	0.11	0.26	0.1	0	0.11	0.21	0.31	0.106667	0.12	0.21	-1.22314	0.71217	0.467058	0.948567
272	1009	CDH11	0	0	0.01	0	0	0.01	0	0	0	0.00333333	0.00333333	0	0.99104	0.943229	0.0141227	0.999976
273	10090	UST	5.79	6.49	4.7	5.38	8.06	8.04	6.62	7.24	6.07	5.66	7.16	6.64333	-0.205403	0.521162	0.368571	0.329399
274	10092	ARPC5	39.08	38.38	34.43	40.83	39.05	40.22	38.24	32.7	40.4	37.2967	40.0333	37.1133	0.0105341	0.985653	0.145282	0.461454
275	10093	ARPC4	107.22	105.06	113.43	101.81	91.66	105.04	103.19	94.97	103.38	108.57	99.5033	100.513	0.126924	0.606154	-0.0934522	0.83029
276	10094	ARPC3	203.9	191.53	206.95	208.7	180.62	172.71	198.27	186.57	206.62	200.793	187.343	197.153	0.0517266	0.919722	-0.0696029	0.920268
277	10095	ARPC1B	89.51	85.36	87.51	76.04	82.15	88.03	85.62	82.79	83.31	87.46	82.0733	83.9067	0.0733037	0.817399	-0.0552229	0.937264
278	10096	ACTR3	46.65	43.44	44.51	48.91	53.82	55.72	41.39	37.74	41.91	44.8667	52.8167	40.3467	0.158063	0.377063	0.259619	0.109886
279	10097	ACTR2	108.59	104.2	96.35	103.26	93.85	103.21	108.12	96.89	116.37	103.047	100.107	107.127	-0.0503582	0.919722	0.000169	0.999976
280	10098	TSPAN5	4.72	4.57	4.04	4.81	4.66	4.48	4.5	4.88	5.4	4.44333	4.65	4.92667	-0.188831	0.629532	0.102879	0.901321
281	10099	TSPAN3	40.67	41.96	42.1	47.19	39.47	46.25	43.59	48.43	47.7	41.5767	44.3033	46.5733	-0.157192	0.351813	0.131993	0.645291
282	100996492	CTXND1	0.03	0.03	0.01	0.01	0.02	0.03	0.05	0.03	0.01	0.0233333	0.02	0.03	-0.447131	0.943229	-0.380895	0.948567
283	100996521	CTXND2	0	0	0	0.06	0	0	0	0	0	0	0.02	0	NA	NA	0.975893	0.948567
284	100996598	LOC100996598	0	0	0	0	0.18	0	0	0	0	0	0.06	0	NA	NA	0.975893	0.948567
285	100996693	SPEGNB	0	0.1	0	0.09	0.09	0	0	0	0.19	0.0333333	0.06	0.0633333	-0.852213	0.943229	0.888786	0.948567
286	100996709	LOC100996709	5.63	5.89	3.77	5.39	3.99	4.71	5.84	6.32	6.4	5.09667	4.69667	6.18667	-0.224651	0.487117	-0.126192	0.857734
287	100996717	NOTCH2NLC	2	1.95	1.51	1.55	2.46	1.81	2.02	1.69	1.97	1.82	1.94	1.89333	-0.0573666	0.943229	0.140771	0.879406
288	100996746	SPDYE11	0.02	0.02	0.01	0.01	0.01	0.01	0	0	0.01	0.0166667	0.01	0.00333333	1.87275	0.914406	-1.82919	0.933711
289	100996758	NPY4R2	0	0	0	0.04	0	0	0	0	0	0	0.0133333	0	NA	NA	1.82741	0.944782
290	100996763	NOTCH2NLB	2.48	2.11	2.54	1.94	2.71	2.42	2.29	2.26	2.44	2.37667	2.35667	2.33	-0.0636749	0.943229	0.0191433	0.984723
291	100996928	FMC1-LUC7L2	6.71	18.4	14.37	16.67	13.6	12.18	13.27	14.41	8.62	13.16	14.15	12.1	0.135426	0.943229	0.13686	0.948567
292	100996939	PYURF	36.31	36.4	37.53	38.11	38.22	39.02	37.36	32.24	40.15	36.7467	38.45	36.5833	0.0254528	0.951103	0.100204	0.815679
293	101	ADAM8	0.25	0.5	0.31	0.19	0.4	0.15	0.47	0.18	0.25	0.353333	0.246667	0.3	0.141156	0.943229	-0.380403	0.896103
294	1010	CDH12	0.12	0.14	0.08	0.2	0.14	0.12	0.11	0.13	0.07	0.113333	0.153333	0.103333	0.16932	0.94476	0.524399	0.839328
295	10100	TSPAN2	1.07	0.98	1.03	1.68	1.5	0.78	1.73	1.24	1.61	1.02667	1.32	1.52667	-0.569805	0.186023	0.404661	0.611962
296	10101	NUBP2	32.6	33.5	30.63	29.69	33.02	30.62	30.83	40.5	30.2	32.2433	31.11	33.8433	-0.0618947	0.939863	-0.00760303	0.999976
297	10102	TSFM	27.34	29.53	28.81	27.89	28.01	28.42	30.48	26.57	31.2	28.56	28.1067	29.4167	-0.0701916	0.901244	-0.00643454	0.999976
298	10103	TSPAN1	2.31	2.18	2.98	2.23	1.28	2.02	2.81	3.11	3.49	2.49	1.84333	3.13667	-0.318756	0.635497	-0.410666	0.618434
299	10105	PPIF	77.96	83.73	69.55	40.47	72.41	68.95	69.94	41.45	49.81	77.08	60.61	53.7333	0.527546	0.0186988	-0.303571	0.47044
300	101059915	LOC101059915	0.03	0	0	0	0	0	0	0	0	0.01	0	0	0.99104	0.943229	-0.947661	0.948567
301	101059918	GOLGA8R	0	0.03	0	0	0.03	0	0.02	0	0	0.01	0.01	0.00666667	0.927716	0.943229	0.00493393	0.999976
302	101059938	NPIPA7	1.07	0.81	0.5	0.98	0.86	1.28	1.38	0.4	0.9	0.793333	1.04	0.893333	-0.163029	0.943229	0.419257	0.836495
303	101059953	NPIPA8	6.98	8.62	7.25	4.91	8.62	7.95	7.38	7.45	5.86	7.61667	7.16	6.89667	0.15643	0.802122	-0.0509833	0.953868
304	10106	CTDSP2	29.85	27.92	26.29	31.25	34.9	34.07	29.81	35.63	31.95	28.02	33.4067	32.4633	-0.207124	0.223452	0.296527	0.0619168
305	101060200	ZNF891	1.37	1.49	1.06	1.31	1.14	1.03	1.14	0.9	1.08	1.30667	1.16	1.04	0.33103	0.219955	-0.123858	0.858602
306	101060212	LOC101060212	6.72	6.61	4	4.61	8.6	4.54	6.19	6.13	6.68	5.77667	5.91667	6.33333	-0.155814	0.84213	0.0049933	0.999976
307	101060226	NBPF19	9.07	9.61	8.44	7.25	9.43	11.07	12.43	5.11	8.63	9.04	9.25	8.72333	0.0517751	0.970956	0.076464	0.940958
308	101060321	TBC1D3G	2.92	2.94	2.23	2.41	3.99	2.36	2.8	2.55	2.75	2.69667	2.92	2.7	0.0651747	0.942391	0.184918	0.799149
309	101060341	LOC101060341	8.53	9.58	9.31	5.3	6.52	6.44	8.63	9.15	6.68	9.14	6.08667	8.15333	0.171078	0.722236	-0.554614	0.0319222
310	101060351	TBC1D3K	0.96	0.88	0.91	0.13	1.47	0.62	0.66	0.66	0.87	0.916667	0.74	0.73	0.30436	0.68864	-0.336603	0.902536
311	101060376	TBC1D3L	5.31	4.56	5.33	3.25	7.84	4.9	5.87	5.43	5.47	5.06667	5.33	5.59	-0.151826	0.767775	0.170636	0.90486
312	101060389	TBC1D3D	2.05	2.37	2.63	2.63	3.71	2.45	3.02	2.81	2.79	2.35	2.93	2.87333	-0.256539	0.657474	0.283215	0.68094
313	101060684	NBPF26	1.66	2.03	1.58	1.51	1.47	1.7	2.24	1.56	1.73	1.75667	1.56	1.84333	-0.06927	0.943229	-0.127447	0.875565
314	10107	TRIM10	0.07	0.05	0.07	0.02	0	0.05	0.09	0.05	0.04	0.0633333	0.0233333	0.06	0.152089	0.965055	-1.55741	0.645151
315	10109	ARPC2	197.22	174.24	205.32	205.28	193.08	197.12	206.27	190.32	206.8	192.26	198.493	201.13	-0.0476126	0.936709	0.0804572	0.877579
316	10110	SGK2	0.12	0.16	0.05	0.11	0.08	0.16	0.08	0.16	0.3	0.11	0.116667	0.18	-0.753309	0.808003	-0.118497	0.984182
317	10111	RAD50	14.26	14.18	14.08	15.38	15.47	14.56	13.2	13.12	11.49	14.1733	15.1367	12.6033	0.174056	0.355301	0.137328	0.539374
318	10112	KIF20A	63.98	67.77	61.62	91.1	89.07	80.49	90.11	98.71	84.62	64.4567	86.8867	91.1467	-0.492633	2.43e-05	0.471742	0.000307
319	10113	PREB	27.13	25.44	24.74	26.22	22.53	23.81	26.64	27.33	28.45	25.77	24.1867	27.4733	-0.0835624	0.81002	-0.0514848	0.947055
320	10114	HIPK3	9.04	10.14	9.38	11.88	16.2	15.08	14.46	10.04	13.33	9.52	14.3867	12.61	-0.403559	0.0533881	0.656847	0.000498
321	10116	FEM1B	20.4	20.41	16.42	18.64	28.28	24.67	20.22	17.43	19.87	19.0767	23.8633	19.1733	-0.00570383	0.998328	0.369071	0.17803
322	1012	CDH13	26.65	24.26	30.54	14.75	23.95	14.45	17.69	12.23	20.08	27.15	17.7167	16.6667	0.612374	0.000861	-0.519423	0.129499
323	10120	ACTR1B	17.84	17.16	17.99	18.85	13.2	14.89	16.51	22.31	18.44	17.6633	15.6467	19.0867	-0.105972	0.822106	-0.131539	0.814426
324	10121	ACTR1A	31.9	30.98	31.23	36.08	33.39	34.46	33.31	38.5	35.96	31.37	34.6433	35.9233	-0.186764	0.296372	0.183163	0.348797
325	10123	ARL4C	1.14	1.11	0.93	1.12	1.01	0.99	0.85	0.84	1.02	1.06	1.04	0.903333	0.231426	0.771522	0.0204842	0.995999
326	10124	ARL4A	13.05	14.2	15.7	14.07	14.83	15.26	13.54	11.52	10.49	14.3167	14.72	11.85	0.284499	0.253268	0.0780642	0.922536
327	10125	RASGRP1	0.18	0.3	0.19	0.22	0.27	0.21	0.16	0.14	0.21	0.223333	0.233333	0.17	0.418654	0.802122	0.114173	0.948567
328	10126	DNAL4	4.16	4.08	4.38	3.49	3.3	3.61	6.51	4.77	6	4.20667	3.46667	5.76	-0.437812	0.243927	-0.244083	0.722788
329	10127	ZNF263	14.8	13.7	12.73	11.25	13.45	10.19	11.46	14.13	10.93	13.7433	11.63	12.1733	0.181106	0.527829	-0.20051	0.539721
330	10128	LRPPRC	60.89	59.59	45.92	62.29	60.61	59.99	58.77	53.94	56.56	55.4667	60.9633	56.4233	-0.0642878	0.901244	0.203243	0.388762
331	10129	FRY	0.6	0.52	0.47	0.6	0.71	0.53	0.48	0.47	0.79	0.53	0.613333	0.58	-0.119296	0.923129	0.246126	0.661736
332	1013	CDH15	0.04	0.05	0.04	0	0.02	0	0	0.02	0	0.0433333	0.00666667	0.00666667	2.51032	0.584998	-2.46692	0.610329
333	10130	PDIA6	365.6	350.06	349.1	399.31	370.42	407.67	361.27	396.43	366.04	354.92	392.467	374.58	-0.068303	0.812281	0.184501	0.269094
334	10131	TRAP1	160.43	159.99	152.72	136.47	157.2	150.61	138.97	138.57	137.81	157.713	148.093	138.45	0.197169	0.111907	-0.0499454	0.941419
335	10133	OPTN	12.97	12.15	12.83	5.83	4.28	3.21	12.05	11.18	9.79	12.65	4.44	11.0067	0.211132	0.372026	-1.46747	2.44e-11
336	10134	BCAP31	215.98	208.21	268.01	181.77	157	172.21	226.48	204.8	210.19	230.733	170.327	213.823	0.134802	0.702296	-0.41401	0.0549894
337	10135	NAMPT	86.26	101.41	88	61.15	115.36	82.23	88.28	46.16	66.23	91.89	86.2467	66.89	0.455807	0.0923632	-0.0450629	0.950488
338	10137	RBM12	29.03	30.41	24.46	27.51	27.77	28.52	33.3	28.12	34.75	27.9667	27.9333	32.0567	-0.193753	0.382073	0.0422457	0.948567
339	10138	YAF2	4.46	5.83	4.24	5.51	4.25	4.23	5.11	4.64	5.22	4.84333	4.66333	4.99	-0.00885604	0.998133	0.0925227	0.92633
340	10139	ARFRP1	12.74	12.22	12.66	9.35	7.61	9.79	10.23	15.05	9.75	12.54	8.91667	11.6767	0.041272	0.943229	-0.426008	0.0852264
341	10140	TOB1	45.61	46.45	36.73	35.7	44.08	50.49	58.37	40.82	47.09	42.93	43.4233	48.76	-0.161003	0.657474	0.0516874	0.948567
342	101410538	MMP24OS	2.73	2.38	2.19	3.95	2.44	2.63	3.09	4.12	3.85	2.43333	3.00667	3.68667	-0.59087	0.130811	0.346688	0.636064
343	10142	AKAP9	9.32	9.43	8.18	10.39	9.11	9.07	9.05	9.28	9.38	8.97667	9.52333	9.23667	-0.0236934	0.943229	0.114519	0.717683
344	10144	FAM13A	3.71	4.15	4.36	5.03	4.08	4.4	4.45	4.17	4.27	4.07333	4.50333	4.29667	-0.0655662	0.928906	0.186536	0.626023
345	10146	G3BP1	39.34	40.01	38.74	40.3	40.05	43.47	38.98	33.3	37.79	39.3633	41.2733	36.69	0.10539	0.682295	0.110602	0.648442
346	10147	SUGP2	33.85	33.89	29.42	29.9	36.27	33.66	27.38	31.81	28.65	32.3867	33.2767	29.28	0.0288031	0.943229	0.102026	0.799561
347	10148	EBI3	1.64	1.3	2.24	0.39	0.39	0.34	0.14	0.2	0.07	1.72667	0.373333	0.136667	3.71496	5.97e-05	-2.17018	0.00525393
348	10149	ADGRG2	0.72	0.89	0.73	0.33	0.49	0.3	0.73	0.35	0.56	0.78	0.373333	0.546667	0.535071	0.38986	-1.03804	0.0323355
349	1015	CDH17	0	0	0	0	0	0	0.02	0	0	0	0	0.00666667	-0.932514	0.943229	NA	NA
350	10150	MBNL2	15.79	16.69	16.6	19.62	31.21	20.53	20.02	15.15	20.67	16.36	23.7867	18.6133	-0.179204	0.532662	0.575689	0.0272332
351	10152	ABI2	23.11	21.91	19.12	21.51	19.79	17.92	20.45	20.85	22.4	21.38	19.74	21.2333	-0.0762566	0.841415	0.00772613	0.999976
352	10153	CEBPZ	37.83	36.67	34.85	39.35	44.31	39.71	39.53	34.22	39.13	36.45	41.1233	37.6267	-0.0392967	0.943229	0.215872	0.251847
353	10154	PLXNC1	0.13	0.19	0.11	0.1	0.13	0.15	0.12	0.15	0.12	0.143333	0.126667	0.13	0.115486	0.943229	-0.0962658	0.960531
354	10155	TRIM28	69.24	68.53	67.28	60.9	68.3	73.44	54.92	66.09	56.88	68.35	67.5467	59.2967	0.212733	0.201904	0.0239215	0.953868
355	10156	RASA4	9.05	8.06	9.14	11.34	8.74	8.02	7.07	11.67	9.51	8.75	9.36667	9.41667	-0.0769785	0.936376	0.0976282	0.911593
356	10157	AASS	4.97	4.97	4.29	6.19	3.29	3.38	5.03	5.08	5.93	4.74333	4.28667	5.34667	-0.173022	0.561462	-0.0999786	0.94588
357	10158	PDZK1IP1	0	0.11	0.11	0	0	0	0.11	0.11	0	0.0733333	0	0.0733333	0.0353445	0.998328	-1.86024	0.933711
358	10159	ATP6AP2	130.09	125.72	149.31	113.73	105.26	106.87	123.31	117.89	133.61	135.04	108.62	124.937	0.125579	0.672451	-0.278226	0.1697
359	10160	FARP1	6.82	5.69	5.13	6.06	5.93	5.69	7.02	8.53	7.06	5.88	5.89333	7.53667	-0.359331	0.0589587	0.0521375	0.948567
360	10161	LPAR6	0	0.03	0.03	0	0.03	0	0	0.03	0.03	0.02	0.01	0.02	0.0539203	0.998328	-0.896384	0.948567
361	10162	LPCAT3	18.04	16.16	15.73	18.48	10.71	20.6	15.43	18.04	19.8	16.6433	16.5967	17.7567	-0.0846194	0.877279	0.0343241	0.968461
362	10163	WASF2	49.99	47.61	45.05	26.8	50.76	34.38	38.56	35.87	34.89	47.55	37.3133	36.44	0.383359	0.000648	-0.304723	0.464542
363	10164	CHST4	0.03	0	0	0	0	0	0	0	0	0.01	0	0	0.99104	0.943229	-0.947661	0.948567
364	10165	SLC25A13	26.81	27.56	22.38	26.11	21.49	31.83	23.7	25.25	21.57	25.5833	26.4767	23.5067	0.142545	0.594623	0.0720088	0.944782
365	10166	SLC25A15	14.89	14.64	13.18	10.87	10.1	12.75	12.47	10.81	10.6	14.2367	11.24	11.2933	0.339092	0.0412296	-0.298975	0.172602
366	101669762	BLACAT1	0.01	0	0.01	0	0	0.01	0	0	0	0.00666667	0.00333333	0	2.48094	0.802122	-1.47455	0.921788
367	10168	ZNF197	5.56	5.78	6.36	5.3	5.43	3.97	4.7	4.64	4.65	5.9	4.9	4.66333	0.300162	0.0833748	-0.196363	0.575737
368	10169	SERF2	92.03	102.93	125.64	108.58	99.46	104.41	106.07	105.17	109.09	106.867	104.15	106.777	0.0170797	0.975168	-0.00710057	0.999976
369	1017	CDK2	71.81	68.92	59.36	74.38	59.71	69.03	69.15	84.65	78.91	66.6967	67.7067	77.57	-0.211281	0.260101	0.0635654	0.933711
370	10170	DHRS9	0.36	0.25	0.49	0.3	0.13	0.42	0.14	0.35	0.31	0.366667	0.283333	0.266667	0.453304	0.897851	-0.244632	0.948567
371	10171	RCL1	21.79	19.64	18.78	17.26	17.8	20.13	16.93	16.41	17.49	20.07	18.3967	16.9433	0.253679	0.172941	-0.0872955	0.884171
372	10174	SORBS3	14.35	14.17	14.8	8.63	11.59	9.48	12.82	12.84	11.86	14.44	9.9	12.5067	0.213246	0.358803	-0.496641	0.0276505
373	10175	CNIH1	38.23	39.3	34.46	38.67	40.99	39	43.36	38.18	45.76	37.33	39.5533	42.4333	-0.180287	0.344245	0.126415	0.602224
374	10178	TENM1	0.13	0.15	0.16	0.13	0.17	0.12	0.14	0.11	0.11	0.146667	0.14	0.12	0.452958	0.666679	0.0282066	0.999017
375	10179	RBM7	7.91	8.19	8.34	13.88	10.44	9.39	10.63	12.24	11.22	8.14667	11.2367	11.3633	-0.47333	0.0022319	0.504313	0.0385558
376	1018	CDK3	2.15	1.9	2.35	1.96	1.86	2.05	1.98	2.42	1.89	2.13333	1.95667	2.09667	0.041089	0.971575	-0.0883935	0.948567
377	10180	RBM6	46.24	44.66	43.62	43.54	44.64	42.3	47.9	51.36	45.73	44.84	43.4933	48.33	-0.131103	0.468689	-0.0636097	0.896788
378	10181	RBM5	39.29	37.63	41.17	37.15	40.58	36.58	35.1	42.24	34.59	39.3633	38.1033	37.31	0.0775593	0.878323	-0.0246046	0.956039
379	10184	LHFPL2	8.69	7.45	6.76	6.46	9.01	9.12	6.67	5.15	6.41	7.63333	8.19667	6.07667	0.327712	0.14229	0.145315	0.802668
380	10186	LHFPL6	4.54	4.09	4.15	3.23	3.89	2.88	3.49	3.81	3.56	4.26	3.33333	3.62	0.239452	0.595046	-0.308777	0.505457
381	10188	TNK2	9.94	8.99	9.1	7.87	9.28	7.95	8	8.76	7.21	9.34333	8.36667	7.99	0.191205	0.401763	-0.115804	0.789846
382	10189	ALYREF	64.09	55.79	86.06	66.52	60.86	69.33	55.56	66.35	51.65	68.6467	65.57	57.8533	0.274193	0.441629	-0.0407452	0.951973
383	1019	CDK4	89.03	83.97	81.62	94.51	73.66	93.53	88.92	95.79	91.71	84.8733	87.2333	92.14	-0.107981	0.620203	0.0783332	0.906816
384	10190	TXNDC9	22.66	21.42	27.55	26.4	25.03	26.07	21.21	21.26	22.13	23.8767	25.8333	21.5333	0.163469	0.669327	0.149603	0.755142
385	101927180	LOC101927180	0.02	0.07	0	0.02	0.02	0.05	0.02	0	0.07	0.03	0.03	0.03	0.0272041	0.998328	0.0277928	0.999976
386	101927345	LOC101927345	7.36	7.5	29.79	0.54	0.55	0.56	5.41	0.36	1.7	14.8833	0.55	2.49	2.70096	0.130938	-4.79387	7.42e-09
387	101927375	LOC101927375	2.31	1.72	1.99	1.38	1.64	1.36	1.72	1.88	1.93	2.00667	1.46	1.84333	0.129467	0.902112	-0.422946	0.378896
388	101927423	PANO1	0.05	0.05	0	0.14	0.05	0	0	0.15	0	0.0333333	0.0633333	0.05	-0.551523	0.943229	0.994792	0.942921
389	101927685	HSFX4	0.19	0	0	0	0	0	0	0	0.07	0.0633333	0	0.0233333	1.47962	0.915759	-2.39332	0.891879
390	101928044	LOC101928044	0.13	0.13	0.12	0	0	0	0	0.12	0.12	0.126667	0	0.08	0.625255	0.943229	-2.42874	0.796909
391	101928147	C21orf140	0.31	0.22	0.38	0.17	0.22	0.23	0.27	0.3	0.48	0.303333	0.206667	0.35	-0.255964	0.943229	-0.573002	0.941862
392	101928527	PIGBOS1	23.73	20.04	22.58	20.08	18.97	23.33	23.86	23.22	21.31	22.1167	20.7933	22.7967	-0.0152659	0.98668	-0.0526617	0.948567
393	101928788	ARL4AP5	0	0	0.05	0	0	0.01	0	0	0	0.0166667	0.00333333	0	NA	NA	NA	NA
394	101928917	HSFX3	0.09	0	0	0	0	0	0	0	0	0.03	0	0	0.99104	0.943229	-0.947661	0.948567
395	101928991	CCDC92B	0.09	0.22	0.04	0.19	0.1	0.11	0.24	0.22	0.14	0.116667	0.133333	0.2	-1.01054	0.480876	0.794786	0.693546
396	101929469	TEX52	0.5	0.46	0.41	0.57	0.32	0.15	0.49	0.93	0.57	0.456667	0.346667	0.663333	-0.44138	0.813562	-0.313514	0.947093
397	101929937	LOC101929937	0.22	0.22	0.17	0.04	0.25	0.13	0.18	0.17	0.13	0.203333	0.14	0.16	0.374664	0.943229	-0.464657	0.943814
398	10193	RNF41	19.63	21.68	24.29	15.36	16.49	16	17.01	18.3	18.91	21.8667	15.95	18.0733	0.232042	0.203547	-0.31291	0.139127
399	101930434	LOC101930434	0.3	0.54	0.22	0.28	0.41	0.39	0.37	0.41	0.23	0.353333	0.36	0.336667	0.126759	0.974037	0.212695	0.948567
400	10194	TSHZ1	6.37	5.42	5.3	6.44	6.2	5.54	5.22	8.57	5.45	5.69667	6.06	6.41333	-0.164876	0.765068	0.108096	0.839328
401	10195	ALG3	46.99	49.43	52.48	37.6	47.39	41.73	45.42	44.18	46.2	49.6333	42.24	45.2667	0.1495	0.548832	-0.196346	0.534336
402	10196	PRMT3	30.25	32.69	25.3	37.54	31.65	31.56	28.23	28.01	29.66	29.4133	33.5833	28.6333	0.0549932	0.924154	0.218748	0.390087
403	10197	PSME3	62.74	60.51	53.85	53.74	43.85	61.57	52.3	57.02	52.41	59.0333	53.0533	53.91	0.136079	0.489732	-0.10997	0.835119
404	10198	MPHOSPH9	9.43	9.24	7.03	8.14	8.78	7.96	9.98	9.06	10.01	8.56667	8.29333	9.68333	-0.201383	0.438547	0.0437157	0.948567
405	10199	MPHOSPH10	26.65	24.25	26.4	28.62	30.39	29.12	24.62	23.72	25.77	25.7667	29.3767	24.7033	0.0715875	0.879025	0.227986	0.282798
406	102	ADAM10	18.41	18.71	17.69	12.93	12.05	9.66	18.8	16.93	19.82	18.27	11.5467	18.5167	-0.0153864	0.963872	-0.619917	0.000139
407	1020	CDK5	13.27	13.03	15.6	20.38	9.73	15.66	13.58	17.36	17.01	13.9667	15.2567	15.9833	-0.177603	0.725275	0.153853	0.910673
408	10200	MPHOSPH6	28.68	27.2	27.51	29.18	20.77	27.53	32.39	25.48	30.97	27.7967	25.8267	29.6133	-0.0712984	0.919722	-0.0721746	0.945979
409	10201	NME6	11.9	11.74	10.87	8.04	12.12	8.78	12.6	10.73	12.2	11.5033	9.64667	11.8433	0.0345942	0.943229	-0.186021	0.729778
410	10202	DHRS2	0.82	0.68	1.23	0.2	0.06	0.1	0.55	0.49	0.33	0.91	0.12	0.456667	0.987658	0.285877	-2.99784	0.00280142
411	10203	CALCRL	0.02	0.03	0.09	0.03	0.05	0.07	0.02	0.02	0.05	0.0466667	0.05	0.03	0.683161	0.880375	0.111976	0.983426
412	10204	NUTF2	32.52	29.97	36.63	31.05	29.4	32.45	26.02	28.73	26.7	33.04	30.9667	27.15	0.297313	0.120827	-0.0561407	0.948567
413	10205	MPZL2	4.54	4.09	2.29	3.69	2.61	2.15	4.09	6.2	4.84	3.64	2.81667	5.04333	-0.548255	0.187445	-0.293219	0.796909
414	10206	TRIM13	3.28	3.07	3.09	2.84	3.44	3.26	3.49	2.22	3.38	3.14667	3.18	3.03	0.0541146	0.943229	0.0586591	0.948567
415	10207	PATJ	4.96	5.66	4.59	5.18	6.05	4.47	5.06	3.78	5.63	5.07	5.23333	4.82333	-0.0246097	0.956689	0.0984773	0.894493
416	10208	USPL1	5.95	6.98	5.96	7.98	7.79	7.07	7.38	7.17	7.32	6.29667	7.61333	7.29	-0.227281	0.28538	0.315393	0.139322
417	10209	EIF1	281.42	300.68	326.1	249.78	492.09	309.47	299.23	280.4	272.08	302.733	350.447	283.903	0.104759	0.726941	0.250245	0.651249
418	1021	CDK6	15.33	15.05	11.96	5.91	9.27	7.8	8.36	7.16	5.79	14.1133	7.66	7.10333	0.990603	8.63e-10	-0.83473	8.94e-05
419	10210	TOPORS	14.14	14	12.22	13.24	13.27	13.27	13.83	12.03	14.24	13.4533	13.26	13.3667	0.0118048	0.983731	0.0258659	0.948567
420	10211	FLOT1	114.34	112.88	110.38	113.49	141.48	121.71	142.1	127.69	137.91	112.533	125.56	135.9	-0.270082	0.0397651	0.208185	0.361141
421	10212	DDX39A	80.09	77.74	81.34	50.2	41.87	33.65	67.11	64.01	65.18	79.7233	41.9067	65.4333	0.299764	0.0290349	-0.892151	8.44e-07
422	10213	PSMD14	106.52	95.28	114.19	112.68	103.13	116.32	103.7	94.86	105.96	105.33	110.71	101.507	0.0695844	0.892729	0.10668	0.808087
423	102157402	AK6	37.56	40.08	46.33	41.22	40.82	39.19	40.74	37.35	42.32	41.3233	40.41	40.1367	0.0622786	0.927162	-0.000178	0.999976
424	10216	PRG4	0.13	0.15	0.17	0.11	0.17	0.08	0.12	0.1	0.15	0.15	0.12	0.123333	0.261591	0.940454	-0.222116	0.948567
425	10217	CTDSPL	8.93	8.89	5.95	11.99	9.14	11.68	10.51	10.6	11.32	7.92333	10.9367	10.81	-0.449998	0.0308905	0.511722	0.0506055
426	10218	ANGPTL7	0	0.03	0	0	0	0.03	0	0	0.06	0.01	0.01	0.02	-0.852213	0.943229	0.0141226	0.999976
427	10219	KLRG1	0.84	0.73	0.84	1.07	0.72	0.96	0.92	0.74	1.04	0.803333	0.916667	0.9	-0.149523	0.943229	0.191536	0.943814
428	1022	CDK7	52.87	50.86	56.55	49.56	72.55	46.61	56.25	48.44	58.02	53.4267	56.24	54.2367	-0.00563671	0.998328	0.110542	0.909269
429	10220	GDF11	4.6	4.68	4.14	5.78	3.37	4.25	4.73	5.65	5.17	4.47333	4.46667	5.18333	-0.320241	0.0805944	0.133693	0.880114
430	10221	TRIB1	4.9	6.5	4.16	4.9	7.08	3.82	5.12	4.51	4.77	5.18667	5.26667	4.8	0.132032	0.840756	0.0802117	0.948567
431	10223	GPA33	0	0	0	0	0	0	0.03	0	0	0	0	0.01	-0.932514	0.943229	NA	NA
432	10224	ZNF443	1.38	1.61	1.19	1.95	1.14	1.66	1.24	1.94	1.55	1.39333	1.58333	1.57667	-0.172696	0.894902	0.224705	0.848047
433	10225	CD96	0.02	0	0	0.06	0.03	0	0.01	0.02	0	0.00666667	0.03	0.01	-0.87359	0.943229	1.46704	0.922536
434	10226	PLIN3	33.93	30.88	33.19	24.48	30.29	26.6	29.45	29.5	28.75	32.6667	27.1233	29.2333	0.170532	0.394978	-0.22838	0.369611
435	10227	MFSD10	47.76	48.64	46.81	31.96	36.77	36.92	36.6	38.48	36.09	47.7367	35.2167	37.0567	0.370626	0.00478072	-0.410782	0.0174658
436	10228	STX6	12.1	10.9	11.44	12	11.66	10.85	14.91	12.83	15.95	11.48	11.5033	14.5633	-0.336877	0.0485708	0.0442182	0.948567
437	102288414	C11orf98	119.12	106.46	156.72	134.84	104.59	122.06	134.09	121.24	138.09	127.433	120.497	131.14	0.0150717	0.989275	-0.0707051	0.948567
438	10229	COQ7	6.96	6.43	5.22	7.49	5.05	6.68	6.37	7.24	7.15	6.20333	6.40667	6.92	-0.174719	0.617575	0.0877568	0.941862
439	10231	RCAN2	0	0	0	0.02	0.04	0	0.02	0	0.02	0	0.02	0.0133333	-1.83729	0.915759	2.43841	0.836607
440	10232	MSLN	18.56	21.7	19.39	23.58	17.77	16.81	21.84	35.69	24.07	19.8833	19.3867	27.2	-0.442523	0.0848814	0.00254552	0.999976
441	10233	LRRC23	7.76	6.94	7.71	6.8	5.68	6.29	6.79	11.78	6.95	7.47	6.25667	8.50667	-0.181872	0.810131	-0.227742	0.645279
442	10234	LRRC17	0.03	0	0	0.12	0.03	0.03	0.02	0.07	0.03	0.01	0.06	0.04	-2.18234	0.704944	2.47549	0.631181
443	10235	RASGRP2	0.05	0.08	0.15	0.22	0.04	0.09	0.07	0.03	0.02	0.0933333	0.116667	0.04	1.1677	0.750017	0.338574	0.948567
444	10236	HNRNPR	52.45	50.73	49.46	59.06	50.74	57.61	54.07	56.5	56.17	50.88	55.8033	55.58	-0.122975	0.447794	0.1748	0.380478
445	10237	SLC35B1	24.22	25.06	29.33	22.74	21.96	28.7	26.06	20.16	25.65	26.2033	24.4667	23.9567	0.149572	0.726245	-0.0706936	0.948567
446	10238	DCAF7	25.86	27.88	19.92	19.99	30.72	28.75	23.4	22.57	20.67	24.5533	26.4867	22.2133	0.145972	0.637365	0.156283	0.797654
447	10239	AP3S2	10.75	8.99	9.34	7.8	10.34	9.17	9.44	7.43	8.83	9.69333	9.10333	8.56667	0.182506	0.515685	-0.0478636	0.948567
448	1024	CDK8	7.23	7.36	6.37	11.51	10.59	10.24	9.1	9.31	7.84	6.98667	10.78	8.75	-0.317411	0.139508	0.667506	5.09e-05
449	10240	MRPS31	16.25	13.25	14.47	13.94	13.8	14.29	15.14	13.89	12.73	14.6567	14.01	13.92	0.0875177	0.900766	-0.027116	0.963978
450	10241	CALCOCO2	24.58	23.19	23.97	31.17	33.3	25.19	27.08	31.71	28.35	23.9133	29.8867	29.0467	-0.273017	0.0759379	0.363302	0.0779494
451	10242	KCNMB2	0	0	0.05	0.03	0	0.03	0	0	0.03	0.0166667	0.02	0.01	0.952065	0.943229	-0.00708114	0.999976
452	10243	GPHN	7.83	8.62	7.85	6.35	6.75	7	6.48	6.51	5.58	8.1	6.7	6.19	0.381372	0.0505883	-0.237804	0.411849
453	10244	RABEPK	47.52	42.01	48.37	38.42	47.18	48.99	46.69	42.4	43.25	45.9667	44.8633	44.1133	0.0857881	0.836468	0.0160488	0.985189
454	10245	TIMM17B	55.07	65.54	66.05	51.87	54.53	57.26	57.79	47.09	57.16	62.22	54.5533	54.0133	0.22751	0.439918	-0.138619	0.780297
455	10247	RIDA	35.25	30.12	49.44	22.27	16.31	18.1	35.52	28.4	33.33	38.27	18.8933	32.4167	0.273348	0.519758	-0.997292	0.000477
456	10248	POP7	34.55	34.74	37.43	38.84	31.81	43.33	38.56	40.74	40.99	35.5733	37.9933	40.0967	-0.143213	0.706589	0.122704	0.861508
457	1025	CDK9	19.05	19.45	19.28	17.72	16.46	18.86	14.75	20.84	16.23	19.26	17.68	17.2733	0.167008	0.635312	-0.0846412	0.874032
458	10250	SRRM1	59.96	66.35	52.33	54.62	57.46	52.46	59.78	62.73	58.84	59.5467	54.8467	60.45	-0.0299281	0.943229	-0.0639123	0.933711
459	10251	SPRY3	0.94	0.73	0.7	0.78	0.47	0.68	0.97	0.8	0.98	0.79	0.643333	0.916667	-0.207939	0.711239	-0.254285	0.727786
460	10252	SPRY1	0.64	0.52	0.45	0.37	0.57	0.4	0.59	0.54	0.33	0.536667	0.446667	0.486667	0.161941	0.943229	-0.273916	0.911521
461	10253	SPRY2	9.23	10.74	7.47	8.74	9.42	8.94	12.2	7.97	10.29	9.14667	9.03333	10.1533	-0.152573	0.799892	0.0256935	0.969415
462	10254	STAM2	4.62	4.63	4.26	4.64	5.18	4.58	4.75	3.59	4.09	4.50333	4.8	4.14333	0.125014	0.785494	0.134242	0.736638
463	10256	CNKSR1	1.36	1.66	1.4	1.15	1.34	1.54	1.34	1.64	1.63	1.47333	1.34333	1.53667	-0.0492532	0.956264	-0.0963058	0.948567
464	10257	ABCC4	8.37	8.47	7.44	11.18	10.61	12.27	9.58	9.11	9.6	8.09333	11.3533	9.43	-0.221599	0.211016	0.531069	0.000372
465	1026	CDKN1A	376.55	284.08	423.39	21.55	20.13	17.44	156.16	32.43	68	361.34	19.7067	85.53	2.08832	0.0195569	-4.16246	9.38e-131
466	10260	DENND4A	6.19	6.46	5.38	6.62	6.34	5.62	6.41	6.31	6.88	6.01	6.19333	6.53333	-0.114964	0.727487	0.101355	0.840514
467	10261	IGSF6	0.12	0	0.02	0.02	0.11	0	0.02	0	0.07	0.0466667	0.0433333	0.03	0.597606	0.943229	0.0237144	0.999976
468	10262	SF3B4	40.69	39.43	39.89	36.94	33.72	40.52	40.4	40.64	32.77	40.0033	37.06	37.9367	0.0894975	0.844024	-0.0731878	0.917185
469	10263	CDK2AP2	38.84	37.27	38.39	32.78	29.84	35.42	45.6	41.93	38.39	38.1667	32.68	41.9733	-0.111278	0.801227	-0.196086	0.553772
470	10265	IRX5	2.76	3.15	1.98	3.05	2.25	2.76	3.68	3.65	3.39	2.63	2.68667	3.57333	-0.438335	0.226313	0.0732648	0.948567
471	10266	RAMP2	0.27	0.4	0.5	0.38	0.13	0.67	0.41	0.25	0.53	0.39	0.393333	0.396667	0.0341303	0.998328	0.0183791	0.999976
472	10267	RAMP1	1.15	0.91	0.43	0.76	0.33	0.23	0.69	0.44	0.45	0.83	0.44	0.526667	0.671411	0.803197	-0.866114	0.74394
473	10269	ZMPSTE24	40.48	38.33	35.97	44.86	34.78	46.52	42.22	37.73	41.74	38.26	42.0533	40.5633	-0.079167	0.810098	0.178923	0.572741
474	1027	CDKN1B	35.75	35.71	29.53	36.97	36.83	32.92	50.38	41.96	48.77	33.6633	35.5733	47.0367	-0.47619	0.001	0.122109	0.724912
475	10270	AKAP8	8.11	7.92	6.91	8.14	7.61	8.44	9.11	8.62	8.63	7.64667	8.06333	8.78667	-0.195394	0.410652	0.119434	0.780076
476	10272	FSTL3	84.82	63.6	90.36	75.8	56.38	51.83	74.4	82.54	93.03	79.5933	61.3367	83.3233	-0.0531159	0.943229	-0.340329	0.309895
477	102723382	LOC102723382	0.23	0.06	0.27	0.11	0.11	0	0.34	0.27	0.11	0.186667	0.0733333	0.24	-0.352732	0.943229	-1.32527	0.764196
478	102723451	LOC102723451	0.31	0.22	0.38	0.17	0.22	0.23	0.27	0.3	0.48	0.303333	0.206667	0.35	-0.255964	0.943229	-0.573002	0.941862
479	102723475	LOC102723475	0	0	0	0	0.02	0.02	0	0	0	0	0.0133333	0	NA	NA	1.89349	0.933711
480	102723508	KANTR	0.08	0.08	0.01	0.08	0.06	0.09	0.03	0.03	0.01	0.0566667	0.0766667	0.0233333	1.27978	0.702041	0.439325	0.943814
481	102723553	LOC102723553	8.06	28.82	23.66	28.71	14.66	17.05	21.35	14.63	18.62	20.18	20.14	18.2	0.116779	0.959997	0.154985	0.953868
482	102723555	SPDYE16	0.24	0.32	0.24	0.55	0.55	0.42	0.57	0.81	0.45	0.266667	0.506667	0.61	-0.137063	0.949465	0.169354	0.948567
483	102723564	LOC102723564	0.54	0.45	0.6	0.34	0.17	0.54	0.72	0.34	0.7	0.53	0.35	0.586667	-0.124347	0.963365	-0.565504	0.899972
484	102723713	LOC102723713	0	0	0.02	0.02	0	0	0	0	0	0.00666667	0.00666667	0	0.99104	0.943229	0.0141224	0.999976
485	102723728	LOC102723728	14.24	18.39	15.42	14.39	17.61	12.89	15.35	27.28	18.76	16.0167	14.9633	20.4633	-0.341416	0.355685	-0.0606205	0.948567
486	102723750	LOC102723750	0.06	0.06	0.11	0.09	0.03	0.03	0.05	0.08	0.13	0.0766667	0.05	0.0866667	-0.170328	0.946676	-0.671577	0.868884
487	102723849	SPDYE17	0.03	0	0	0	0.02	0.07	0	0.02	0.04	0.01	0.03	0.02	-1.43682	0.907364	1.94356	0.83117
488	102723859	TBC1D3E	2.59	2.74	1.88	3.31	3.85	2.67	2.7	3.77	3.24	2.40333	3.27667	3.23667	-0.190324	0.800586	0.315553	0.593681
489	102723996	LOC102723996	0.15	0.33	0.25	0.32	0.21	0.26	0.23	0.32	0.34	0.243333	0.263333	0.296667	-0.261198	0.892648	0.243518	0.922536
490	102724023	LOC102724023	21.73	18.59	22.46	20.1	13.4	16.9	18.44	22.65	20.81	20.9267	16.8	20.6333	0.0351488	0.943229	-0.281565	0.451903
491	102724117	LOC102724117	2.29	1.71	1.58	2.22	1.62	1.81	2.17	2.23	2.38	1.86	1.88333	2.26	-0.26289	0.537512	0.0490328	0.95166
492	102724159	LOC102724159	10.36	9.67	8.02	8.7	8.78	10.45	8.32	9.36	8.85	9.35	9.31	8.84333	0.0864193	0.874927	0.0372281	0.948567
493	102724197	LOC102724197	2.35	2	1.7	1.6	1.56	1.3	1.44	1.67	2.41	2.01667	1.48667	1.84	0.152863	0.915759	-0.477133	0.436544
494	102724200	LOC102724200	4.57	3.75	4.17	5.28	4.92	4.7	4.74	5.25	5.73	4.16333	4.96667	5.24	-0.326187	0.203493	0.294275	0.326157
495	102724250	LOC102724250	1.12	1.36	1.13	1.45	1.27	1.24	1.3	1.38	1.21	1.20333	1.32	1.29667	-0.0833888	0.933475	0.165819	0.798994
496	102724334	LOC102724334	0	0.28	0	0	0.44	0	0	0	0	0.0933333	0.146667	0	NA	NA	0.975893	0.948567
497	102724428	LOC102724428	41	44.46	33.83	43.61	48.75	40.65	42.72	59.83	42.71	39.7633	44.3367	48.42	-0.280279	0.256899	0.202019	0.463672
498	102724474	LOC102724474	0.12	0.06	0	0	0.17	0	0.06	0.06	0	0.06	0.0566667	0.04	0.591951	0.943229	0.0268775	0.999976
499	102724485	CCNYL1B	0.04	0	0.04	0.03	0	0.02	0.03	0	0	0.0266667	0.0166667	0.01	0.00119999	0.999878	0.590684	0.948567
500	102724488	SYT15B	0.67	0.71	0.64	0.54	0.5	0.56	0.46	0.68	0.81	0.673333	0.533333	0.65	0.0588536	0.943229	-0.244261	0.639427
501	102724536	PRR33	0	0	0	0.02	0.02	0	0	0	0	0	0.0133333	0	NA	NA	1.84751	0.933711
502	102724560	LOC102724560	10.34	11.83	12.57	11.4	8.65	12.02	10.93	11.97	9.19	11.58	10.69	10.6967	0.124127	0.802122	-0.076598	0.947055
503	102724594	LOC102724594	67.23	47.15	82.59	100.2	107.8	58.61	55.64	105.86	47.2	65.6567	88.87	69.5667	-0.0567268	0.976405	0.46323	0.31726
504	102724631	POTEB3	0.02	0.01	0.03	0.02	0.01	0.04	0.02	0.01	0.02	0.02	0.0233333	0.0166667	0.0401686	0.998328	0.0102006	0.999976
505	102724652	LOC102724652	0.03	0	0.05	0.1	0.1	0.08	0	0.08	0.08	0.0266667	0.0933333	0.0533333	-0.949675	0.914406	1.88075	0.564315
506	102724657	MSANTD5	0	0	0.09	0	0	0	0	0	0	0.03	0	0	0.99104	0.943229	-0.947661	0.948567
507	102724813	LOC102724813	2.25	2.14	2.95	1.51	3.56	3.15	1.37	2.97	2.03	2.44667	2.74	2.12333	-0.194903	0.943229	0.294676	0.943814
508	102724862	TBC1D3I	0.31	0.14	0.17	0.17	0.18	0.28	0.15	0.14	0	0.206667	0.21	0.0966667	1.47403	0.348624	-0.157071	0.948567
509	102725023	LOC102725023	0.06	0.07	0	0	0	0	0	0	0	0.0433333	0	0	1.87275	0.914406	-1.82919	0.933711
510	102725035	LOC102725035	0	0	0	0	0.06	0	0	0.05	0	0	0.02	0.0166667	-1.81032	0.933475	1.86555	0.943814
511	102725191	LOC102725191	0.04	0.13	0.06	0.06	0.04	0.06	0.08	0.08	0.12	0.0766667	0.0533333	0.0933333	-0.453703	0.943229	-0.300475	0.960531
512	10273	STUB1	70.08	63.97	65.13	57.83	52.01	61.6	57.85	66.42	62.23	66.3933	57.1467	62.1667	0.109346	0.706589	-0.179744	0.473203
513	10274	STAG1	8.46	8.94	7.29	11.79	9.63	13.03	10.89	10.47	10.3	8.23	11.4833	10.5533	-0.358266	0.0165489	0.500345	0.00982601
514	10276	NET1	21.17	20.95	20.1	27.74	27.76	26.63	20.63	21.86	22.75	20.74	27.3767	21.7467	-0.0613513	0.881319	0.446789	0.000395
515	10277	UBE4B	17.86	17.59	15.49	15.04	15.23	12.97	17.21	20.45	17.46	16.98	14.4133	18.3733	-0.10823	0.723951	-0.192933	0.424803
516	10279	PRSS16	0.34	0.34	0.25	0.23	0.15	0.24	0.35	0.49	0.4	0.31	0.206667	0.413333	-0.284201	0.915759	-0.491553	0.83117
517	1028	CDKN1C	18.1	16.32	16.13	15.92	20.45	15.3	15.03	13.68	19.6	16.85	17.2233	16.1033	0.109574	0.863311	0.0792953	0.937264
518	10280	SIGMAR1	60.92	61.16	52.42	92.28	50.53	55.43	118.33	162.98	135.1	58.1667	66.08	138.803	-1.24439	2.35e-19	0.222938	0.684497
519	102800317	TPTEP2-CSNK1E	0.44	0.5	0.2	0.51	0.53	0.55	0.38	0.46	0.73	0.38	0.53	0.523333	-0.498361	0.691133	0.545962	0.626744
520	10282	BET1	55.51	53.23	53.77	62.78	62.74	58.17	56.55	49.11	64.07	54.17	61.23	56.5767	-0.0433921	0.943229	0.215804	0.256415
521	10283	CWC27	36.6	35.26	36.48	34.45	35.43	28.84	38.82	30.98	37.04	36.1133	32.9067	35.6133	0.0276586	0.943229	-0.0974892	0.840604
522	10284	SAP18	33.46	31.8	38.55	37.38	37.7	35.38	35.25	35.45	36.72	34.6033	36.82	35.8067	-0.0376419	0.943229	0.126287	0.748147
523	10285	SMNDC1	11.32	12.54	11.04	12.67	15.18	12.15	11.85	12.35	12.45	11.6333	13.3333	12.2167	-0.0649738	0.894902	0.239236	0.360943
524	10286	BCAS2	51.24	52.32	62.15	52.66	55.37	51.66	54.82	48.69	51.56	55.2367	53.23	51.69	0.117166	0.775544	-0.0219033	0.969853
525	10287	RGS19	9.23	10.56	10.81	10.19	11.83	12.47	4.45	10.05	4.8	10.2	11.4967	6.43333	0.702973	0.075443	0.210293	0.662989
526	10289	EIF1B	76.97	81.84	89.83	81.29	107.29	86.18	72.86	64.7	69.53	82.88	91.5867	69.03	0.290497	0.140376	0.174075	0.683939
527	1029	CDKN2A	264.51	283.85	233.31	273.92	298.66	295.78	265.61	242.63	257.63	260.557	289.453	255.29	0.046616	0.925276	0.185527	0.383463
528	10290	SPEG	4.12	3.71	4.08	3.8	2.88	3.76	4.12	4.56	4.68	3.97	3.48	4.45333	-0.123561	0.810399	-0.125388	0.832921
529	10291	SF3A1	22.69	19.41	18.26	17.12	20.73	19.97	18.94	21.94	18.89	20.12	19.2733	19.9233	0.0179373	0.963872	-0.017817	0.976119
530	10293	TRAIP	8.48	10.28	7.58	8.1	9.2	7.7	8.73	10.68	8.46	8.78	8.33333	9.29	-0.0805536	0.926534	-0.0512541	0.948567
531	10294	DNAJA2	29.31	27.03	26.12	31.76	32.1	32.02	24.3	25.74	26.64	27.4867	31.96	25.56	0.112148	0.657474	0.258907	0.106658
532	10295	BCKDK	22.66	21.52	20.81	18.01	13.63	18.1	17.85	21.61	19.87	21.6633	16.58	19.7767	0.109258	0.780284	-0.273188	0.340906
533	10296	MAEA	28.05	24.74	25.96	24.08	20.09	22.15	26.67	29.78	26.6	26.25	22.1067	27.6833	-0.0680777	0.894902	-0.235429	0.317263
534	10297	APC2	0.18	0.14	0.21	0.17	0.16	0.11	0.14	0.17	0.16	0.176667	0.146667	0.156667	0.182254	0.926776	-0.215033	0.927903
535	10298	PAK4	10.88	11.92	9.3	7.92	12.2	11.16	8.81	8.62	7.76	10.7	10.4267	8.39667	0.329286	0.0926631	0.0145628	0.996769
536	10299	MARCHF6	137.52	130.43	116.3	104.11	123.59	113.99	122.72	121.24	129.65	128.083	113.897	124.537	-0.0316623	0.943229	0.041957	0.948567
537	103	ADAR	42.66	42.83	35.96	38.6	43.01	45.65	44.62	45.3	43.82	40.4833	42.42	44.58	-0.134679	0.489944	0.111732	0.752855
538	1030	CDKN2B	30.14	34.37	33.85	18.73	46.69	28.34	25.74	17.17	24.66	32.7867	31.2533	22.5233	0.550096	0.00543354	-0.0266675	0.999976
539	10300	KATNB1	10.47	8.71	8.93	8.58	6.99	8.67	10.55	11.29	10.1	9.37	8.08	10.6467	-0.176851	0.558818	-0.17217	0.684212
540	10302	SNAPC5	39.21	36.08	44.65	37.43	33.87	32.65	42.65	38.4	44.78	39.98	34.65	41.9433	-0.0461101	0.943229	-0.179357	0.61971
541	10307	APBB3	8.64	8.05	8.42	5.91	5.21	5.66	6.96	6.47	6.48	8.37	5.59333	6.63667	0.344478	0.143631	-0.542588	0.0150321
542	10308	ZNF267	7.15	8.23	9.05	5.69	7.52	6.45	5.43	5.43	5.23	8.14333	6.55333	5.36333	0.611232	0.00125914	-0.274875	0.450238
543	10309	CCNO	5.55	6.57	6.01	4.23	7.36	4.95	4.19	5.18	3.97	6.04333	5.51333	4.44667	0.456725	0.225094	-0.0947243	0.948567
544	1031	CDKN2C	20.56	19.19	16.11	40.34	20.04	32.43	33.54	47.69	38.34	18.62	30.9367	39.8567	-1.0934	5.18e-09	0.749364	0.0163134
545	10311	VPS26C	15.26	15.19	13.09	16.64	19.16	16.44	13.44	17.58	15.02	14.5133	17.4133	15.3467	-0.0690368	0.914406	0.3194	0.110627
546	10312	TCIRG1	30.15	30.06	31.96	29.94	29.56	26.59	29.31	34.37	31.05	30.7233	28.6967	31.5767	-0.0238183	0.945896	-0.0582577	0.933891
547	10313	RTN3	138.1	138.12	117.15	141.74	159.58	142.99	141.17	154.58	155.93	131.123	148.103	150.56	-0.193708	0.214596	0.21924	0.255619
548	10314	LANCL1	65.82	63.63	64.91	73.15	54.43	63.19	69.25	72.02	73.85	64.7867	63.59	71.7067	-0.14091	0.388458	0.0132115	0.9876
549	10316	NMUR1	0.02	0.04	0	0.13	0.02	0	0.02	0.04	0.04	0.02	0.05	0.0333333	-0.708243	0.943229	0.986563	0.932442
550	10317	B3GALT5	0	0	0	0	0	0	0	0	0.01	0	0	0.00333333	-0.852213	0.943229	-0.947661	0.948567
551	10318	TNIP1	64.42	68.62	67.11	28.04	68.51	36.19	40.81	31.21	33.15	66.7167	44.2467	35.0567	0.940893	5.37e-12	-0.561298	0.518014
552	10319	LAMC3	3.15	2.63	2.63	3.04	1.94	1.86	2.63	4.29	3.02	2.80333	2.28	3.31333	-0.204289	0.66214	-0.280829	0.495142
553	1032	CDKN2D	6.89	6.9	7.64	7.26	6.55	5.11	8.8	10.48	11.21	7.14333	6.30667	10.1633	-0.521865	0.0798477	-0.137775	0.917005
554	10320	IKZF1	0	0	0	0	0	0.01	0	0	0	0	0.00333333	0	0.99104	0.943229	0.929029	0.948567
555	10321	CRISP3	0.09	0.06	0.03	0	0	0	0.03	0	0	0.06	0	0.01	2.50113	0.594917	-3.41864	0.461182
556	10322	SMYD5	16.13	18.12	16.32	11.23	17.3	16.47	12.79	13.54	12.25	16.8567	15	12.86	0.398797	0.0134254	-0.127227	0.867093
557	10324	KLHL41	0.03	0.03	0.05	0.13	0.1	0.05	0.03	0	0.03	0.0366667	0.0933333	0.02	1.02988	0.915398	1.45893	0.670432
558	10325	RRAGB	4.42	4.12	5.47	5.35	3.68	4.21	4.52	4.21	4.4	4.67	4.41333	4.37667	0.0707405	0.943229	-0.0657364	0.948567
559	10326	SIRPB1	0	0.01	0	0	0	0.01	0	0.01	0	0.00333333	0.00333333	0.00333333	0.02927	0.998328	-0.947661	0.948567
560	10327	AKR1A1	89.24	90.76	92.92	101.15	88.62	83.15	87.8	104.32	97.17	90.9733	90.9733	96.43	-0.0946553	0.770801	0.0640204	0.933711
561	10328	EMC8	17.4	17.82	17.53	15.44	18.76	18.5	16.93	17.75	16.3	17.5833	17.5667	16.9933	0.00368128	0.998328	0.097479	0.880114
562	10329	RXYLT1	12.39	13.9	10.49	11.41	9.14	8.49	13.07	12.75	12.31	12.26	9.68	12.71	-0.0120362	0.991848	-0.360843	0.190275
563	1033	CDKN3	91.33	108.64	91.93	137.07	134.22	124.82	117.57	122.97	121.41	97.3	132.037	120.65	-0.283468	0.105056	0.472163	0.00485577
564	10330	CNPY2	90.63	89.59	111.13	91.74	64.38	84.28	94.46	101.73	91.89	97.1167	80.1333	96.0267	0.0368843	0.943229	-0.264452	0.442359
565	10331	B3GNT3	0	0.02	0	0	0.02	0	0.02	0.02	0.05	0.00666667	0.00666667	0.03	-1.86331	0.797398	0.0141224	0.999976
566	10333	TLR6	4.78	4.07	4.32	3.27	4.45	4.05	4.09	2.92	3.09	4.39	3.92333	3.36667	0.388384	0.102683	-0.120084	0.847437
567	10335	IRAG1	0.02	0	0	0	0	0	0.01	0	0	0.00666667	0	0.00333333	0.895947	0.943229	-1.80915	0.944782
568	10336	PCGF3	7.31	6.75	5.64	6.86	6.6	6.11	8.1	8.13	7.58	6.56667	6.52333	7.93667	-0.27523	0.158189	0.0395643	0.948567
569	10342	TFG	80.12	82.32	76.63	81.65	93.66	83.52	77.95	78.82	77.24	79.69	86.2767	78.0033	0.0442922	0.921366	0.149521	0.546607
570	10343	PKDREJ	0.01	0.03	0	0.01	0	0	0	0.02	0.02	0.0133333	0.00333333	0.0133333	0.0399244	0.998328	-1.33616	0.911993
571	10344	CCL26	0.18	0	0	0	0	0	0	0	0	0.06	0	0	0.99104	0.943229	-0.947661	0.948567
572	10346	TRIM22	1.79	1.52	2.51	0	0	0	0.36	0.17	0.07	1.94	0	0.2	3.31658	1.52e-11	-8.89189	1.35e-10
573	10347	ABCA7	8.6	7.74	8.53	7.36	4.72	5.84	8.56	9.53	10.66	8.29	5.97333	9.58333	-0.234978	0.263361	-0.430326	0.0805118
574	10349	ABCA10	0.29	0.37	0.24	0.22	0.25	0.34	0.27	0.29	0.21	0.3	0.27	0.256667	0.216004	0.90731	-0.114372	0.948567
575	10350	ABCA9	0.01	0.04	0.03	0.01	0.01	0	0.06	0	0.09	0.0266667	0.00666667	0.05	-1.08146	0.797035	-1.5897	0.789846
576	10351	ABCA8	1.71	1.74	1.55	2.33	0.98	1.34	2.03	2.75	2.18	1.66667	1.55	2.32	-0.471703	0.0731408	-0.0584842	0.954796
577	10352	WARS2	9.7	10.75	9.66	10.16	11.63	9.43	9.83	9.49	8.72	10.0367	10.4067	9.34667	0.104901	0.809285	0.0941833	0.89421
578	1036	CDO1	0	0.02	0	0	0	0	0	0	0.06	0.00666667	0	0.02	0.02927	0.998328	-0.947661	0.948567
579	10360	NPM3	91.09	75.96	105.65	94.25	85.87	94.73	80.41	69.45	75.46	90.9	91.6167	75.1067	0.306492	0.218844	0.0371902	0.948567
580	10361	NPM2	0.32	0.28	0.2	0.38	0.1	0.1	0.19	0.72	0.68	0.266667	0.193333	0.53	-0.616383	0.830744	-0.641445	0.909176
581	10362	HMG20B	92.78	87.4	83.43	75.21	82.94	72.67	73.28	79.28	67.55	87.87	76.94	73.37	0.271678	0.0718834	-0.152149	0.529719
582	10363	HMG20A	17.89	17.09	15.79	20.09	17.92	16.53	18.56	21.65	17.94	16.9233	18.18	19.3833	-0.200164	0.313936	0.142975	0.649956
583	10365	KLF2	0.27	0.41	0.36	0.35	0.7	0.56	0.5	0.49	0.36	0.346667	0.536667	0.45	-0.353224	0.837584	0.661949	0.553112
584	10367	MICU1	29.98	30.05	28.63	27.42	27.74	28.66	30.3	26.41	29.87	29.5533	27.94	28.86	0.0586849	0.913033	-0.0329816	0.948567
585	10370	CITED2	12.36	11.15	10.43	9.45	13.83	8.63	13.34	10.3	10.6	11.3133	10.6367	11.4133	-0.00488642	0.998328	-0.0467208	0.948567
586	10371	SEMA3A	5.38	4.77	5.89	6.67	3.78	5.55	3.59	4.34	4.6	5.34667	5.33333	4.17667	0.363135	0.0836005	0.034242	0.96501
587	10376	TUBA1B	1185.47	1199.44	1299.34	1362.27	1072.97	1323.48	1196.25	1305.52	1104.09	1228.08	1252.91	1201.95	0.0459368	0.942391	0.063603	0.935432
588	10379	IRF9	3.33	3.75	3.68	4.18	3.83	4.53	5.06	3.56	4.32	3.58667	4.18	4.31333	-0.255079	0.676224	0.263061	0.659731
589	10380	BPNT1	16.7	15.55	15.56	16.55	13.12	16.21	15.22	14.09	14.94	15.9367	15.2933	14.75	0.130339	0.658596	-0.0164916	0.98224
590	10381	TUBB3	6.76	6.85	7.87	9.48	6.51	6.92	6.6	9.31	7.02	7.16	7.63667	7.64333	-0.0936645	0.925246	0.131725	0.898322
591	10382	TUBB4A	0.32	0.29	0.52	0.58	0.28	0.44	0.7	0.76	0.71	0.376667	0.433333	0.723333	-0.844405	0.299049	0.163155	0.948567
592	10383	TUBB4B	530.34	539.29	495.18	515.51	453.69	507.89	565.58	595.62	499.13	521.603	492.363	553.443	-0.0736232	0.834116	-0.0449797	0.943814
593	10384	BTN3A3	6.73	7.07	5.42	7.46	6.75	7.73	8.49	8.73	8.22	6.40667	7.31333	8.48	-0.397965	0.0503789	0.225853	0.498438
594	10385	BTN2A2	3.5	3.49	3.06	4.34	3.03	3.03	4.01	4.39	5.2	3.35	3.46667	4.53333	-0.427422	0.0694847	0.0773005	0.948567
595	10388	SYCP2	0.73	0.75	0.6	0.74	0.51	0.4	0.77	0.94	0.8	0.693333	0.55	0.836667	-0.244369	0.739912	-0.262522	0.81501
596	10389	SCML2	4.58	4.92	3.86	3.89	6.92	4.98	5.84	3.05	4.8	4.45333	5.26333	4.56333	-0.025616	0.977146	0.27737	0.586318
597	1039	CDR2	31.39	29.85	29.33	28.72	33.29	27.58	26.51	30.17	28.23	30.19	29.8633	28.3033	0.101112	0.723005	0.0274191	0.950502
598	10390	CEPT1	37.84	39.38	32.92	37.49	43.84	42.54	38.34	31.62	41.82	36.7133	41.29	37.26	-0.0109833	0.990859	0.215148	0.371269
599	10391	CORO2B	0	0	0	0	0.02	0	0	0	0	0	0.00666667	0	NA	NA	0.975893	0.948567
600	103910	MYL12B	192.2	171.59	226.48	209.78	180.54	185.46	221.93	210.12	214.71	196.757	191.927	215.587	-0.108446	0.797589	-0.00643385	0.999976
601	10392	NOD1	3.8	2.72	2.46	3.74	3.39	3.83	4.11	4.08	4.06	2.99333	3.65333	4.08333	-0.391009	0.119729	0.288376	0.422489
602	10393	ANAPC10	8.77	8.37	7.88	11.43	11.34	9.81	11.28	9.63	12.02	8.34	10.86	10.9767	-0.3476	0.210072	0.351486	0.224994
603	10395	DLC1	0	0	0	0	0.01	0	0	0	0	0	0.00333333	0	NA	NA	0.975893	0.948567
604	10396	ATP8A1	0.63	0.65	0.55	0.94	0.52	1.05	0.85	0.87	0.9	0.61	0.836667	0.873333	-0.456041	0.179375	0.494884	0.350673
605	10397	NDRG1	22.33	24.12	22.33	44.83	42.27	28.95	39.64	53.27	47.3	22.9267	38.6833	46.7367	-1.01932	4.84e-14	0.794917	0.000127
606	10398	MYL9	16.15	13.33	17.79	9.08	11.44	9.86	9.19	10.59	8.91	15.7567	10.1267	9.56333	0.731776	4.82e-05	-0.602273	0.00847147
607	10399	RACK1	1401.39	1466.92	1827.57	1732.11	1693.49	1742.81	1536.34	1426.34	1544.76	1565.29	1722.8	1502.48	0.0850275	0.877279	0.166282	0.65935
608	104	ADARB1	34.27	36.31	28.46	20.12	27.39	27.8	30.76	22.69	24.96	33.0133	25.1033	26.1367	0.269041	0.306692	-0.369017	0.201471
609	1040	CDS1	3.5	3.66	2.19	4.15	4.97	5.31	3.46	3.11	4.09	3.11667	4.81	3.55333	-0.182202	0.762031	0.663334	0.022603
610	10400	PEMT	25.66	27.6	24.57	19.97	23.45	22.16	26.42	21.79	22.64	25.9433	21.86	23.6167	0.158647	0.680102	-0.211414	0.540717
611	10401	PIAS3	18.82	16.94	17.54	14.53	15.64	15.32	14.4	15.34	14.89	17.7667	15.1633	14.8767	0.264108	0.114059	-0.187988	0.443961
612	10402	ST3GAL6	0.77	0.82	0.59	1.52	1.19	1.35	0.97	1.26	1.16	0.726667	1.35333	1.13	-0.629443	0.192049	0.945478	0.0176929
613	10403	NDC80	25.77	28.36	22.74	30.69	32.53	28.93	30.11	32.68	28.88	25.6233	30.7167	30.5567	-0.246164	0.198956	0.30333	0.130141
614	10404	CPQ	2.58	2.28	2.01	2.22	2.05	1.65	2.31	3.04	2.66	2.29	1.97333	2.67	-0.214805	0.792399	-0.169222	0.906793
615	10406	WFDC2	0	0.23	1.48	0.89	0.22	0.23	0	0	1.17	0.57	0.446667	0.39	0.746629	0.943229	-0.442362	0.948567
616	10409	BASP1	494.76	471.44	451.95	529.19	555.14	572.78	514.83	500.86	505.89	472.717	552.37	507.193	-0.0908887	0.650408	0.264493	0.0546931
617	1041	CDSN	0	0.05	0.03	0.02	0.05	0.05	0	0.02	0.12	0.0266667	0.04	0.0466667	-0.947733	0.915759	0.749919	0.94672
618	10410	IFITM3	347.88	372.19	422.13	349.86	336.55	364.41	497.68	321.57	403.72	380.733	350.273	407.657	-0.0403963	0.943229	-0.107113	0.85994
619	10411	RAPGEF3	0.69	0.39	0.66	0.34	0.69	0.63	0.72	0.82	0.51	0.58	0.553333	0.683333	-0.175874	0.915759	-0.102142	0.948567
620	10412	NSA2	126.99	125.88	161.89	106.24	53.67	48.61	139.44	127.7	148.96	138.253	69.5067	138.7	0.0201549	0.963202	-0.883326	0.00299735
621	10413	YAP1	38.82	40.94	32.85	33.56	41.98	30.45	41.06	40.98	43.02	37.5367	35.33	41.6867	-0.149846	0.448674	-0.0412295	0.948567
622	10417	SPON2	0.68	0.32	0.57	0.73	0.44	0.32	0.41	0.44	0.49	0.523333	0.496667	0.446667	0.251137	0.943229	-0.0361547	0.999976
623	10418	SPON1	0.04	0.04	0.04	0.07	0.12	0.01	0.07	0.05	0.11	0.04	0.0666667	0.0766667	-1.04829	0.657793	0.917741	0.792173
624	10419	PRMT5	48.19	46.13	50.5	49.86	50.78	54.32	43.54	43.69	42.82	48.2733	51.6533	43.35	0.167923	0.383317	0.132695	0.647882
625	10420	TESK2	2.59	2.95	2.44	3.01	3.79	2.78	2.86	2.71	2.8	2.66	3.19333	2.79	-0.0726804	0.943229	0.309887	0.482711
626	10421	CD2BP2	25.93	24.18	26.4	23.38	21.21	22.37	22.44	28.29	23.45	25.5033	22.32	24.7267	0.0525678	0.939063	-0.15271	0.55818
627	10422	UBAC1	26.24	28.25	25.83	27.84	22.85	24.85	25.33	29.86	27.04	26.7733	25.18	27.41	-0.0227802	0.953468	-0.049912	0.948567
628	10423	CDIPT	39.5	37.05	35.43	44.51	40.5	45.73	41.4	51.56	43.35	37.3267	43.58	45.4367	-0.275958	0.128325	0.265669	0.135693
629	10424	PGRMC2	63.08	62.84	62.49	81.38	71.91	70.15	62.75	75.22	73.17	62.8033	74.48	70.38	-0.155079	0.449399	0.285509	0.0783468
630	10425	ARIH2	34.62	38.02	35.13	40.79	36.35	43.28	39.63	40.02	39.28	35.9233	40.14	39.6433	-0.133049	0.532935	0.17695	0.397518
631	10426	TUBGCP3	21.94	24.01	21.64	19.84	23.32	22.52	21.4	20.09	22.28	22.53	21.8933	21.2567	0.068797	0.87278	-0.0131039	0.984838
632	10427	SEC24B	12.48	12.76	9.74	10.99	16.29	11.44	11.1	9.99	10.24	11.66	12.9067	10.4433	0.159315	0.537878	0.216253	0.616016
633	10428	CFDP1	63.12	63.57	74.62	82.95	62.3	80.89	66.77	60.56	62.13	67.1033	75.38	63.1533	0.0956017	0.823527	0.217312	0.53348
634	1043	CD52	0	0	0	0	0	0	0	0	0.39	0	0	0.13	-0.932514	0.943229	NA	NA
635	10430	TMEM147	101.55	103.42	128.59	106.19	98.67	110.46	119.06	108.08	113.69	111.187	105.107	113.61	0.00367699	0.998328	-0.0571267	0.948567
636	10432	RBM14	13.62	14.16	12.29	10.6	9.39	11.42	14.08	14.43	14.04	13.3567	10.47	14.1833	-0.0792942	0.811845	-0.30829	0.113371
637	10434	LYPLA1	61.37	57.75	75.88	60.34	58.08	60.07	57.11	48.44	59.64	65	59.4967	55.0633	0.254537	0.306596	-0.0935205	0.890462
638	10435	CDC42EP2	10.89	11.5	9.19	5.84	9.48	7.96	12.34	6.98	9.77	10.5267	7.76	9.69667	0.126362	0.879612	-0.397213	0.270796
639	10436	EMG1	19.18	18.75	20.45	14.92	16.97	17.3	20.43	15.92	17.79	19.46	16.3967	18.0467	0.11695	0.744385	-0.20699	0.389578
640	10437	IFI30	130.33	123.31	146.13	130.37	91.26	134.3	140.31	142.94	131.27	133.257	118.643	138.173	-0.0266947	0.944988	-0.139201	0.822395
641	10438	C1D	12.53	12.51	15.06	15.16	13.41	14.11	17.3	13.12	17.16	13.3667	14.2267	15.86	-0.231728	0.474639	0.122461	0.827689
642	10439	OLFM1	55.79	57.68	41.87	91.63	36.3	58.2	74.71	146.92	79.8	51.78	62.0433	100.477	-0.9707	0.0600203	0.321264	0.818035
643	1044	CDX1	0	0	0	0	0	0	0	0.04	0	0	0	0.0133333	-0.932514	0.943229	NA	NA
644	10440	TIMM17A	82.57	76.64	105.57	86.25	79.57	91.23	88.13	71.97	92.83	88.26	85.6833	84.31	0.0855248	0.90731	-0.0112019	0.999559
645	10443	N4BP2L2	35.11	36.53	34.72	41.86	38.92	33.23	44.22	34.39	46.08	35.4533	38.0033	41.5633	-0.194912	0.355142	0.117633	0.729778
646	10444	ZER1	9.13	7.64	7.34	9.53	11.02	8.41	9.15	12.51	8.6	8.03667	9.65333	10.0867	-0.32365	0.213048	0.317789	0.210433
647	10445	MCRS1	32.64	32.97	31.14	30.94	32.53	32.15	30.97	33.52	31.36	32.25	31.8733	31.95	0.023345	0.943934	0.0189482	0.96501
648	10446	LRRN2	0.44	0.4	0.3	0.24	0.47	0.42	0.4	0.39	0.4	0.38	0.376667	0.396667	-0.0394785	0.987713	0.0220279	0.999976
649	10447	FAM3C	63	61.51	62.57	44.93	74.78	69.77	42.01	31.84	36.78	62.36	63.16	36.8767	0.767545	2.07e-08	0.0587645	0.948567
650	10449	ACAA2	37.07	33.66	44.02	38.94	33.22	35.53	35.83	35.32	36.64	38.25	35.8967	35.93	0.102643	0.810399	-0.0558814	0.948567
651	1045	CDX2	0.02	0	0.02	0.02	0	0.02	0.02	0.04	0	0.0133333	0.0133333	0.02	-0.55615	0.943229	0.0181685	0.999976
652	10450	PPIE	65.7	61	66.45	56.55	54.56	54.53	65.9	52.03	64.11	64.3833	55.2133	60.68	0.04374	0.943229	-0.151095	0.61046
653	10451	VAV3	1.96	1.81	1.26	3.05	1.92	3.62	2.29	3.16	2.53	1.67667	2.86333	2.66	-0.362165	0.242244	0.501887	0.105506
654	10452	TOMM40	53.87	49.95	56.92	44.55	48.68	53.19	45.48	50.87	40.75	53.58	48.8067	45.7	0.23471	0.281296	-0.0945452	0.861508
655	10454	TAB1	9.19	8.3	8.86	8.87	7.84	8.67	9.16	10.53	10.27	8.78333	8.46	9.98667	-0.182994	0.49748	-0.0263077	0.962006
656	10455	ECI2	51.08	50.3	54.89	50.96	48.97	55.46	53.65	43.92	52.76	52.09	51.7967	50.11	0.0742435	0.895898	0.0263608	0.954267
657	10456	HAX1	101.51	101.15	102.22	116.29	125.23	112.47	154.97	127.01	137.19	101.627	117.997	139.723	-0.439913	0.00163596	0.249263	0.175736
658	10457	GPNMB	4.96	4.39	4.48	11.43	5.38	6.18	8.58	16.98	9.01	4.61	7.66333	11.5233	-1.31394	9.03e-07	0.773296	0.0410334
659	10458	BAIAP2	6.43	5.58	5.71	4.71	6.99	6.23	4.76	5.51	4.75	5.90667	5.97667	5.00667	0.213539	0.602085	0.0519772	0.948567
660	10459	MAD2L2	57.81	56.08	56.49	40.11	48.18	49.51	53.44	39.64	51.18	56.7933	45.9333	48.0867	0.261716	0.256539	-0.271453	0.268274
661	10460	TACC3	41.95	45.13	38.02	42.85	41.82	42.4	39.99	58.13	38.5	41.7	42.3567	45.54	-0.131287	0.789972	0.0619695	0.91906
662	10461	MERTK	0.13	0.1	0.14	0.08	0.09	0.13	0.08	0.06	0.05	0.123333	0.1	0.0633333	0.966228	0.633423	-0.256776	0.948567
663	10463	SLC30A9	24.24	24.63	23.48	28.29	19.58	24.68	26.61	25.55	27.81	24.1167	24.1833	26.6567	-0.151833	0.470853	0.0477994	0.948567
664	10464	PIBF1	18.36	15.89	14.82	20.67	19.29	19.8	18	15.56	17.86	16.3567	19.92	17.14	-0.0550278	0.931589	0.280106	0.120154
665	10465	PPIH	105.57	99.55	126.21	116.56	103.3	99.72	106.1	92.96	106.78	110.443	106.527	101.947	0.112298	0.802122	0.00507344	0.999976
666	10466	COG5	20.93	18.39	16.42	15.91	21.88	19.02	16.27	13.01	15.42	18.58	18.9367	14.9	0.217005	0.265228	0.215899	0.478085
667	10467	ZNHIT1	108.91	110.17	112.95	120.48	103.04	107.22	118.31	123.73	128.84	110.677	110.247	123.627	-0.12114	0.690351	0.0136708	0.986151
668	10468	FST	8.63	8.28	9.15	4.9	7.8	6.7	5.66	5.09	4.36	8.68667	6.46667	5.03667	0.790779	0.00014	-0.365729	0.321571
669	10469	TIMM44	22.65	23.06	21.18	22.42	30.16	23.99	25.95	26.5	24.09	22.2967	25.5233	25.5133	-0.184209	0.398655	0.235738	0.452089
670	1047	CLGN	14.79	15.65	12.75	13.72	13.84	14.36	18.4	18.08	17.81	14.3967	13.9733	18.0967	-0.324055	0.0494263	-0.000576	0.999976
671	10471	PFDN6	172.18	167.36	203.63	182.88	156.17	153.68	182.7	156.42	176.16	181.057	164.243	171.76	0.128573	0.766733	-0.122772	0.836681
672	10472	ZBTB18	1.63	1.56	1.45	1.9	1.85	2.13	1.67	1.35	2.01	1.54667	1.96	1.67667	-0.102211	0.933001	0.372444	0.348797
673	10473	HMGN4	71.88	73.02	74.22	77.7	85.26	80.93	68.19	62.72	71.14	73.04	81.2967	67.35	0.129223	0.575597	0.192708	0.340906
674	10474	TADA3	68.31	69.13	66.43	64.71	69.65	67.81	62.85	67.12	65.95	67.9567	67.39	65.3067	0.0687404	0.830744	0.0268112	0.948567
675	10475	TRIM38	2.92	3.3	2.66	2.03	2.75	2.32	3.19	3.06	2.75	2.96	2.36667	3	-0.0362736	0.943229	-0.23424	0.48986
676	10476	ATP5PD	371.91	376.24	463.55	424.9	340.61	385.15	424.3	376.12	437.55	403.9	383.553	412.657	0.0270649	0.954292	-0.0652362	0.948567
677	10477	UBE2E3	42.75	38.68	41.78	40.94	41.8	44.07	38.36	40.08	40.32	41.07	42.27	39.5867	0.0645724	0.898644	0.0938585	0.835119
678	10478	SLC25A17	22.86	21.22	21.84	18.09	13.9	14.19	21.11	19.62	22.06	21.9733	15.3933	20.93	0.0816533	0.842233	-0.474234	0.0181556
679	10479	SLC9A6	7.18	6.56	5.88	7.22	5.4	6.17	8.43	7.54	8.37	6.54	6.26333	8.11333	-0.307474	0.0997076	-0.0239411	0.969265
680	10480	EIF3M	40.15	42.47	46.21	50.22	54.78	48.77	44.24	36.38	42.55	42.9433	51.2567	41.0567	0.0726818	0.888993	0.294342	0.12006
681	10481	HOXB13	0.38	0.38	0.86	0.44	0.18	0.23	0.4	0.55	0.57	0.54	0.283333	0.506667	0.116499	0.943229	-0.896605	0.429204
682	10482	NXF1	31.97	32.86	31.32	26.91	29.25	27.36	30	34	32.1	32.05	27.84	32.0333	-0.0523885	0.915759	-0.154838	0.534664
683	10483	SEC23B	27.19	25.4	28.26	22.96	27.36	24.66	29.87	21.12	28.14	26.95	24.9933	26.3767	0.0402573	0.943229	-0.0686992	0.928871
684	10484	SEC23A	39.88	39.02	40.21	53.86	55.57	56.63	46.13	38.65	50.86	39.7033	55.3533	45.2133	-0.180664	0.451266	0.51964	1.33e-05
685	10486	CAP2	5.16	4.79	4.77	6.41	5.07	6.42	3.89	4.5	4.28	4.90667	5.96667	4.22333	0.216259	0.532662	0.320516	0.292941
686	10487	CAP1	117.43	112.98	119.44	120.22	118.6	124.9	126.56	110.52	126.49	116.617	121.24	121.19	-0.0463711	0.931589	0.0962152	0.746781
687	10488	CREB3	23.34	22.33	25.77	22.83	24.65	24.02	21.69	22.48	21.88	23.8133	23.8333	22.0167	0.129718	0.726242	0.0359734	0.948567
688	10489	LRRC41	25.54	25.7	26.04	16.68	27.8	19.76	19.18	18.03	19.41	25.76	21.4133	18.8733	0.456203	0.000172	-0.219939	0.612976
689	10490	VTI1B	11.54	11.23	11.63	12.34	11.54	12.77	11.73	10.11	10.18	11.4667	12.2167	10.6733	0.109237	0.740553	0.131877	0.648441
690	104909134	LINC02210-CRHR1	0.91	1	0.85	0.94	0.7	0.59	0.62	0.81	0.89	0.92	0.743333	0.773333	0.247766	0.841335	-0.267391	0.84426
691	10491	CRTAP	130.1	128.98	115.97	113.28	125.79	122.54	135.85	125.92	124.93	125.017	120.537	128.9	-0.0596513	0.860752	-0.00340503	0.999976
692	10492	SYNCRIP	79.75	73.76	65.91	87.05	73.19	84.97	67.3	74	71.09	73.14	81.7367	70.7967	-0.0170093	0.953281	0.303862	0.0410334
693	10493	VAT1	73.1	69.81	70.59	69.75	100.07	88.22	56.24	60.37	55.81	71.1667	86.0133	57.4733	0.317055	0.00835827	0.314614	0.207653
694	10494	STK25	43.24	43.36	39.31	36.78	26.9	33.54	32.78	45.13	33.09	41.97	32.4067	37	0.153139	0.648921	-0.316427	0.121347
695	10495	ENOX2	2.3	2.07	2.05	2.2	1.79	1.94	2.84	2.49	2.73	2.14	1.97667	2.68667	-0.317094	0.248775	-0.0721976	0.948567
696	10497	UNC13B	12.78	13.11	12.03	11.37	10.99	12.35	11.97	11.16	11.6	12.64	11.57	11.5767	0.137449	0.508336	-0.0940742	0.797654
697	10498	CARM1	21.59	20.95	18.38	18.1	25.98	26.83	16.39	17.42	13.56	20.3067	23.6367	15.79	0.372795	0.0336112	0.252322	0.464847
698	10499	NCOA2	3.09	3.4	3.2	2.81	2.79	3.1	3.35	3.47	3.36	3.23	2.9	3.39333	-0.0661428	0.913033	-0.115895	0.79868
699	1050	CEBPA	0.15	0.23	0.25	0.12	0.29	0.28	0.23	0.22	0.27	0.21	0.23	0.24	-0.180369	0.943229	0.181021	0.948567
700	10500	SEMA6C	0.7	0.64	0.54	0.54	0.73	0.45	0.73	0.94	0.7	0.626667	0.573333	0.79	-0.408586	0.552782	-0.0740895	0.952905
701	10501	SEMA6B	0.21	0.05	0.14	0.15	0.14	0.16	0.08	0.17	0.22	0.133333	0.15	0.156667	-0.231311	0.943229	0.233626	0.948567
702	10505	SEMA4F	3.4	3.23	3.67	1.76	1.48	1.9	2.45	3.03	2.34	3.43333	1.71333	2.60667	0.214867	0.532394	-0.742543	0.00120843
703	10507	SEMA4D	3.2	3.03	2.82	2.89	3.28	3.8	2.21	2.8	2.46	3.01667	3.32333	2.49	0.270942	0.361419	0.173948	0.712042
704	10509	SEMA4B	20.31	19.43	20.4	16.36	26.33	22.38	17.96	14.81	16.25	20.0467	21.69	16.34	0.307063	0.0643512	0.152672	0.792173
705	1051	CEBPB	80.81	82.79	74.36	61.99	111.11	78.5	85.9	78.65	82.89	79.32	83.8667	82.48	-0.0425681	0.933475	0.124606	0.892895
706	10512	SEMA3C	16.89	13.99	18.75	18.82	18.16	11.44	11.45	13.45	14.1	16.5433	16.14	13	0.357276	0.0880136	0.00296154	0.999976
707	10513	APPBP2	6.31	6.73	5.05	8.64	7.65	8.4	7.42	7.34	7.6	6.03	8.23	7.45333	-0.303186	0.105868	0.471503	0.0118182
708	10514	MYBBP1A	31.18	29.62	28.93	24.82	24.07	27.78	25.12	26.28	21.59	29.91	25.5567	24.33	0.300384	0.0520323	-0.197646	0.354471
709	10516	FBLN5	3.21	2.15	2.97	6.27	2.82	2.05	2.89	10.28	4.64	2.77667	3.71333	5.93667	-1.08433	0.255239	0.464112	0.57764
710	10517	FBXW10	0.33	0.67	0.23	0.35	0.35	0.44	0.25	0.78	0.27	0.41	0.38	0.433333	-0.170931	0.943229	-0.0382418	0.999281
711	10518	CIB2	2.57	2.38	2.52	1.5	1.64	1.39	1.64	2.17	1.93	2.49	1.51	1.91333	0.430811	0.524502	-0.684048	0.221413
712	105180390	SPDYE13	0	0	0.24	0	0	0	0.56	0.28	0.42	0.08	0	0.42	-2.36342	0.674973	-5.40131	0.549335
713	105180391	SPDYE15	0.54	0.61	0.24	0.44	0.69	0.31	0	0.25	0.42	0.463333	0.48	0.223333	1.05174	0.843296	0.127139	0.948567
714	10519	CIB1	89.35	77.95	90.82	96.41	76.2	77.02	92.92	87.21	103.76	86.04	83.21	94.63	-0.101017	0.789972	-0.0368169	0.948567
715	1052	CEBPD	28.81	35.5	26.04	18.92	36.45	20.04	29.73	17.59	20.54	30.1167	25.1367	22.62	0.427088	0.158189	-0.219591	0.781305
716	10520	ZNF211	3.16	3.15	3.36	3.16	2.99	2.73	2.49	2.58	2.66	3.22333	2.96	2.57667	0.331773	0.248775	-0.0968421	0.922536
717	10521	DDX17	106.91	107.35	82.11	107.15	109.55	102.22	106.8	120.26	108.91	98.79	106.307	111.99	-0.178348	0.41265	0.150927	0.608179
718	10522	DEAF1	12.53	12.04	12.24	9.05	9.25	10.2	9.82	10.7	10.4	12.27	9.5	10.3067	0.264442	0.215129	-0.329324	0.141824
719	10523	CHERP	15.17	15.23	13.08	11.4	13.33	13.52	12.44	13.87	11.9	14.4933	12.75	12.7367	0.191597	0.369973	-0.141676	0.684394
720	10524	KAT5	20.28	20.54	18.38	16.34	16.04	20.07	22.23	16.85	19.03	19.7333	17.4833	19.37	0.0470622	0.943229	-0.152019	0.71042
721	10525	HYOU1	69.5	66.61	60.37	64.56	61.88	61.96	62.38	73.65	65.67	65.4933	62.8	67.2333	-0.0302729	0.943229	-0.0179039	0.961745
722	10526	IPO8	35.1	34.83	29.11	33.38	33.34	37.09	32.33	28.45	31.31	33.0133	34.6033	30.6967	0.108785	0.699565	0.101873	0.779996
723	10527	IPO7	196.21	198.14	181.69	238.73	242.61	211.79	205.35	192.97	220.38	192.013	231.043	206.233	-0.0984487	0.671275	0.309531	0.0349275
724	10528	NOP56	68.92	70.49	69.52	76.41	52.27	69.83	72.85	83.49	72.1	69.6433	66.17	76.1467	-0.11728	0.655737	-0.036835	0.948567
725	10529	NEBL	0.19	0.15	0.15	0.68	0.29	0.25	0.11	0.58	0.35	0.163333	0.406667	0.346667	-0.983908	0.216264	1.24508	0.0655041
726	10531	PITRM1	21.01	22.81	20.07	18.72	21.03	21.56	25.46	20.62	25.98	21.2967	20.4367	24.02	-0.162615	0.546337	-0.0222343	0.96286
727	10533	ATG7	16.96	16.17	17.83	11.29	16.46	13.59	15.89	14.05	16.13	16.9867	13.78	15.3567	0.202038	0.285482	-0.332249	0.178085
728	10534	ZNRD2	20.21	19.92	22.21	15.56	15.11	14.66	17.89	16.43	18.9	20.78	15.11	17.74	0.267326	0.482779	-0.43549	0.172602
729	10535	RNASEH2A	95.07	89.61	97.41	92.76	71.9	85.7	93.78	96.5	97.83	94.03	83.4533	96.0367	-0.0107952	0.983001	-0.139228	0.715633
730	10536	P3H3	32.35	34.25	29.67	33.02	33.36	34.02	34.95	45.69	33.92	32.09	33.4667	38.1867	-0.243312	0.291876	0.10192	0.754251
731	105369669	LOC105369669	0.15	0.22	0.21	0.21	0	0.22	0.07	0.21	0.14	0.193333	0.143333	0.14	0.453276	0.943229	-0.401932	0.948567
732	105369787	LOC105369787	0.03	0.03	0	0.07	0	0.04	0.1	0.04	0.04	0.02	0.0366667	0.06	-1.31255	0.854822	0.599649	0.948567
733	10537	UBD	0.2	0	0.1	0	0	0	0	0.1	0.1	0.1	0	0.0666667	0.616744	0.943229	-2.41622	0.838976
734	105370092	LOC105370092	0	0	0.01	0	0	0	0.01	0	0	0.00333333	0	0.00333333	-0.874371	0.943229	0.0141225	0.999976
735	105371045	PERCC1	0	0	0.03	0.03	0	0	0	0	0.03	0.01	0.01	0.01	0.0292701	0.998328	0.0141224	0.999976
736	105371206	LOC105371206	0.05	0.04	0.05	0.03	0.03	0.01	0	0.02	0.03	0.0466667	0.0233333	0.0166667	1.26218	0.677275	-0.994502	0.764196
737	105371216	LOC105371216	0.08	0.09	0.06	0.11	0.06	0.08	0.12	0.06	0.09	0.0766667	0.0833333	0.09	-0.192091	0.943229	0.123053	0.963356
738	105371267	CHD9NB	0.49	0.47	0.61	0.02	0.04	0	0.32	0.02	0.08	0.523333	0.02	0.14	1.90455	0.0424759	-4.61631	0.000162
739	105371932	LOC105371932	0.11	0.11	0.13	0.2	0.05	0.05	0.05	0.13	0.13	0.116667	0.1	0.103333	0.152614	0.963159	-0.11977	0.98227
740	105372280	GNG14	0	0.49	0	0	0	0.49	1.05	0	0.51	0.163333	0.163333	0.52	-1.4671	0.90169	0.0141226	0.999976
741	105372481	ERVK3-1	9.37	8.26	10.09	8.98	9.26	8.9	9.14	10	9.84	9.24	9.04667	9.66	-0.0530968	0.943229	0.00714464	0.999976
742	105372704	LOC105372704	1.26	1.06	0.99	0.68	1.71	1.11	1.61	1.34	1.11	1.10333	1.16667	1.35333	-0.285618	0.826066	0.124996	0.948567
743	105373071	LOC105373071	0	0	0	0	0	0.04	0	0	0	0	0.0133333	0	NA	NA	0.975893	0.948567
744	105374298	LOC105374298	2.46	2.48	1.96	2.59	2.23	1.97	2.51	2.63	2.62	2.3	2.26333	2.58667	-0.163433	0.722705	0.0215144	0.984009
745	105374355	LOC105374355	0.1	0.11	0.16	0.05	0.01	0.02	0.06	0.11	0.15	0.123333	0.0266667	0.106667	0.248382	0.931534	-2.00007	0.059832
746	105375116	LOC105375116	0	0	0	0	0	0	0	0	0.01	0	0	0.00333333	-0.932514	0.943229	NA	NA
747	105375355	UPK3B	0.04	0.19	0.35	0.06	0.14	0.04	0.03	0.05	0.04	0.193333	0.08	0.04	2.15969	0.426237	-0.899988	0.841488
748	105375434	LOC105375434	0.3	0.15	0.04	0.06	0.02	0.02	0.12	0.21	0.08	0.163333	0.0333333	0.136667	-0.338582	0.943229	-1.21041	0.721805
749	105375795	LY6S	0.77	0.95	0.87	1.04	0.48	0.73	0.75	1	1.23	0.863333	0.75	0.993333	-0.197557	0.894332	-0.16535	0.94672
750	105375947	LOC105375947	0.02	0	0	0.04	0.02	0	0.02	0.09	0.02	0.00666667	0.02	0.0433333	-2.6647	0.54541	1.46704	0.922536
751	105376335	LOC105376335	0	0	0	0	0.09	0	0	0	0	0	0.03	0	NA	NA	0.975893	0.948567
752	105376714	SLC30A4-AS1	0	0.09	0	0	0.06	0.19	0	0	0.04	0.03	0.0833333	0.0133333	0.02927	0.998328	1.52328	0.917349
753	105376722	LOC105376722	0.08	0.25	0.16	0.13	0.2	0.08	0.08	0.04	0.12	0.163333	0.136667	0.08	1.03396	0.773327	-0.258308	0.948567
754	105376752	NPIPA9	55.33	61.72	52.82	43.24	60.46	64.36	65.89	54.02	49.79	56.6233	56.02	56.5667	-0.0114941	0.986983	-0.00597892	0.999976
755	105377015	LOC105377015	0.11	0.18	0.14	0.24	0.03	0.07	0.14	0.24	0.14	0.143333	0.113333	0.173333	-0.28789	0.943229	-0.267527	0.948567
756	105377805	LOC105377805	0.01	0	0.03	0.04	0.03	0.05	0	0.04	0	0.0133333	0.04	0.0133333	0.0518664	0.998328	1.42533	0.764598
757	105378220	MARCOL	192.91	193.14	166.65	108.87	76.86	101.48	134.41	134.53	144.61	184.233	95.7367	137.85	0.432689	9.67e-05	-0.906788	3.83e-08
758	105378947	LOC105378947	0.02	0	0.03	0.08	0	0	0.03	0.03	0.08	0.0166667	0.0266667	0.0466667	-1.45232	0.905503	1.45308	0.935432
759	105378952	KLF18	0	0	0	0	0	0	0.02	0	0	0	0	0.00666667	-0.932514	0.943229	NA	NA
760	105379417	LOC105379417	0	0	0.15	0.15	0	0.16	0.33	0	0	0.05	0.103333	0.11	-0.897278	0.943229	0.913153	0.948567
761	105379504	LOC105379504	0.03	0.03	0.05	0	0	0.02	0.03	0.03	0.04	0.0366667	0.00666667	0.0333333	0.171901	0.960754	-2.42776	0.476885
762	105379554	LOC105379554	1.55	1.44	1.62	0.71	1.77	2.16	1.53	2.38	0.75	1.53667	1.54667	1.55333	0.0322513	0.998328	0.0229065	0.999976
763	105379561	LOC105379561	0.15	0.31	0.26	0.25	0.48	0.2	0.25	0.37	0.22	0.24	0.31	0.28	-0.510031	0.90967	0.722561	0.83609
764	10539	GLRX3	100.88	94.62	101.89	100.56	113.51	108.3	83.86	77.09	75.92	99.13	107.457	78.9567	0.345568	0.0145429	0.150955	0.578355
765	1054	CEBPG	29.15	29.95	29.54	30.18	38.97	28.23	30.75	33.05	30.64	29.5467	32.46	31.48	-0.0836812	0.777585	0.178776	0.621168
766	10540	DCTN2	50.04	49.27	51.68	55.45	58.67	56.8	52.51	53.06	54.72	50.33	56.9733	53.43	-0.0760722	0.819777	0.217499	0.252449
767	10541	ANP32B	196.82	213.5	197.91	193.78	249.05	233.03	189.65	192.14	169.13	202.743	225.287	183.64	0.156542	0.427627	0.190264	0.498218
768	10542	LAMTOR5	272.4	247.88	311.06	291.32	283.74	265.42	326.89	230.77	317.13	277.113	280.16	291.597	-0.0122987	0.992402	0.0391293	0.948567
769	10544	PROCR	76.73	65.19	89.41	69.37	54.31	61.25	59.86	58.44	74.94	77.11	61.6433	64.4133	0.284264	0.278053	-0.287557	0.348797
770	10548	TM9SF1	36.85	38.48	38.6	34.61	34.95	35.59	34.49	41.57	36.99	37.9767	35.05	37.6833	0.0241993	0.947341	-0.0759398	0.874353
771	10549	PRDX4	158.17	161.08	174.31	194.38	157	187.89	130.87	180.89	122.95	164.52	179.757	144.903	0.207019	0.545824	0.156788	0.645291
772	10550	ARL6IP5	63.47	62.96	80.7	87.31	59.06	85.64	75.1	72.04	88.11	69.0433	77.3367	78.4167	-0.16773	0.618288	0.196429	0.692167
773	10552	ARPC1A	85.09	89.83	90.31	91.66	107.53	120.54	99.14	86.01	89.09	88.41	106.577	91.4133	-0.0337352	0.943229	0.306636	0.174654
774	10553	HTATIP2	143.86	132.17	142.27	197.4	160.84	169.17	141.17	162.2	158.59	139.433	175.803	153.987	-0.122886	0.602085	0.36256	0.0360364
775	10554	AGPAT1	24.09	21.65	21.22	23.43	20.23	19.86	31	30.88	29.06	22.32	21.1733	30.3133	-0.432528	0.00141796	-0.0395191	0.948567
776	10555	AGPAT2	26.19	21.99	25.41	20.68	23.65	23.35	22.44	24.07	25.11	24.53	22.56	23.8733	0.0569785	0.936709	-0.0852149	0.916411
777	10556	RPP30	12.31	12.04	12.26	11.66	12.39	12.67	13.2	11.01	13.03	12.2033	12.24	12.4133	-0.0351484	0.943229	0.0635845	0.935368
778	10557	RPP38	19.96	17.85	18.15	17.16	17.95	16.72	19.97	15.68	17.68	18.6533	17.2767	17.7767	0.0844924	0.912585	-0.0639388	0.948567
779	10558	SPTLC1	44.34	45.45	42.9	30.04	30.58	26.59	41.48	33.71	38.95	44.23	29.07	38.0467	0.228653	0.192775	-0.590129	1.15e-05
780	10559	SLC35A1	18.66	18.24	15.82	21.34	19.28	20.46	20.01	17.85	24.02	17.5733	20.36	20.6267	-0.219993	0.427196	0.253486	0.263398
781	1056	CEL	0.25	0.22	0.27	0.16	0.29	0.17	0.19	0.13	0.03	0.246667	0.206667	0.116667	1.07795	0.559841	-0.218857	0.948567
782	10560	SLC19A2	16.63	16.97	14.77	22.03	19.44	23.61	18.58	16.21	20.27	16.1233	21.6933	18.3533	-0.179673	0.460616	0.470792	0.00337179
783	10561	IFI44	6.5	6.33	6.79	5.45	5.59	6.84	8.41	7.02	7.35	6.54	5.96	7.59333	-0.129497	0.841415	-0.137591	0.882526
784	10564	ARFGEF2	15.03	14.22	12.77	11.43	12.15	13.22	14.15	11.41	13.56	14.0067	12.2667	13.04	0.107349	0.748832	-0.148995	0.575737
785	10565	ARFGEF1	9.91	9.18	7.84	8.27	10.84	10.02	8.15	7.1	8	8.97667	9.71	7.75	0.218664	0.284979	0.147833	0.726844
786	10566	AKAP3	0.04	0.08	0.09	0.11	0.04	0	0.06	0.04	0.06	0.07	0.05	0.0533333	0.49383	0.933475	-0.479851	0.948567
787	10567	RABAC1	64.29	55.99	60.49	68.84	54.19	55.49	52.67	67.02	63.51	60.2567	59.5067	61.0667	0.0113588	0.992402	0.00932479	0.999976
788	10569	SLU7	17.18	16.87	16.96	18.06	17.84	16.24	18.67	18.15	18.81	17.0033	17.38	18.5433	-0.117516	0.637963	0.072493	0.898322
789	10572	SIVA1	62.2	55.67	58.89	71.67	44.93	65.28	61.39	76.32	72.9	58.92	60.6267	70.2033	-0.223903	0.38986	0.0602886	0.948567
790	10573	MRPL28	51.66	51.16	54.96	50.61	42.35	50.75	49.87	50.07	51.19	52.5933	47.9033	50.3767	0.0775214	0.841346	-0.0997596	0.837346
791	10574	CCT7	265.15	281.22	297.62	289.82	271.74	292.46	288.7	253.88	277.5	281.33	284.673	273.36	0.0547098	0.915759	0.0526244	0.941862
792	10575	CCT4	213.99	217.14	213.36	232.23	276.1	252.35	200.5	183.54	191.52	214.83	253.56	191.853	0.172969	0.243846	0.278827	0.105519
793	10576	CCT2	154.94	154.26	161.94	192.54	178.18	201.33	155.99	141.65	154	157.047	190.683	150.547	0.0735431	0.824757	0.317226	0.041637
794	10577	NPC2	221.64	205.62	311.23	231.53	215.82	213.3	244.1	226.83	270.25	246.163	220.217	247.06	0.0382299	0.943229	-0.14372	0.83424
795	10579	TACC2	3.46	2.98	2.95	2.93	3.4	2.84	4.04	4.61	3.92	3.13	3.05667	4.19	-0.408399	0.0730414	0.0613974	0.948567
796	1058	CENPA	35.05	40.45	24.89	42.15	53.84	38.96	35.34	46.21	35.09	33.4633	44.9833	38.88	-0.208167	0.612523	0.470288	0.112669
797	10580	SORBS1	0.23	0.16	0.2	0.23	0.35	0.29	0.34	0.19	0.37	0.196667	0.29	0.3	-0.575933	0.553564	0.635045	0.479084
798	10581	IFITM2	85.81	93.29	110.96	85.19	80.74	81.08	114.5	90.98	108.07	96.6867	82.3367	104.517	-0.0827448	0.905503	-0.205555	0.549334
799	10584	COLEC10	0.19	0.13	0.2	0.13	0.16	0.17	0.16	0.06	0.1	0.173333	0.153333	0.106667	0.66797	0.784787	-0.105217	0.970309
800	10585	POMT1	21.21	19.86	18.6	18.12	20.2	18.68	18.96	21.94	21.08	19.89	19	20.66	-0.0562065	0.915759	-0.0132816	0.983426
801	10586	MAB21L2	0	0.03	0	0	0	0	0.03	0	0	0.01	0	0.01	0.0292702	0.998328	-0.947661	0.948567
802	10587	TXNRD2	10.88	11.04	10.06	7.61	10.81	10.69	11.41	8.53	9.69	10.66	9.70333	9.87667	0.0926231	0.886164	-0.0949797	0.927903
803	10588	MTHFS	9.15	9.52	10.6	9.26	10.83	11.63	9.37	7.83	9.09	9.75667	10.5733	8.76333	0.16914	0.664094	0.150921	0.77039
804	10589	DRAP1	80.81	75.18	84.51	61.01	75.13	67.69	75.4	57.94	55.97	80.1667	67.9433	63.1033	0.376438	0.0871386	-0.210039	0.512595
805	1059	CENPB	29.98	27.07	26.35	27.11	27.21	28.82	28.81	30.33	27.76	27.8	27.7133	28.9667	-0.0524593	0.915759	0.0369901	0.948567
806	10591	DNPH1	73.02	73.18	75.88	68.38	55.05	70.94	86.58	79.43	86.92	74.0267	64.79	84.31	-0.153002	0.625809	-0.166663	0.71227
807	10592	SMC2	23.6	24.89	20.7	28.56	22.06	26.08	28.36	26.2	29.29	23.0633	25.5667	27.95	-0.269536	0.0658434	0.189494	0.500288
808	10594	PRPF8	61.49	59.21	56.04	56.38	54.74	61.32	54.26	64.21	52.25	58.9133	57.48	56.9067	0.0546958	0.914406	0.00704459	0.999172
809	10597	TRAPPC2B	11.01	12.71	10.71	12.31	13.45	11.14	15.43	12.38	13.96	11.4767	12.3	13.9233	-0.245541	0.668209	0.129707	0.922536
810	10598	AHSA1	163.05	166.52	159.65	188.39	192.15	194.84	164.06	171.71	155.32	163.073	191.793	163.697	0.00980576	0.983001	0.270483	0.0585914
811	10599	SLCO1B1	0.67	0.35	0.57	0.72	0.22	0.35	0.69	0.51	0.67	0.53	0.43	0.623333	-0.240227	0.901244	-0.24527	0.943814
812	1060	CENPC	6.49	6.26	5.51	7.11	7.4	5.4	6.62	6.59	6.61	6.08667	6.63667	6.60667	-0.168052	0.532662	0.217367	0.567198
813	10600	USP16	15.48	16.52	15.27	19.24	16.9	14.87	20.98	16.73	19.97	15.7567	17.0033	19.2267	-0.27935	0.154772	0.149636	0.686801
814	10602	CDC42EP3	5.47	5.21	5.27	4.32	5.76	3.58	5.82	5.3	5.93	5.31667	4.55333	5.68333	-0.0896389	0.8428	-0.181152	0.74555
815	10603	SH2B2	1.35	1.13	1.78	1.93	1.43	2.18	1.31	2.08	1.72	1.42	1.84667	1.70333	-0.314872	0.740764	0.490198	0.47044
816	10605	PAIP1	116.13	122.5	108.32	112.26	134.41	118.72	125.16	108.74	116.21	115.65	121.797	116.703	-0.00236663	0.998328	0.119384	0.713004
817	10606	PAICS	134.39	137.46	127.03	168.62	138.27	162.93	134.58	143.27	148.17	132.96	156.607	142.007	-0.0947106	0.65978	0.276375	0.11131
818	10607	TBL3	8.1	7.75	7.57	5.85	5.72	6.77	6.39	6.99	6.52	7.80667	6.11333	6.63333	0.241243	0.14448	-0.311833	0.107365
819	10608	MXD4	8.81	8.52	7.91	10.69	8.86	9.06	8.16	14.17	10	8.41333	9.53667	10.7767	-0.350252	0.238536	0.222204	0.39797
820	10609	P3H4	78.35	77.44	64.91	61.01	53.21	73.86	75.72	83.18	79.88	73.5667	62.6933	79.5933	-0.106145	0.68456	-0.190617	0.56377
821	10610	ST6GALNAC2	1.04	0.91	0.53	0.89	1.15	0.58	1.19	1.36	1.41	0.826667	0.873333	1.32	-0.672385	0.334816	0.133605	0.948567
822	10611	PDLIM5	41.8	40.59	32.87	30.66	60.96	35.17	37.66	27.99	36.08	38.42	42.2633	33.91	0.18138	0.53323	0.186329	0.819127
823	10612	TRIM3	4.09	3.86	4.79	3.19	3.58	3.65	2.81	3.58	3.37	4.24667	3.47333	3.25333	0.391348	0.213042	-0.25236	0.578355
824	10613	ERLIN1	59.98	58.57	46.92	57.95	57.76	61.07	48.61	58.73	51.5	55.1567	58.9267	52.9467	0.0665691	0.901245	0.138844	0.634294
825	10614	HEXIM1	23.13	20.51	20.98	19.92	18.03	16.4	22.92	26.47	25.17	21.54	18.1167	24.8533	-0.19937	0.276027	-0.208494	0.386008
826	10615	SPAG5	45.31	50.46	44.4	54.08	56.47	45.86	55.05	56.48	51.4	46.7233	52.1367	54.31	-0.210681	0.179375	0.199732	0.423236
827	10616	RBCK1	25.78	29.04	28.1	15.1	33.59	23.57	27.56	23.66	22.55	27.64	24.0867	24.59	0.253958	0.274669	-0.16865	0.884065
828	10617	STAMBP	16.05	14.82	17.15	14.68	14.97	14.95	16.39	15.08	16.54	16.0067	14.8667	16.0033	-0.0185704	0.96109	0.00371082	0.999976
829	10618	TGOLN2	32.67	31.95	25.49	34.71	30.85	31.05	30.07	36.31	30.26	30.0367	32.2033	32.2133	-0.0981193	0.802122	0.144381	0.639717
830	1062	CENPE	15.21	16.18	15.55	19.77	17.2	16.56	17.86	17.58	17.31	15.6467	17.8433	17.5833	-0.160713	0.335272	0.226788	0.263398
831	10620	ARID3B	4.26	4.07	3.7	3.43	6.31	4.84	3.47	3.46	3.74	4.01	4.86	3.55667	0.17901	0.605508	0.320539	0.493235
832	10621	POLR3F	6.65	7.9	5.31	6.93	6.39	7.72	7.66	6.34	6.84	6.62	7.01333	6.94667	-0.0796362	0.933475	0.139167	0.839738
833	10622	POLR3G	17.4	16.69	17.07	19.65	17.83	23.57	15.68	11.34	17.19	17.0533	20.35	14.7367	0.267865	0.270183	0.306214	0.185162
834	10623	POLR3C	10.72	9.99	10.43	9.71	9.77	10.96	10.53	10.33	8.78	10.38	10.1467	9.88	0.1433	0.685604	0.079974	0.928835
835	10625	IVNS1ABP	50.21	49.6	45.5	59.95	52.22	52.13	46.65	52.89	53.53	48.4367	54.7667	51.0233	-0.0571438	0.892729	0.202568	0.284793
836	10626	TRIM16	277.39	314.84	278.72	280.15	377.77	411	341.4	282.14	273.8	290.317	356.307	299.113	-0.034617	0.943229	0.328142	0.198944
837	10627	MYL12A	457.92	404.9	522.14	342.79	458.73	360.16	439.32	354.98	403.04	461.653	387.227	399.113	0.237088	0.319967	-0.224431	0.539895
838	10628	TXNIP	139.09	178.13	137.89	86.91	388.18	245.85	143.23	68.28	112.06	151.703	240.313	107.857	0.498797	0.433309	0.70938	0.581292
839	10629	TAF6L	7	8.85	6.41	6.67	6.15	7.56	8.99	7.76	7.81	7.42	6.79333	8.18667	-0.100827	0.899399	-0.0903036	0.940412
840	1063	CENPF	44.5	48.75	39.32	59.33	47.79	43.84	53.72	58.57	51.87	44.19	50.32	54.72	-0.305403	0.0307058	0.2305	0.406777
841	10631	POSTN	0.03	0	0.03	0	0	0	0	0.02	0.02	0.02	0	0.0133333	0.0409305	0.998328	-1.8418	0.933711
842	10632	ATP5MG	71.88	75.84	95.51	87.37	68.33	78.16	76.81	78.86	78.86	81.0767	77.9533	78.1767	0.0788205	0.909714	-0.0301574	0.963607
843	10633	RASL10A	0.05	0.06	0.11	0.05	0	0	0.06	0	0	0.0733333	0.0166667	0.02	1.93174	0.780284	-1.88837	0.807868
844	10634	GAS2L1	6.38	5.43	6.63	6.06	5.82	7.3	6.45	7.62	5.37	6.14667	6.39333	6.48	-0.083657	0.934313	0.0534331	0.948567
845	10635	RAD51AP1	18.65	19.07	17.71	25.66	14.91	19.6	18.6	24.5	22.38	18.4767	20.0567	21.8267	-0.178491	0.489489	0.175876	0.758513
846	10636	RGS14	1.15	0.9	1.25	1.18	1.17	0.96	1.51	1.52	1.31	1.1	1.10333	1.44667	-0.410749	0.563315	0.060624	0.963978
847	10637	LEFTY1	0.04	0.09	0.04	0.04	0.04	0	0.04	0.13	0	0.0566667	0.0266667	0.0566667	0.0335502	0.998328	-1.00183	0.933711
848	10640	EXOC5	12.52	12.24	11.89	12.01	12.72	13.19	10.64	10.31	11.5	12.2167	12.64	10.8167	0.179705	0.266736	0.0919737	0.778162
849	10641	NPRL2	16.69	14.4	17.28	19.74	14.01	15.34	17.63	19.9	16.33	16.1233	16.3633	17.9533	-0.14393	0.706589	0.02483	0.968878
850	10642	IGF2BP1	11.09	11.12	9.03	9.68	11.25	12.06	8.73	9.84	8.06	10.4133	10.9967	8.87667	0.242839	0.211959	0.122051	0.778088
851	10643	IGF2BP3	53.46	49.54	47.98	50.84	48.09	54.16	39.15	38.37	38.54	50.3267	51.03	38.6867	0.366617	0.000736	0.0552936	0.926871
852	10644	IGF2BP2	1.43	1.3	1.18	1.61	1.75	1.18	1.05	1.23	1.48	1.30333	1.51333	1.25333	0.0908829	0.943229	0.321897	0.557981
853	10645	CAMKK2	14.97	13.82	11.4	13.12	13.65	14.36	13.79	14.25	14.01	13.3967	13.71	14.0167	-0.064995	0.900888	0.0898321	0.866087
854	10650	PRELID3A	2.76	2.51	2.16	3.19	2.91	2.04	2.65	3.94	2.79	2.47667	2.71333	3.12667	-0.33915	0.564559	0.225092	0.822117
855	10651	MTX2	49.43	48.22	47.37	41.16	47.79	46.93	46.56	39.84	43.32	48.34	45.2933	43.24	0.179453	0.407109	-0.0532436	0.947049
856	10652	YKT6	38.8	36.01	40.35	38.61	32.76	37.2	38.15	33.04	38.32	38.3867	36.19	36.5033	0.0454484	0.933475	0.0215017	0.958296
857	10653	SPINT2	12.97	10.71	14.84	7.42	10.23	7	9.79	9.09	10.81	12.84	8.21667	9.89667	0.394107	0.148325	-0.609189	0.0524285
858	10654	PMVK	25.75	23.78	26.2	26.89	14.61	19.94	26.76	36.95	31.88	25.2433	20.48	31.8633	-0.314173	0.24845	-0.270901	0.604787
859	10656	KHDRBS3	8.93	7.57	6.71	7.63	9.26	7.39	7.92	9.36	8.49	7.73667	8.09333	8.59	-0.145763	0.777349	0.0941104	0.933711
860	10657	KHDRBS1	78.54	77.03	55.06	77.43	74.98	79.8	64.82	75.63	67.11	70.21	77.4033	69.1867	0.0244996	0.954585	0.185962	0.556399
861	10658	CELF1	38.07	37.87	33.97	30.52	34.99	27.93	35	36.37	32.93	36.6367	31.1467	34.7667	0.114252	0.615417	-0.218158	0.384984
862	10659	CELF2	0.15	0.16	0.12	0.1	0.11	0.14	0.14	0.15	0.06	0.143333	0.116667	0.116667	0.29328	0.899453	-0.30984	0.891016
863	1066	CES1	0.33	0.26	0.66	0.32	0.24	0.17	0.42	0.16	0.34	0.416667	0.243333	0.306667	0.460022	0.869027	-0.809011	0.672885
864	10661	KLF1	0.18	0.13	0.04	0.08	0	0.18	0.18	0.09	0.04	0.116667	0.0866667	0.103333	0.20435	0.962508	-0.376743	0.948567
865	10663	CXCR6	0.28	0.18	0.1	0	0.07	0.14	0.12	0.07	0.07	0.186667	0.07	0.0866667	1.10405	0.66851	-1.46033	0.595844
866	10664	CTCF	16.27	15.49	13.89	15.42	16.17	15.01	15.34	17.24	15.35	15.2167	15.5333	15.9767	-0.0714779	0.874189	0.0723881	0.901298
867	10666	CD226	0.11	0.12	0.12	0.02	0.05	0.04	0.09	0.08	0.04	0.116667	0.0366667	0.07	0.738382	0.42684	-1.62965	0.0447972
868	10667	FARS2	7.3	5.31	6.8	5.27	4.34	5.13	6.92	6.95	7.36	6.47	4.91333	7.07667	-0.110551	0.89351	-0.360223	0.357541
869	10668	CGRRF1	4.36	5.57	6.55	5.62	5.47	5.4	6.23	4.87	5.96	5.49333	5.49667	5.68667	-0.032791	0.964734	0.0325464	0.970478
870	10669	CGREF1	10.13	12.17	10.33	12.35	9.87	11.36	12.59	16.6	12.88	10.8767	11.1933	14.0233	-0.358098	0.162817	0.0701432	0.947055
871	10670	RRAGA	43.82	44.7	44.59	47.91	48.29	48.65	49.8	46.44	47.78	44.37	48.2833	48.0067	-0.0999771	0.736888	0.159196	0.501302
872	106707243	PRH1-TAS2R14	0.33	0.52	0.64	0.74	0.67	0.93	0.82	0.76	0.38	0.496667	0.78	0.653333	-0.363498	0.882862	0.691072	0.581198
873	10671	DCTN6	54.21	59.91	62.65	62.87	59.4	58.66	70.66	68.72	74.48	58.9233	60.31	71.2867	-0.250531	0.212595	0.0639698	0.94038
874	10672	GNA13	17.37	18.18	18.03	17.37	25.41	21.63	17.31	13.4	16.13	17.86	21.47	15.6133	0.192646	0.408028	0.311746	0.243025
875	10673	TNFSF13B	0.86	1.42	0.84	0.5	0.95	0.38	1.35	1.49	1.28	1.04	0.61	1.37333	-0.399396	0.59068	-0.716519	0.414549
876	10675	CSPG5	2.35	2.1	1.85	3.55	1.93	2.45	1.78	3.37	2.27	2.1	2.64333	2.47333	-0.223487	0.8144	0.365274	0.585973
877	10677	AVIL	0.22	0.23	0.21	0.34	0.3	0.17	0.53	0.38	0.32	0.22	0.27	0.41	-0.374	0.832973	-0.187061	0.948567
878	10678	B3GNT2	9.57	9.98	10.25	11.7	10.83	12.86	9.21	8.41	9.98	9.93333	11.7967	9.2	0.1213	0.765038	0.265745	0.297283
879	10681	GNB5	9.45	8.81	7.28	9.7	9.73	9.69	10.28	11.25	11.45	8.51333	9.70667	10.9933	-0.3668	0.0164233	0.235135	0.27444
880	10682	EBP	146.53	141.23	161.81	118.82	108.63	107.36	169.88	157.55	176.3	149.857	111.603	167.91	-0.141516	0.590422	-0.393919	0.0252653
881	106821730	BUB1B-PAK6	0.36	0.26	0.26	0.05	0.13	0.12	0.13	0.09	0.21	0.293333	0.1	0.143333	1.05494	0.300747	-1.53572	0.122494
882	10683	DLL3	0.3	0.74	0.5	0.31	0.33	0.21	0.61	0.35	0.33	0.513333	0.283333	0.43	0.266181	0.929978	-0.818817	0.571203
883	10686	CLDN16	0.13	0.06	0.04	0.04	0.02	0	0.02	0	0.02	0.0766667	0.02	0.0133333	2.47499	0.416194	-1.86664	0.586034
884	106865373	GET1-SH3BGR	2.81	0.56	1.5	2.16	1.53	1.34	1.11	1.4	0.5	1.62333	1.67667	1.00333	0.701143	0.608911	0.113748	0.952905
885	10687	PNMA2	16.01	14.45	11.83	20.52	15.32	15.17	15.6	19.8	19.36	14.0967	17.0033	18.2533	-0.369443	0.0503835	0.315189	0.257138
886	1069	CETN2	34.34	28.59	30.59	35.27	26.12	37.8	43.93	32.49	41.5	31.1733	33.0633	39.3067	-0.320242	0.151355	0.122131	0.850542
887	10691	GMEB1	3.79	4.06	3.43	3.14	3	2.46	3.5	3.36	4.37	3.76	2.86667	3.74333	0.00447125	0.998328	-0.353952	0.179643
888	10692	RRH	0.04	0	0	0	0.04	0.04	0	0	0	0.0133333	0.0266667	0	0.99104	0.943229	0.929029	0.948567
889	10693	CCT6B	0.04	0	0.08	0.04	0.16	0.12	0.04	0.08	0.2	0.04	0.106667	0.106667	-1.37155	0.780284	1.43313	0.775864
890	10694	CCT8	300.83	297.02	310.89	343.61	345.1	334.32	307.42	270.16	309.73	302.913	341.01	295.77	0.0479523	0.925246	0.208283	0.206545
891	10695	CNPY3	52.89	51.12	44.11	67.95	64.49	70.41	65.96	71.5	66.49	49.3733	67.6167	67.9833	-0.455667	0.00034	0.49265	0.000484
892	10699	CORIN	0	0.03	0.03	0.01	0.08	0.04	0.03	0.04	0.03	0.02	0.0433333	0.0333333	-0.696676	0.943229	1.5943	0.715824
893	107	ADCY1	0.26	0.08	0.12	0.04	0.06	0.17	0.17	0.04	0.12	0.153333	0.09	0.11	0.892672	0.648429	-1.09243	0.58412
894	1070	CETN3	18.69	16	21.76	19.15	14.48	16.38	19.82	20.39	22.31	18.8167	16.67	20.84	-0.133253	0.754106	-0.140434	0.819198
895	107080638	TBC1D7-LOC100130357	0	0.05	0.04	0.04	0	0	0	0	0	0.03	0.0133333	0	1.90268	0.913033	-0.896417	0.948567
896	107080644	CNPY3-GNMT	0	0.18	0	0.1	0	0	0	0	0	0.06	0.0333333	0	1.88977	0.927082	-0.885781	0.948567
897	1071	CETP	0.1	0	0.09	0.33	0.08	0.04	0.07	0.19	0.09	0.0633333	0.15	0.116667	-0.770784	0.919722	1.31367	0.784079
898	10712	ENTREP3	26.85	27.3	26.45	21.76	31.98	32.8	22.36	22.34	20.93	26.8667	28.8467	21.8767	0.286641	0.0408601	0.149286	0.784079
899	10713	USP39	26.87	26.34	26.27	32.02	28.16	29.78	26.28	28.1	27.51	26.4933	29.9867	27.2967	-0.0461835	0.936709	0.235985	0.245578
900	10714	POLD3	25.31	23.84	21.11	28.77	22.39	23.27	29.1	32.33	30.52	23.42	24.81	30.65	-0.356617	0.00707709	0.157164	0.621448
901	10715	CERS1	1.88	1.2	1.77	1.51	0.98	1.05	0.77	1.01	0.91	1.61667	1.18	0.896667	0.947358	0.0727016	-0.309564	0.780076
902	10716	TBR1	0.03	0	0.02	0	0.03	0.05	0	0.02	0	0.0166667	0.0266667	0.00666667	1.49994	0.898733	0.78412	0.948567
903	10717	AP4B1	7.36	7.9	9.06	4.83	3.86	3.82	7.19	6.17	7.35	8.10667	4.17	6.90333	0.262162	0.320838	-0.906034	3.56e-05
904	107181291	PYDC5	0	0.02	0	0.02	0	0	0	0	0.02	0.00666667	0.00666667	0.00666667	0.02927	0.998328	0.0141223	0.999976
905	1072	CFL1	529.2	529.69	564.53	538.99	407.01	540.35	480.43	535.63	489.94	541.14	495.45	502	0.127017	0.590514	-0.0942451	0.881191
906	10721	POLQ	4.68	5.36	3.69	5.6	4.92	4.39	5.42	6.13	5.06	4.57667	4.97	5.53667	-0.273586	0.267652	0.164825	0.725164
907	10723	SLC12A7	16.72	17.56	15.11	18.69	22.87	21.12	20.38	24.56	20.27	16.4633	20.8933	21.7367	-0.396141	0.00775777	0.386922	0.0298124
908	10724	OGA	45.41	47.56	39.58	35	64.97	49.88	54.86	37.13	46.75	44.1833	49.95	46.2467	-0.0472062	0.943229	0.2129	0.692949
909	10725	NFAT5	6.56	7.06	4.49	5.92	8.1	6.73	5.73	5.02	5.31	6.03667	6.91667	5.35333	0.172384	0.639246	0.238735	0.556217
910	10726	NUDC	149.21	131.64	158.84	123.85	108.62	132.16	112.13	150.59	113.28	146.563	121.543	125.333	0.240181	0.346456	-0.234297	0.352207
911	10728	PTGES3	431.06	458.69	401.98	539.32	484.88	528.92	478.73	423.24	445.96	430.577	517.707	449.31	-0.0524527	0.905667	0.304439	0.0329183
912	107282092	BOLA2-SMG1P6	45.36	41.1	40.92	48.95	43.57	45.72	44.72	37.69	46.93	42.46	46.08	43.1133	-0.0359803	0.943229	0.160102	0.529011
913	1073	CFL2	13.35	13.41	12.15	17.54	17.61	17.85	15.64	13.08	17.32	12.97	17.6667	15.3467	-0.237361	0.277199	0.487776	0.000223
914	10730	YME1L1	65.04	63.83	56.25	63.95	67.05	69.09	61.31	57.72	63.09	61.7067	66.6967	60.7067	0.0289141	0.943229	0.153051	0.469307
915	107303344	SETDB2-PHF11	0	0	0	0	0.25	0	0	0	0	0	0.0833333	0	NA	NA	4.77153	0.631286
916	10732	TCFL5	23.02	23.05	19.47	24.25	25.58	24.87	25.08	28.09	27.63	21.8467	24.9	26.9333	-0.273031	0.0994571	0.18113	0.449557
917	10733	PLK4	13.75	14.75	12.72	20.32	20.6	19.65	15.96	16.7	16.55	13.74	20.19	16.4033	-0.249749	0.120721	0.598053	7.5e-06
918	10734	STAG3	1.52	1.89	1.8	1.74	1.15	1.21	1.43	1.88	1.59	1.73667	1.36667	1.63333	0.0887022	0.943229	-0.235746	0.780559
919	10735	STAG2	35.84	35.59	33.8	42.68	51.82	43.81	38.24	33.54	37.16	35.0767	46.1033	36.3133	-0.0406981	0.942558	0.435921	0.00531769
920	10736	SIX2	7.14	7.37	6.57	7.85	7	7.15	9.02	9.18	7.57	7.02667	7.33333	8.59	-0.281602	0.300714	0.102487	0.889889
921	10738	RFPL3	0.13	0.39	0.12	0	0.12	0.06	0.19	0.12	0.19	0.213333	0.06	0.166667	0.350478	0.943229	-1.71746	0.658557
922	10741	RBBP9	3.34	2.95	2.47	3.4	2.26	3.04	3.46	3.18	3.26	2.92	2.9	3.3	-0.171709	0.716225	0.0335115	0.967846
923	10743	RAI1	6.9	7.1	5.99	6.07	7.34	6.96	5.34	7.75	5.23	6.66333	6.79	6.10667	0.123203	0.81426	0.0677601	0.933711
924	10745	PHTF1	11.69	10.62	9.3	12.68	7.26	10.89	10.16	13.47	11.36	10.5367	10.2767	11.6633	-0.113601	0.806518	0.0229232	0.98227
925	10746	MAP3K2	7.84	7.51	6.26	8.35	9.13	8.69	6.26	6.66	6.69	7.20333	8.72333	6.53667	0.148047	0.532662	0.308356	0.0945992
926	10747	MASP2	0.35	0.4	0.29	0.53	0.57	0.38	0.35	0.47	0.57	0.346667	0.493333	0.463333	-0.410748	0.810399	0.557695	0.683583
927	10749	KIF1C	30.22	27.42	29.22	20.84	27.69	25.58	20.25	24.4	17.93	28.9533	24.7033	20.86	0.478458	0.00232582	-0.186391	0.541403
928	1075	CTSC	196.51	214.73	209.87	310.55	252.87	362.95	244.37	194.47	277.6	207.037	308.79	238.813	-0.255745	0.268452	0.639393	0.000443
929	10750	GRAP	0.16	0.35	0.32	0.18	0.16	0.17	0.3	0.41	0.22	0.276667	0.17	0.31	-0.365172	0.915759	-1.65904	0.424747
930	10752	CHL1	0.71	0.5	0.48	3.62	0.34	1.61	0.32	2.15	0.83	0.563333	1.85667	1.1	-0.977496	0.56801	1.77248	0.253354
931	10755	GIPC1	29.76	29.57	29.33	36.44	38.14	37.7	35.64	34.41	34.03	29.5533	37.4267	34.6933	-0.231445	0.165971	0.403732	0.00821434
932	10758	TRAF3IP2	2.1	2.19	2.05	2.25	2.83	2.36	2.15	2.17	1.83	2.11333	2.48	2.05	0.0452487	0.943229	0.274382	0.435655
933	10761	PLAC1	2.19	2.4	2.14	1.43	2.31	1.61	1.61	1.76	1.26	2.24333	1.78333	1.54333	0.550808	0.526758	-0.272046	0.880141
934	10762	NUP50	21.24	22	16.54	21.23	20.33	20.27	27.7	22.92	26.82	19.9267	20.61	25.8133	-0.374927	0.0301242	0.0941327	0.841195
935	10763	NES	6.92	5.88	5.84	10.02	3.98	3.92	5.93	12.77	9.81	6.21333	5.97333	9.50333	-0.606086	0.0393257	-0.0168845	0.999976
936	10765	KDM5B	7.71	6.76	7.45	6.32	7.46	5.97	7.13	6.17	6.68	7.30667	6.58333	6.66	0.140877	0.606154	-0.108195	0.83182
937	10766	TOB2	13.26	14.29	11.43	8.9	10.62	9.22	11.76	11.98	11.31	12.9933	9.58	11.6833	0.161248	0.506155	-0.396591	0.0512636
938	10767	HBS1L	36.04	37.12	35.95	38.09	46.13	37.61	37.82	36.12	39.28	36.37	40.61	37.74	-0.015925	0.962721	0.176968	0.535854
939	10768	AHCYL1	98.93	101.32	78.78	89.43	109.48	112.13	100.87	88.26	97.62	93.01	103.68	95.5833	-0.0367647	0.943229	0.199981	0.49351
940	10769	PLK2	26.03	26.74	26.8	14.04	22.45	17.81	17.06	14.64	13.25	26.5233	18.1	14.9833	0.832342	4.81e-09	-0.510354	0.0447654
941	10771	ZMYND11	14.32	13.87	10.99	15.62	11.53	10.37	22.94	19.99	21.6	13.06	12.5067	21.51	-0.740033	1.47e-07	-0.006251	0.999976
942	10772	SRSF10	36.38	36.52	35.66	36.12	30.52	36.54	37.99	37.49	35.84	36.1867	34.3933	37.1067	-0.082301	0.744676	0.0621863	0.933711
943	10773	ZBTB6	12.41	13.24	12.29	11.29	13.89	11.92	13.72	10.25	12.8	12.6467	12.3667	12.2567	0.0516527	0.943229	0.00911022	0.999976
944	10775	POP4	8.91	8.2	10.43	8.39	7.53	8.89	11.53	9.85	11.27	9.18	8.27	10.8833	-0.233429	0.443022	-0.114768	0.876021
945	10776	ARPP19	67.68	70.62	52.53	78.53	68.55	70.43	74.41	72.82	79.65	63.61	72.5033	75.6267	-0.24767	0.172513	0.233707	0.329972
946	10780	ZNF234	3.95	3.83	2.99	3.25	2.83	2.94	3.27	3.05	2.85	3.59	3.00667	3.05667	0.233523	0.479806	-0.192449	0.662165
947	10781	ZNF266	12.95	12.48	10.12	11.72	11.17	8.71	11.65	12.8	12.9	11.85	10.5333	12.45	-0.0709828	0.898644	-0.134484	0.803744
948	10782	ZNF274	8.98	10.45	8.84	5.63	7.4	7.08	7.28	7.24	8.15	9.42333	6.70333	7.55667	0.351597	0.103834	-0.436318	0.0737287
949	10783	NEK6	14.43	12.34	13.18	13.3	11.78	13.38	12.77	14.71	13.35	13.3167	12.82	13.61	-0.0280978	0.943229	-0.0134565	0.986448
950	10785	WDR4	26.57	27.87	21.64	21.99	15.93	20.31	20.78	27.34	19.32	25.36	19.41	22.48	0.178868	0.643278	-0.293526	0.347879
951	10787	NCKAP1	17.13	16.23	15.19	16.61	19.05	19.58	15.9	14.26	15.34	16.1833	18.4133	15.1667	0.0960619	0.698661	0.230143	0.225533
952	10788	IQGAP2	3.96	3.83	3.32	6.56	3.32	4.61	4.7	5.23	6.31	3.70333	4.83	5.41333	-0.436276	0.0213106	0.31654	0.453935
953	10791	VAMP5	1.9	0.34	2.2	0.97	2.77	0.85	1.04	0.48	1.69	1.48	1.53	1.07	0.538888	0.874623	0.0611534	0.99797
954	10793	ZNF273	3.38	3.62	4.6	2.53	2.98	3.03	3.87	2.57	3.19	3.86667	2.84667	3.21	0.343013	0.401461	-0.349118	0.468697
955	10794	ZNF460	1.61	2.38	1.51	0.89	2.79	0.98	1.29	0.75	1.94	1.83333	1.55333	1.32667	0.46535	0.460616	-0.217131	0.92643
956	10795	ZNF268	0.83	0.76	0.84	0.41	0.31	0.37	0.62	0.57	0.53	0.81	0.363333	0.573333	0.504839	0.0465617	-1.11104	4.65e-06
957	10797	MTHFD2	67.21	72.35	67.28	78.07	127.17	90.07	68.75	75.19	67.87	68.9467	98.4367	70.6033	-0.0277445	0.943229	0.554466	0.0248686
958	107983987	LOC107983987	0	0	0.04	0	0	0	0.04	0	0	0.0133333	0	0.0133333	NA	NA	NA	NA
959	107983988	SPEM3	0.02	0	0	0	0	0.02	0	0	0	0.00666667	0.00666667	0	0.99104	0.943229	0.0141225	0.999976
960	107983993	UPK3BL2	5.65	5.06	4.26	4.84	2.9	4.19	2.61	4.52	4.12	4.99	3.97667	3.75	0.429075	0.400506	-0.287809	0.693429
961	107984126	LOC107984126	0.24	0.1	0.11	0.15	0.13	0.05	0.23	0.24	0.05	0.15	0.11	0.173333	-0.272882	0.943229	-0.349762	0.948567
962	107984142	LOC107984142	0.39	0.45	0.34	0.47	0.24	0.15	0.35	0.57	0.3	0.393333	0.286667	0.406667	-0.0282243	0.998328	-0.412896	0.929541
963	107984156	LOC107984156	2.47	3.11	2.09	3.62	2.95	2.26	2.85	3.22	2.78	2.55667	2.94333	2.95	-0.207709	0.682377	-0.0735587	0.948567
964	107984203	LOC107984203	0.82	1.03	0.78	0.81	1.05	1.13	1.2	0.94	1.09	0.876667	0.996667	1.07667	-0.291803	0.74326	0.227986	0.868884
965	107984227	LOC107984227	0.22	0.09	0.21	0.08	0.08	0.04	0.13	0.21	0.13	0.173333	0.0666667	0.156667	0.1567	0.964277	-1.25401	0.714878
966	107984345	SMIM38	0.42	0.42	0.46	0.23	0.52	0.2	0.25	0.2	0.23	0.433333	0.316667	0.226667	0.931424	0.0997287	-0.413917	0.752447
967	107984349	PPIAP40	0	0.19	0	0.36	0	0	0.19	0	0	0.0633333	0.12	0.0633333	0.0292702	0.998328	0.869753	0.948567
968	107984449	LOC107984449	0.21	0.29	0.3	0.19	0.21	0.35	0.2	0.31	0.25	0.266667	0.25	0.253333	0.100615	0.954002	-0.0809531	0.971226
969	107984640	LBHD2	0.14	0	0	0	0.27	0	0	0	0.14	0.0466667	0.09	0.0466667	0.0292699	0.998328	0.904387	0.948567
970	107984876	LOC107984876	0	0	0	0	0	0	0.05	0	0	0	0	0.0166667	NA	NA	NA	NA
971	107984936	LOC107984936	0.21	0.2	0.56	0	0	0.41	0	0.38	0.41	0.323333	0.136667	0.263333	0.372889	0.943229	-1.28652	0.894846
972	107984956	LOC107984956	0.2	0.05	0.23	0	0	0.05	0.1	0.05	0.05	0.16	0.0166667	0.0666667	1.34818	0.718974	-3.20552	0.349158
973	107985149	LOC107985149	0	0	0.03	0	0.03	0	0	0	0	0.01	0.01	0	0.99104	0.943229	0.0141225	0.999976
974	107985194	LINC02798	0.03	0.05	0.04	0.02	0.01	0	0	0.02	0.03	0.04	0.01	0.0166667	1.0401	0.881319	-1.00538	0.908013
975	107985567	LOC107985567	0.94	1.12	1.03	0.93	1.01	0.85	0.87	1.01	0.82	1.03	0.93	0.9	0.221545	0.898644	-0.106845	0.948567
976	107985876	LOC107985876	0.01	0.01	0	0	0.01	0	0	0	0.01	0.00666667	0.00333333	0.00333333	0.912679	0.943229	-0.869193	0.948567
977	107985915	LOC107985915	0.06	0.09	0.03	0.14	0	0.03	0.09	0.09	0.14	0.06	0.0566667	0.106667	-0.845772	0.8428	-0.00510458	0.999976
978	107986346	LOC107986346	6.1	3.44	5.73	9.34	6.36	8.16	9.22	6.87	7.67	5.09	7.95333	7.92	-0.556358	0.689428	0.649482	0.614989
979	107986372	LOC107986372	6.79	4.89	7.79	8.82	10.31	5.93	2.25	0.36	3.61	6.49	8.35333	2.07333	1.82238	0.12933	0.397168	0.834855
980	107986800	LOC107986800	4.5	3.81	3.72	2.28	3.06	2.08	3.67	3.3	2.78	4.01	2.47333	3.25	0.309737	0.373443	-0.656248	0.0334581
981	107986818	FAM237B	0	0.02	0	0	0	0	0.02	0.02	0	0.00666667	0	0.0133333	-0.873574	0.943229	-0.947661	0.948567
982	107986982	LOC107986982	0.12	0.1	0.08	0.05	0.24	0.04	0.07	0.01	0.09	0.1	0.11	0.0566667	0.759861	0.503102	0.172703	0.948567
983	107987004	LOC107987004	0.55	0.56	0.53	0.51	0.08	0.24	0.54	0.53	0.19	0.546667	0.276667	0.42	0.465884	0.833716	-1.07473	0.527195
984	107987020	LOC107987020	1.09	1.02	0.73	1.1	0.37	0.43	1.28	1.01	1.07	0.946667	0.633333	1.12	-0.242168	0.90639	-0.519869	0.767863
985	107987025	LOC107987025	0.35	0.39	0.44	0.64	0.26	0.36	0.36	0.5	0.44	0.393333	0.42	0.433333	-0.127487	0.943229	0.128735	0.948567
986	107987042	LOC107987042	0.02	0	0.02	0	0.03	0	0	0	0.03	0.0133333	0.01	0.01	0.041089	0.998328	0.0107212	0.999976
987	107987067	LOC107987067	0.24	0.3	0.15	0.19	0.07	0.18	0.15	0.14	0.27	0.23	0.146667	0.186667	0.276632	0.943229	-0.64415	0.859074
988	107987269	LOC107987269	0	0	0.08	0	0.04	0	0	0	0	0.0266667	0.0133333	0	1.9169	0.925246	-0.909168	0.948567
989	107987288	LOC107987288	0.09	0.03	0.12	0.11	0.06	0.06	0.06	0.09	0.03	0.08	0.0766667	0.06	0.446953	0.943229	0.00416337	0.999976
990	107987371	LOC107987371	0	0.24	0.08	0.08	0.08	0.32	0	0.08	0.08	0.106667	0.16	0.0533333	1.04866	0.921531	0.612511	0.948567
991	107987372	LOC107987372	0.69	0.46	0.22	0.98	0	0.69	0.23	0.44	0.79	0.456667	0.556667	0.486667	-0.0870817	0.989461	0.339763	0.948567
992	107987423	LOC107987423	0.51	0.11	0.63	0.26	0	0.14	0	0.31	0	0.416667	0.133333	0.103333	1.96991	0.463427	-1.65903	0.548094
993	107987432	LOC107987432	0.68	0.93	0.67	0.46	0.92	0.41	0.61	0.35	0.95	0.76	0.596667	0.636667	0.261161	0.811677	-0.304442	0.784721
994	107987433	LOC107987433	0	0	0.05	0.08	0	0	0	0.06	0.1	0.0166667	0.0266667	0.0533333	-1.51864	0.785995	0.681707	0.948567
995	107987457	LOC107987457	0.45	0.49	0.4	0.46	0.88	0.25	0.66	0.51	0.43	0.446667	0.53	0.533333	-0.241508	0.90731	0.253141	0.938411
996	107987478	LOC107987478	0.22	0.26	0.38	0.22	0.28	0.06	0.15	0.33	0.17	0.286667	0.186667	0.216667	0.438859	0.872319	-0.589286	0.829173
997	107987479	LOC107987479	0.22	0.26	0.38	0.22	0.28	0.06	0.15	0.33	0.17	0.286667	0.186667	0.216667	0.438859	0.872319	-0.589286	0.829173
998	107987545	LOC107987545	1.25	1.05	0.9	0.96	0.99	0.71	1.08	1.16	1.08	1.06667	0.886667	1.10667	-0.0326229	0.957726	-0.315901	0.479012
999	10799	RPP40	6.94	7.28	6.81	9.18	7.4	8.58	6.03	6.39	6.76	7.01	8.38667	6.39333	0.132155	0.809626	0.22402	0.583743
1000	1080	CFTR	0	0	0	0	0.01	0.01	0	0.01	0	0	0.00666667	0.00333333	-0.932514	0.943229	1.89349	0.933711
1001	10800	CYSLTR1	0.05	0.12	0.07	0.2	0	0.17	0.02	0.12	0.09	0.08	0.123333	0.0766667	0.0412643	0.998328	0.6867	0.911593
1002	10801	SEPTIN9	40.13	42.73	42.33	31.45	31	33.97	32.63	41.82	32.31	41.73	32.14	35.5867	0.130185	0.718688	-0.184213	0.381315
1003	10802	SEC24A	15.25	15.39	14.57	16.24	20.19	16.93	14.22	12.38	14.09	15.07	17.7867	13.5633	0.159857	0.454114	0.227017	0.320405
1004	10803	CCR9	0.03	0.05	0.03	0.03	0.03	0.03	0.03	0	0.05	0.0366667	0.03	0.0266667	0.444434	0.943229	-0.401673	0.948567
1005	10806	SDCCAG8	9.56	9.01	8.92	9.59	7.69	6.83	8.53	9.94	8.66	9.16333	8.03667	9.04333	0.0299938	0.944347	-0.147362	0.790669
1006	10807	ENTR1	71.73	71.07	59.94	67.59	57.3	56.61	71.92	85.06	75.84	67.58	60.5	77.6067	-0.199424	0.28879	-0.110076	0.773177
1007	10808	HSPH1	58.39	63.95	47.42	74.82	67.55	73.42	65.73	66.48	64.52	56.5867	71.93	65.5767	-0.20854	0.275421	0.389629	0.0289228
1008	10809	STARD10	5.62	5	6.17	4.96	5.89	4.35	4.34	4.28	4.28	5.59667	5.06667	4.3	0.391601	0.166337	-0.105638	0.929044
1009	1081	CGA	2003.22	2189.17	2585.04	1596.8	1429.84	1496.65	2099.63	1802.34	2324.04	2259.14	1507.76	2075.34	0.169826	0.62441	-0.566768	0.00434959
1010	10810	WASF3	0.04	0	0	0	0	0.01	0	0	0	0.0133333	0.00333333	0	2.43892	0.848056	-1.43425	0.937264
1011	10811	NOXA1	1.25	1.39	0.92	0.9	0.95	0.94	1.68	1.87	2.1	1.18667	0.93	1.88333	-0.551303	0.299461	-0.472347	0.570136
1012	10813	UTP14A	25.71	25.54	27.87	29.19	28.77	31.22	28.89	28.49	27.06	26.3733	29.7267	28.1467	-0.075772	0.868794	0.205312	0.398702
1013	10815	CPLX1	0.6	0.8	0.69	0.33	0.4	0.71	0.49	0.43	0.56	0.696667	0.48	0.493333	0.520846	0.655398	-0.499305	0.729778
1014	10817	FRS3	1.57	1.12	1.51	1.09	1.39	1.13	1.42	1.35	1.23	1.4	1.20333	1.33333	0.0812637	0.943229	-0.12671	0.948567
1015	10818	FRS2	4.37	4.77	4.76	3.87	5.6	4.14	4.91	3.48	4.6	4.63333	4.53667	4.33	0.102166	0.866777	0.00803772	0.999976
1016	10825	NEU3	14.05	13.27	11.51	10.98	11.63	11.5	12.26	11.93	12.57	12.9433	11.37	12.2533	0.0941244	0.78184	-0.16413	0.547819
1017	10826	FAXDC2	0.18	0.16	0.15	0.02	0.32	0.07	0.16	0.13	0.28	0.163333	0.136667	0.19	-0.3075	0.943229	-0.143497	0.970493
1018	10827	FAM114A2	7.3	6.99	6.48	5.55	4.93	4.9	6.72	6.15	5.66	6.92333	5.12667	6.17667	0.175429	0.531857	-0.392692	0.0448327
1019	10838	ZNF275	3.79	3.24	3.45	2.12	3.7	3.16	3.11	2.53	3.14	3.49333	2.99333	2.92667	0.264853	0.32147	-0.180709	0.796268
1020	10840	ALDH1L1	0.09	0.17	0.11	0.15	0.12	0.11	0.2	0.22	0.22	0.123333	0.126667	0.213333	-0.880942	0.593182	0.0908277	0.984671
1021	10841	FTCD	0.07	0	0	0	0	0.04	0.07	0.07	0	0.0233333	0.0133333	0.0466667	-1.45118	0.905714	0.0141225	0.999976
1022	10842	PPP1R17	0	0	0	0	0	0	0	0	0.04	0	0	0.0133333	-0.932514	0.943229	NA	NA
1023	10844	TUBGCP2	9.27	8.59	8.77	7	6.58	8.65	8.22	8.45	7.56	8.87667	7.41	8.07667	0.14219	0.627078	-0.218632	0.493235
1024	10845	CLPX	19.45	20.41	17.95	20.78	23.84	20.51	21.52	18.16	21.32	19.27	21.71	20.3333	-0.0728551	0.871354	0.21497	0.32757
1025	10846	PDE10A	11.71	13.37	10.09	9.28	14.01	14.23	12.76	8.3	10.17	11.7233	12.5067	10.41	0.0777699	0.910066	0.128177	0.837346
1026	10847	SRCAP	9.61	9.4	9.15	8.78	9.09	10.45	8.9	10.39	7.97	9.38667	9.44	9.08667	0.0503757	0.939682	0.0509633	0.944782
1027	10848	PPP1R13L	12.2	11.92	12.36	7.39	13.1	6.71	6.49	9.66	6.98	12.16	9.06667	7.71	0.661517	0.000758	-0.382946	0.407432
1028	10849	POLR1G	9.79	10.28	7.56	8.49	7.75	6.55	7.74	8.36	8.11	9.21	7.59667	8.07	0.196405	0.532662	-0.23475	0.530353
1029	10850	CCL27	0	1.03	0	0	0	0	0	0	0	0.343333	0	0	1.88977	0.927082	-1.84795	0.943814
1030	10855	HPSE	3.48	3.31	2.83	3.09	2.97	3.04	4.98	4.04	5.35	3.20667	3.03333	4.79	-0.572519	0.00591936	-0.0379427	0.948567
1031	10856	RUVBL2	77.97	78.85	77.6	78.92	70.25	84.87	75.99	79.03	71	78.14	78.0133	75.34	0.0653979	0.872808	0.0300556	0.948567
1032	10857	PGRMC1	93.76	83.57	89.25	115.44	89.16	118.68	111.68	103.63	126.14	88.86	107.76	113.817	-0.34519	0.0184985	0.316048	0.15492
1033	10858	CYP46A1	0	0	0	0.03	0	0	0	0	0	0	0.01	0	NA	NA	0.975893	0.948567
1034	10861	SLC26A1	0.6	0.87	0.59	0.34	0.37	0.21	0.53	0.76	0.27	0.686667	0.306667	0.52	0.467645	0.688144	-1.05048	0.187866
1035	10863	ADAM28	0	0.01	0	0.01	0	0	0	0.01	0	0.00333333	0.00333333	0.00333333	0.02927	0.998328	0.0141223	0.999976
1036	10865	ARID5A	1.21	1.1	1.18	1.32	0.89	0.67	1.53	1.23	1.54	1.16333	0.96	1.43333	-0.386162	0.606532	-0.197761	0.929392
1037	10867	TSPAN9	4.84	4.18	4.61	4.47	3.73	3.48	3.39	4.83	4.39	4.54333	3.89333	4.20333	0.136373	0.797378	-0.19877	0.604458
1038	10868	USP20	6.94	5.79	5.86	4.89	5.79	5	6.24	7.09	6.4	6.19667	5.22667	6.57667	-0.080276	0.892693	-0.203936	0.548943
1039	10869	USP19	17.89	18.05	17.37	16.64	16.99	16.46	17.45	19.64	16.99	17.77	16.6967	18.0267	-0.0152998	0.967145	-0.0458356	0.944782
1040	10870	HCST	0	0.23	0.21	0	0.23	0	0	0	0	0.146667	0.0766667	0	1.90268	0.913033	-0.896384	0.948567
1041	10871	CD300C	0	0	0.09	0	0	0	0	0	0	0.03	0	0	1.9169	0.925246	-1.8738	0.943814
1042	10873	ME3	9.16	10.96	9.55	8.27	11.58	8.79	9.32	8.32	7.62	9.89	9.54667	8.42	0.233528	0.419882	0.0409214	0.948567
1043	10874	NMU	37.96	43.27	44.29	42.24	33.91	35.93	49.41	52.8	56.36	41.84	37.36	52.8567	-0.296054	0.211422	-0.144035	0.795071
1044	10875	FGL2	0	0.04	0	0.01	0	0	0	0	0.01	0.0133333	0.00333333	0.00333333	1.51278	0.914406	-1.4709	0.933711
1045	10878	CFHR3	0	0.02	0	0	0	0	0	0	0	0.00666667	0	0	0.99104	0.943229	-0.947661	0.948567
1046	1088	CEACAM8	0	0	0.03	0	0.06	0	0	0.03	0.03	0.01	0.02	0.02	-0.852306	0.943229	0.904406	0.948567
1047	10880	ACTL7B	0	0	0	0	0	0	0	0.05	0	0	0	0.0166667	-0.932514	0.943229	NA	NA
1048	10882	C1QL1	3.17	2.09	3.04	2.43	1.37	1.39	2.33	2.74	2.87	2.76667	1.73	2.64667	0.0805714	0.943229	-0.640608	0.326185
1049	10884	MRPS30	88.49	86.45	95.89	85.48	116.36	93.02	82.96	73.82	75.76	90.2767	98.2867	77.5133	0.234794	0.186334	0.159469	0.700517
1050	10885	WDR3	17.85	16.71	15.94	16.54	17.36	16.04	16.32	14.61	16.2	16.8333	16.6467	15.71	0.103189	0.687337	0.0270764	0.948567
1051	10886	NPFFR2	0	0	0	0.07	0	0.05	0.05	0	0	0	0.04	0.0166667	-0.932514	0.943229	1.87553	0.933711
1052	10888	GPR83	0.12	0.14	0.09	0.04	0.04	0.03	0.16	0.16	0.17	0.116667	0.0366667	0.163333	-0.535955	0.795637	-1.511	0.397366
1053	10890	RAB10	52.03	51.52	47.58	53.93	55.05	66.76	58.28	49.88	55.64	50.3767	58.58	54.6	-0.110293	0.665115	0.259442	0.205728
1054	10891	PPARGC1A	0.89	1.19	0.8	1.64	1.41	1.9	2.32	2.05	1.63	0.96	1.65	2	-1.04984	4.58e-05	0.817446	0.00724527
1055	10892	MALT1	5.93	5.59	3.26	7.52	6.21	7.39	7.14	5.66	7.68	4.92667	7.04	6.82667	-0.371478	0.125125	0.533243	0.0190891
1056	10893	MMP24	0.08	0.08	0.1	0.05	0.08	0.03	0.05	0.02	0.08	0.0866667	0.0533333	0.05	0.860672	0.780284	-0.669548	0.86786
1057	10897	YIF1A	68.63	63.15	70.51	57.2	52.75	56.2	61.65	67.19	68.63	67.43	55.3833	65.8233	0.0490693	0.943229	-0.240555	0.274898
1058	10898	CPSF4	26.73	25.19	25.39	25.23	30.25	30.68	22.51	21.85	21.22	25.77	28.72	21.86	0.247036	0.172679	0.199198	0.489927
1059	10899	JTB	171.96	181.17	173.02	119.54	86.27	78.3	167.76	164.1	163.81	175.383	94.7033	165.223	0.102836	0.655737	-0.85508	6.86e-06
1060	109	ADCY3	32.29	30.15	29.46	19.81	21.1	21.31	20.53	25.72	21.25	30.6333	20.74	22.5	0.45652	0.00242307	-0.517605	3.33e-05
1061	10900	RUNDC3A	0.03	0	0	0.07	0.03	0.07	0	0.03	0.1	0.01	0.0566667	0.0433333	-1.85157	0.823527	2.23348	0.705274
1062	10901	DHRS4	31.32	30.71	34.64	32.52	24.94	27.37	33.08	40.56	34.68	32.2233	28.2767	36.1067	-0.108244	0.813562	-0.164129	0.7068
1063	10902	BRD8	42.54	46.18	42.82	49.38	58.97	45.32	53.17	54.53	49.52	43.8467	51.2233	52.4067	-0.248071	0.080652	0.262158	0.273327
1064	10903	MTMR11	3.54	2.51	3.98	3.4	2.61	3.22	3.02	4.25	3.74	3.34333	3.07667	3.67	-0.0545718	0.943229	-0.097379	0.948567
1065	10904	BLCAP	22.54	18.71	23.38	14.49	16.02	17.38	17.39	17.15	17.26	21.5433	15.9633	17.2667	0.332691	0.0957455	-0.39547	0.0969776
1066	10905	MAN1A2	10.38	10.64	7.46	12.33	8.48	10.55	10.83	11.37	11.89	9.49333	10.4533	11.3633	-0.271808	0.21737	0.197637	0.665397
1067	10906	TRAFD1	12.45	11.28	11.43	12.96	15.28	12.4	14.13	13.25	14.39	11.72	13.5467	13.9233	-0.235259	0.229279	0.275861	0.254672
1068	10907	TXNL4A	21.85	21.18	24.28	21.04	18.19	21.24	19.69	20.48	19.95	22.4367	20.1567	20.04	0.173271	0.433968	-0.113958	0.792191
1069	10908	PNPLA6	18.15	17.24	18.01	12.75	17.32	16.63	15.54	13.6	13.23	17.8	15.5667	14.1233	0.33975	0.0288674	-0.149342	0.723413
1070	10910	SUGT1	5.99	6.19	6.32	8.16	8.07	8.28	6.24	6.05	6.36	6.16667	8.17	6.21667	-0.00600594	0.998328	0.444556	0.000791
1071	10911	UTS2	3.05	4	2.92	2.24	1.84	1.69	1.31	2.2	1.87	3.32333	1.92333	1.79333	0.947249	0.382132	-0.796743	0.516915
1072	10913	EDAR	0.02	0.02	0.03	0.03	0	0.02	0.02	0.01	0.03	0.0233333	0.0166667	0.02	0.037323	0.998328	-0.415263	0.949102
1073	10914	PAPOLA	63.31	66.7	59.49	77.66	66.5	77.48	74.07	65.44	71.16	63.1667	73.88	70.2233	-0.147442	0.431521	0.262079	0.134079
1074	10915	TCERG1	44.94	46.39	37.13	39.6	40.4	33.97	41.24	39.96	39.72	42.82	37.99	40.3067	0.09778	0.72526	-0.135118	0.676962
1075	10916	MAGED2	63.05	53.6	61.71	62.68	63.38	57.03	50.63	53.18	56.66	59.4533	61.03	53.49	0.166163	0.452643	0.0706268	0.918088
1076	10919	EHMT2	17.39	17.21	17.38	14.61	17.36	19.75	14.99	15.3	14.65	17.3267	17.24	14.98	0.191489	0.269354	0.0314947	0.95266
1077	10920	COPS8	23.81	23.76	20.16	24.97	24.24	24.76	23.2	23.85	24.35	22.5767	24.6567	23.8	-0.0707251	0.855525	0.169758	0.457331
1078	10921	RNPS1	110.59	110.4	106.33	104.04	116.63	115.58	88.19	113.99	86.31	109.107	112.083	96.1633	0.198589	0.377341	0.0815375	0.834855
1079	10922	FASTK	22.12	19.56	21.96	19.8	18.94	18.37	19.46	24.47	22.21	21.2133	19.0367	22.0467	-0.0488866	0.943229	-0.123852	0.758513
1080	10923	SUB1	124.34	125.65	144.53	180.59	132.94	157.22	149.45	127.63	151.31	131.507	156.917	142.797	-0.108587	0.754495	0.291333	0.245693
1081	10924	SMPDL3A	5.61	5.2	5.01	7.63	6.28	7.5	8.43	9.74	9.91	5.27333	7.13667	9.36	-0.813102	8.24e-05	0.445268	0.159793
1082	10926	DBF4	19.54	20.79	18.4	23.08	26.47	23.52	23.36	18.75	21.83	19.5767	24.3567	21.3133	-0.118252	0.718974	0.360278	0.0335649
1083	10927	SPIN1	36.85	33.55	28.63	36.47	32.86	36.16	30.31	35.9	34.85	33.01	35.1633	33.6867	-0.0257227	0.943229	0.135365	0.65935
1084	10928	RALBP1	27.24	25.36	22.43	15.87	15.29	10.58	19.37	20.86	17.91	25.01	13.9133	19.38	0.369581	0.0100755	-0.801645	6.59e-05
1085	10929	SRSF8	5.39	5.68	5.17	6.64	5.13	6.38	5.68	6.91	5.88	5.41333	6.05	6.15667	-0.179623	0.553749	0.201573	0.563497
1086	10930	APOBEC2	0.04	0	0	0	0	0.04	0	0	0.04	0.0133333	0.0133333	0.0133333	0.0292699	0.998328	0.0141225	0.999976
1087	10933	MORF4L1	299.04	301.99	287.87	349.21	340.42	319.32	366.45	311.56	385.52	296.3	336.317	354.51	-0.248801	0.111866	0.222125	0.132996
1088	10935	PRDX3	180.67	197.12	200.02	192.89	184.32	224.25	197.95	158.59	208.92	192.603	200.487	188.487	0.0473841	0.943229	0.0931172	0.851389
1089	10936	GPR75	0.61	0.78	0.6	0.55	0.84	0.69	0.58	0.34	0.5	0.663333	0.693333	0.473333	0.489345	0.708072	0.105299	0.948567
1090	10938	EHD1	9.46	8.99	9.74	5.42	7.99	6.94	7.54	7.28	6.28	9.39667	6.78333	7.03333	0.423863	0.0130725	-0.428756	0.0977043
1091	10939	AFG3L2	38.88	39.42	34.46	37.66	38.37	34.89	32.36	35.16	34.46	37.5867	36.9733	33.9933	0.151355	0.418711	0.0181408	0.965036
1092	10940	POP1	2.61	2.37	2.37	2.24	0.97	1.97	2.68	2.18	2.27	2.45	1.72667	2.37667	0.0973919	0.899453	-0.445574	0.485862
1093	10941	UGT2A1	0.03	0	0	0	0	0	0	0	0	0.01	0	0	0.99104	0.943229	-0.947661	0.948567
1094	10942	PRSS21	180.94	183.9	172.12	196.47	162.76	168.62	164.79	182.83	165.42	178.987	175.95	171.013	0.0638726	0.878624	0.00546439	0.999976
1095	10943	MSL3	15.05	13.13	14.42	15.11	13.44	13.71	14	14.64	15.67	14.2	14.0867	14.77	-0.0496498	0.943229	0.0168904	0.978221
1096	10944	C11orf58	50.08	47.74	54.34	52.46	47.8	54.37	50.4	44.96	50.3	50.72	51.5433	48.5533	0.0752671	0.849324	0.0570064	0.934161
1097	10945	KDELR1	100.66	102.23	102.01	83.17	105.99	92.25	91.1	102.6	85.79	101.633	93.8033	93.1633	0.142227	0.550834	-0.0767233	0.915062
1098	10946	SF3A3	61.05	58.21	61.12	71.75	53.8	62.44	69.52	72.33	69.41	60.1267	62.6633	70.42	-0.219667	0.114555	0.099188	0.841195
1099	10947	AP3M2	9.8	8.8	7.69	9.25	8.18	7.33	11.5	11.16	14.46	8.76333	8.25333	12.3733	-0.490777	0.00804255	-0.0462494	0.948567
1100	10948	STARD3	20.41	22.57	22.88	18.44	23.22	19.24	19.28	21.54	18.35	21.9533	20.3	19.7233	0.124425	0.696008	-0.0191425	0.976759
1101	10949	HNRNPA0	24.46	24.47	21.69	23.07	21.86	24.78	21.35	26.23	19.91	23.54	23.2367	22.4967	0.0692117	0.89851	0.0246815	0.948567
1102	10950	BTG3	71.75	76.43	67.42	44.71	46.25	29.35	67.92	61.49	68.13	71.8667	40.1033	65.8467	0.0775827	0.822421	-0.732982	0.00174096
1103	109504726	ERV3-1-ZNF117	0.14	0.07	0.12	0.12	0.14	0.02	0.18	0.11	0.31	0.11	0.0933333	0.2	-0.871355	0.364317	-0.2458	0.948567
1104	10951	CBX1	68.62	67.94	68.46	76.1	73.1	83.24	69.24	72.68	67.71	68.34	77.48	69.8767	-0.0223191	0.943229	0.22015	0.231786
1105	10952	SEC61B	159.36	140.19	181.93	159.6	120.1	127.94	164.94	135.66	159.9	160.493	135.88	153.5	0.129409	0.788601	-0.242209	0.529011
1106	10953	TOMM34	69.18	69.61	72.4	71.75	84.46	69.54	87.03	74.31	82.64	70.3967	75.25	81.3267	-0.206894	0.209944	0.127564	0.711428
1107	10954	PDIA5	19.57	19.87	19.04	17.52	21.18	20.75	15.39	15.77	14.17	19.4933	19.8167	15.11	0.378616	0.0262	0.0627092	0.943814
1108	10955	SERINC3	52.85	48.7	58.41	50.4	53.86	48.12	56.33	58.71	61.05	53.32	50.7933	58.6967	-0.210125	0.12697	0.055907	0.933711
1109	10956	OS9	91.6	93.49	91.38	95.52	82.34	81.48	87.09	117.6	94.5	92.1567	86.4467	99.73	-0.110405	0.76073	-0.0562018	0.933711
1110	10957	PNRC1	29.27	33.38	22.88	28.82	50.56	30.33	32.54	28.14	29.49	28.51	36.57	30.0567	-0.0711331	0.919356	0.402996	0.321303
1111	10959	TMED2	109.73	116.03	105.94	126.61	125.64	130.96	114.58	119.63	122.58	110.567	127.737	118.93	-0.0965381	0.664167	0.248568	0.0866571
1112	10960	LMAN2	156.77	147.85	154.7	123.29	126.23	128.37	137.57	145.46	127.45	153.107	125.963	136.827	0.175416	0.326162	-0.244071	0.122039
1113	10961	ERP29	187.94	194.93	208.58	221.7	216.24	222.58	248.18	221.93	224.96	197.15	220.173	231.69	-0.216802	0.212861	0.1896	0.368163
1114	10962	MLLT11	37.34	33.41	40.45	39.7	31.96	38.38	29.15	32.12	33.14	37.0667	36.68	31.47	0.247881	0.21182	0.0216308	0.969856
1115	10963	STIP1	265.42	265.09	272.93	334.39	299.5	324.31	295.89	307.43	287.55	267.813	319.4	296.957	-0.138046	0.432344	0.291922	0.0483785
1116	10964	IFI44L	6.68	5.29	6	7.48	5.18	5.66	4.89	6.28	5.41	5.99	6.10667	5.52667	0.125515	0.780819	0.0764497	0.944782
1117	10965	ACOT2	9.2	10.92	9.12	11.78	11.25	11.72	10.65	12.14	10.52	9.74667	11.5833	11.1033	-0.161406	0.744385	0.258698	0.465047
1118	10966	RAB40B	2.56	2.74	1.93	3.8	2.65	3.26	3.16	3.16	4.06	2.41	3.23667	3.46	-0.44347	0.147651	0.347852	0.419507
1119	10969	EBNA1BP2	149.41	144.54	152.86	124.64	105.78	142.11	131.08	118.58	123.27	148.937	124.177	124.31	0.276561	0.0512313	-0.226665	0.399757
1120	10970	CKAP4	112.46	106.61	93.56	114.23	124.19	145.68	84.83	108.24	91.45	104.21	128.033	94.84	0.141713	0.594917	0.340249	0.0771215
1121	109703458	HTD2	5.14	5.27	4.56	5.24	3.87	3.81	5.31	6.07	6.05	4.99	4.30667	5.81	-0.218157	0.467207	-0.1714	0.763361
1122	10971	YWHAQ	186.97	180.58	176.71	216.09	193.13	221.54	190.77	179.53	197.71	181.42	210.253	189.337	-0.0518953	0.894902	0.252225	0.109845
1123	10972	TMED10	53.92	54.56	49.68	63.63	42.91	48.62	76.61	86.51	79.48	52.72	51.72	80.8667	-0.611416	2.29e-09	0.0132672	0.993395
1124	10973	ASCC3	24.57	24.15	23.85	15.69	14.96	17.03	17.54	12.89	15.15	24.19	15.8933	15.1933	0.663813	3.46e-06	-0.547052	1.08e-05
1125	10974	ADIRF	10.19	10.61	12.12	7.91	15.53	6.17	15.17	10.98	14.6	10.9733	9.87	13.5833	-0.252619	0.745148	-0.136381	0.948567
1126	10975	UQCR11	43.89	48.93	59.18	46.64	35.87	45.02	53.99	43.85	56.62	50.6667	42.51	51.4867	0.000505	0.999098	-0.224556	0.583528
1127	10978	CLP1	11.55	10.14	12.19	12.78	9.79	11.14	9.48	9.32	10.85	11.2933	11.2367	9.88333	0.205792	0.556871	0.0283868	0.965675
1128	10979	FERMT2	42.79	40.83	43.8	56	52.91	51.18	38.69	39.55	41.83	42.4733	53.3633	40.0233	0.0934102	0.736605	0.369904	0.00982601
1129	10980	COPS6	111.53	98.73	122.59	92.71	51.66	58.29	108.46	112.11	113.01	110.95	67.5533	111.193	0.015127	0.975388	-0.684825	0.0155504
1130	10981	RAB32	63.58	64.35	69.94	56.88	87.86	61.6	55.59	45.51	55.26	65.9567	68.78	52.12	0.363629	0.0498065	0.0933934	0.933711
1131	10982	MAPRE2	11.24	11.82	10.54	13.25	10.7	13.9	12.76	12.64	12.92	11.2	12.6167	12.7733	-0.182235	0.344245	0.213432	0.459943
1132	10983	CCNI	139.88	141.53	127.52	119.27	179.47	142.93	113.48	113.5	111.57	136.31	147.223	112.85	0.29519	0.00632086	0.147643	0.758513
1133	10985	GCN1	31.91	29.2	27.97	27.07	29.47	31.07	30.91	29.37	29.27	29.6933	29.2033	29.85	-0.00397564	0.998328	0.0193158	0.963471
1134	10987	COPS5	49.19	47.61	58.63	55.98	54.29	54.05	54.74	46.24	49.98	51.81	54.7733	50.32	0.0630491	0.932713	0.111804	0.833784
1135	10988	METAP2	46.57	46.19	50.25	58.13	60.03	52.89	47.19	41.8	48.56	47.67	57.0167	45.85	0.0653825	0.892729	0.29702	0.0946354
1136	10989	IMMT	56.1	55.75	58.52	61.83	59.8	61.92	54	56	54.15	56.79	61.1833	54.7167	0.0787426	0.801227	0.13771	0.562732
1137	10990	LILRB5	0	0.02	0.04	0	0.04	0	0.04	0	0	0.02	0.0133333	0.0133333	0.606417	0.943229	-0.594074	0.948567
1138	10991	SLC38A3	0.93	0.63	0.87	0.74	0.36	0.57	0.89	1.24	1.07	0.81	0.556667	1.06667	-0.396376	0.605508	-0.505082	0.601422
1139	10992	SF3B2	84.44	79.71	77.66	77.91	76.92	73.64	71.13	97.86	76.95	80.6033	76.1567	81.98	-0.0169306	0.971868	-0.0405624	0.946801
1140	10993	SDS	0	0	0	0	0.04	0	0	0.04	0	0	0.0133333	0.0133333	-0.932514	0.943229	0.975893	0.948567
1141	10994	ILVBL	24.64	27.93	21.03	23.19	27.07	25.54	22.62	28.05	24.25	24.5333	25.2667	24.9733	-0.0168009	0.975297	0.0803849	0.917349
1142	10998	SLC27A5	6.64	7.18	7.65	7.51	6.66	6.12	7.6	6.83	7.25	7.15667	6.76333	7.22667	-0.00253013	0.998328	-0.0429014	0.948567
1143	10999	SLC27A4	18.45	16.63	17.94	12.92	12.75	17.6	10.41	12.03	10.1	17.6733	14.4233	10.8467	0.715388	4.65e-07	-0.247053	0.456351
1144	11000	SLC27A3	3.46	3.25	3.17	4.65	3.8	3.94	5.09	4.85	5.62	3.29333	4.13	5.18667	-0.647803	0.00642316	0.36374	0.325322
1145	11001	SLC27A2	30.89	32.66	27.33	22.7	29.28	33.09	27.35	21.52	27.09	30.2933	28.3567	25.32	0.265105	0.202772	-0.0524998	0.948567
1146	11004	KIF2C	67.11	67.26	65.65	70.81	86.59	56.56	70.52	78.62	71.51	66.6733	71.32	73.55	-0.133896	0.485425	0.139341	0.789846
1147	11005	SPINK5	0.42	0.64	0.51	0.86	0.36	1.16	1.08	0.9	0.83	0.523333	0.793333	0.936667	-0.803334	0.129857	0.580051	0.587635
1148	11007	CCDC85B	100.54	96.49	96.84	66.35	94.99	75.19	94.34	69.06	76.03	97.9567	78.8433	79.81	0.318803	0.110536	-0.278639	0.341078
1149	11009	IL24	9.38	16.07	12.65	1.47	16.97	7.56	16.95	0.93	5	12.7	8.66667	7.62667	0.736113	0.849708	-0.503426	0.925294
1150	110091775	CFAP298-TCP10L	0.29	0.2	0.36	0.17	0.4	0.28	0.38	0.32	0.42	0.283333	0.283333	0.373333	-0.390121	0.765068	0.0401847	0.996568
1151	1101	CHAD	0.07	0.08	0.03	0.07	0.07	0.07	0.04	0.17	0.08	0.06	0.07	0.0966667	-0.644056	0.927082	0.281269	0.956274
1152	11010	GLIPR1	10.12	7.08	10.15	7.44	6.25	5.93	5.53	6.33	5.99	9.11667	6.54	5.95	0.662244	0.00046	-0.434391	0.11131
1153	11011	TLK2	12.56	12.4	10.5	10.98	13.81	12.35	8.92	10.57	9	11.82	12.38	9.49667	0.317742	0.0665506	0.109742	0.827287
1154	110116772	ZNF765-ZNF761	0.47	0.44	0.61	0.66	0.21	0.42	0.17	0.64	0.68	0.506667	0.43	0.496667	0.0433981	0.984837	-0.193481	0.943814
1155	11013	TMSB15A	1.13	0.18	0.68	2.99	0.88	1.46	2.06	1.04	1.46	0.663333	1.77667	1.52	-1.16427	0.545284	1.45539	0.410784
1156	11014	KDELR2	141.14	132.57	116.37	183.73	185	160.97	169.22	185.67	187.29	130.027	176.567	180.727	-0.468458	3.34e-05	0.484249	0.000629
1157	11015	KDELR3	27.68	26.15	26.29	27.65	28.63	22.17	28.94	30.33	36.33	26.7067	26.15	31.8667	-0.259001	0.226619	0.041751	0.948567
1158	11016	ATF7	19.36	19.63	14.77	15.51	19.89	17.42	15.69	16.14	13.59	17.92	17.6067	15.14	0.463443	0.00428249	-0.117573	0.848047
1159	11017	SNRNP27	35.87	33.95	41.15	32.62	29.23	28.38	36.76	30.05	34.87	36.99	30.0767	33.8933	0.144922	0.699459	-0.265507	0.329726
1160	11018	TMED1	18.19	19.13	17.4	20.4	19.93	24.82	20.11	20.4	22.08	18.24	21.7167	20.8633	-0.181406	0.473248	0.290028	0.260413
1161	11019	LIAS	8.12	8.13	7.57	8.84	10.03	9.97	8.37	8.26	8.61	7.94	9.61333	8.41333	-0.0208826	0.974476	0.392675	0.144789
1162	1102	RCBTB2	1.48	1.42	1.41	2.72	1.34	1.86	1.15	2.41	1.33	1.43667	1.97333	1.63	-0.176415	0.895238	0.485236	0.427084
1163	11020	IFT27	3.79	2.67	3.14	3.87	3.35	4.5	3.05	4.62	1.86	3.2	3.90667	3.17667	0.0680135	0.955653	0.239621	0.851139
1164	11021	RAB35	14.86	13.93	14.84	14.1	16.25	16.78	13.68	14.87	13.28	14.5433	15.71	13.9433	0.0691528	0.89756	0.152506	0.659067
1165	11022	TDRKH	5.52	5.5	5.55	5.35	4.05	4.13	5.74	5.51	5.18	5.52333	4.51	5.47667	-0.0516691	0.943229	-0.201404	0.608151
1166	11025	LILRB3	0.03	0.02	0.06	0.02	0	0	0.06	0.06	0.07	0.0366667	0.00666667	0.0633333	-1.18595	0.830744	-1.47458	0.922236
1167	11027	LILRA2	0	0	0	0	0	0.01	0	0	0	0	0.00333333	0	NA	NA	0.975893	0.948567
1168	11030	RBPMS	12.35	13.74	12.64	9.06	13.66	13.86	13.07	13.15	9.86	12.91	12.1933	12.0267	-0.0113178	0.994991	0.0842683	0.938135
1169	11031	RAB31	124.56	126.33	102.7	102.39	118.24	97.75	120.77	115.43	125.13	117.863	106.127	120.443	-0.0272342	0.943229	-0.107001	0.799038
1170	11033	ADAP1	3.35	4.86	3.91	2.42	3.72	2.97	3.81	2.82	2.32	4.04	3.03667	2.98333	0.435303	0.299269	-0.380955	0.442359
1171	11034	DSTN	94.57	94.41	94.49	106.27	102.29	97.05	97.35	85.52	100.52	94.49	101.87	94.4633	0.00824223	0.990859	0.148423	0.463672
1172	11035	RIPK3	0.07	0	0.04	0.03	0	0.07	0.07	0.07	0.07	0.0366667	0.0333333	0.07	-0.978091	0.895153	0.0389338	0.999976
1173	11037	STON1	2.39	2.89	2.28	4.21	3.68	3.21	3.33	3.31	3.72	2.52	3.7	3.45333	-0.450172	0.0376133	0.595551	0.012242
1174	110384692	LOC110384692	0.43	0.38	0.26	0	0.53	0.07	0.28	0.36	0.2	0.356667	0.2	0.28	0.35169	0.781147	-0.779987	0.937264
1175	1104	RCC1	68.24	69.29	61.84	76.84	67.69	73.93	70.28	74.57	67.39	66.4567	72.82	70.7467	-0.0922929	0.728005	0.167413	0.433348
1176	11040	PIM2	11.11	10.71	10.49	8.5	10.98	11.25	8.24	8.96	9.98	10.77	10.2433	9.06	0.259936	0.300325	-0.0322158	0.958916
1177	11041	B4GAT1	43.14	41.39	34.91	41.39	28.36	48.23	35.94	34.03	39.17	39.8133	39.3267	36.38	0.13795	0.603581	0.0235254	0.979026
1178	11043	MID2	1.19	1.11	1.09	1.45	1.57	1.07	1.99	1.79	2.11	1.13	1.36333	1.96333	-0.780867	0.000168	0.293023	0.517604
1179	11044	TENT4A	47.43	48.4	34.21	48.26	64.05	54.43	34	48.84	35.85	43.3467	55.58	39.5633	0.173833	0.627741	0.356427	0.175741
1180	11045	UPK1A	0.06	0	0	0	0	0	0.06	0	0.06	0.02	0	0.04	-0.874403	0.943229	-0.947661	0.948567
1181	11046	SLC35D2	7.74	6.31	6.66	4.09	8.52	7.33	6.68	3.38	3.94	6.90333	6.64667	4.66667	0.573205	0.144569	-0.0181221	0.999976
1182	11047	ADRM1	66.35	65.41	70.04	54.15	61.25	69.09	65.77	55.97	59.18	67.2667	61.4967	60.3067	0.172616	0.453527	-0.0971177	0.866931
1183	1105	CHD1	15.27	14.01	11.97	13.46	14.38	13.82	14.77	12.61	13.91	13.75	13.8867	13.7633	-0.0110436	0.987246	0.0692178	0.919814
1184	11051	NUDT21	45.88	49.89	49.96	57.05	53.71	55.68	48.15	47.01	51.24	48.5767	55.48	48.8	0.00123389	0.998328	0.231229	0.185557
1185	11052	CPSF6	26.88	29.55	27.39	25.42	26.36	23.72	25.56	25.69	25.57	27.94	25.1667	25.6067	0.0721646	0.838496	0.0340056	0.948567
1186	11054	OGFR	26.29	25.25	26.63	24.56	33.61	27.91	14.83	26.3	16.74	26.0567	28.6933	19.29	0.444489	0.10577	0.178972	0.626167
1187	11056	DDX52	8.35	7.99	7.67	8.01	9.21	8.83	8.18	7.04	7.5	8.00333	8.68333	7.57333	0.0848181	0.829243	0.160474	0.556399
1188	11057	ABHD2	6.41	6.23	4.68	6.9	6.14	6.81	7.81	7.5	8.03	5.77333	6.61667	7.78	-0.438758	0.00707709	0.242104	0.362092
1189	11059	WWP1	12.75	12.93	11.59	14.78	15.93	16.97	14.25	13.62	15.1	12.4233	15.8933	14.3233	-0.175254	0.349161	0.385743	0.0113804
1190	110599564	EEF1AKMT4	27.9	25.68	29.56	21.26	25.38	23.63	24.45	18.44	23.64	27.7133	23.4233	22.1767	0.347997	0.190404	-0.211116	0.586318
1191	110599588	ASDURF	8.2	7.73	12.34	13.75	8.67	11.11	8.65	8.45	8.81	9.42333	11.1767	8.63667	0.239387	0.851828	0.201713	0.919814
1192	1106	CHD2	9.83	10.71	9	12.32	13.91	12.76	13.08	12.04	12.76	9.84667	12.9967	12.6267	-0.327639	0.0191662	0.42952	0.00523999
1193	11060	WWP2	6.41	5.84	5.28	4.77	4.41	4.9	5.58	5.53	4.81	5.84333	4.69333	5.30667	0.113126	0.798163	-0.317958	0.171071
1194	11062	DUS4L	6.82	7.23	5.96	6.66	8.03	7.49	7.04	5.56	5.97	6.67	7.39333	6.19	0.0981122	0.898121	0.19988	0.629639
1195	11063	SOX30	0.09	0.03	0.06	0.04	0.02	0.02	0.08	0.06	0.03	0.06	0.0266667	0.0566667	-0.176777	0.97052	-0.79211	0.92633
1196	11064	CNTRL	6.84	6.77	6.29	8.3	6.11	6.39	6.46	8.23	7.25	6.63333	6.93333	7.31333	-0.10562	0.801417	0.0776774	0.933543
1197	11065	UBE2C	320.63	366.29	364.42	340.74	505.02	333.85	347.05	299.16	293.39	350.447	393.203	313.2	0.194773	0.411936	0.195113	0.694489
1198	11066	SNRNP35	10.04	7.91	12	8.04	7.05	8.06	10.58	8.38	9.76	9.98333	7.71667	9.57333	0.0484701	0.943229	-0.298534	0.571203
1199	11067	DEPP1	0.22	0.06	0.06	0.15	0.06	0.06	0.19	0.12	0.19	0.113333	0.09	0.166667	-0.52359	0.912895	-0.27388	0.948567
1200	11068	CYB561D2	6.95	7.67	8.08	9.17	3.77	9.13	8.43	10.42	9.22	7.56667	7.35667	9.35667	-0.292611	0.467211	-0.0183818	0.999976
1201	11069	RAPGEF4	0.7	0.37	0.57	0.69	0.33	0.38	0.72	0.63	0.71	0.546667	0.466667	0.686667	-0.272557	0.816274	-0.23251	0.92633
1202	1107	CHD3	34.64	32.15	32.37	31.69	30.81	34.24	28.15	36.21	28	33.0533	32.2467	30.7867	0.107243	0.762031	0.00669163	0.999976
1203	11070	TMEM115	20.7	22	21.52	17.12	19.84	18.41	19.05	21.95	17.8	21.4067	18.4567	19.6	0.138064	0.676455	-0.175006	0.55818
1204	11072	DUSP14	24.11	21.4	28.34	26.25	25.04	27.03	20.9	23.69	22.44	24.6167	26.1067	22.3433	0.165735	0.66851	0.112684	0.861992
1205	11073	TOPBP1	28.42	27.03	24.83	34.13	29.51	31.57	29.62	30.34	29.65	26.76	31.7367	29.87	-0.154322	0.341041	0.289998	0.0706041
1206	11074	TRIM31	0	0	0	0	0	0	0.03	0	0	0	0	0.01	-0.932514	0.943229	NA	NA
1207	11076	TPPP	1.1	1.36	1	1.42	0.96	0.73	1.09	1.86	1.13	1.15333	1.03667	1.36	-0.234217	0.738986	-0.13018	0.941911
1208	11077	HSF2BP	4.45	4.49	4.3	5.84	4.28	3.95	4.5	7.83	5.64	4.41333	4.69	5.99	-0.737318	0.00157818	0.242827	0.626167
1209	11078	TRIOBP	9.44	10.39	9.43	12.54	12.52	12.4	10.69	12.95	12.61	9.75333	12.4867	12.0833	-0.245857	0.232369	0.272953	0.188866
1210	11079	RER1	36.75	35	35.24	44.22	35.92	40.04	40.54	50.5	44.73	35.6633	40.06	45.2567	-0.33543	0.025503	0.207439	0.348463
1211	1108	CHD4	53.03	48.41	43.61	55.59	46.44	46.05	54.43	63.75	59.02	48.35	49.36	59.0667	-0.283344	0.0488189	0.0717524	0.914152
1212	11080	DNAJB4	33.85	35.52	34.54	40.73	41	42.49	44.67	35.39	45.64	34.6367	41.4067	41.9	-0.268402	0.167743	0.301549	0.0490978
1213	110806280	CCDC194	0.17	0.22	0.14	0.07	0.18	0.06	0.28	0.18	0.12	0.176667	0.103333	0.193333	-0.098806	0.960989	-0.683081	0.745416
1214	110806296	C1orf232	0	0	0	0	0.07	0	0	0	0	0	0.0233333	0	NA	NA	0.975893	0.948567
1215	110806298	C17orf113	0.19	0.16	0.28	0.1	0.32	0.21	0.15	0.11	0.21	0.21	0.21	0.156667	0.327479	0.913033	0.0898807	0.971574
1216	11082	ESM1	0.03	0.04	0.07	0	0	0	0	0	0	0.0466667	0	0	2.89411	0.637963	-2.85078	0.671222
1217	11083	DIDO1	18.71	17.87	15.59	18.63	17.67	18.25	16.86	18.29	16.51	17.39	18.1833	17.22	-0.0294223	0.943229	0.106727	0.769525
1218	1109	AKR1C4	0	0	0	0	0.06	0	0	0	0	0	0.02	0	NA	NA	0.975893	0.948567
1219	11091	WDR5	45.3	44.51	41.12	36.43	45.85	43.55	34.8	36.92	30.68	43.6433	41.9433	34.1333	0.361066	0.00973358	-0.0164967	0.977838
1220	11092	SPACA9	3.99	3.11	4.2	1.91	2.25	1.96	3.75	2.57	2.6	3.76667	2.04	2.97333	0.278992	0.724234	-0.69751	0.141319
1221	11093	ADAMTS13	1.37	0.98	0.93	0.94	0.57	0.85	1.2	1.41	1.15	1.09333	0.786667	1.25333	-0.20941	0.792399	-0.505067	0.348646
1222	11094	CACFD1	1.92	1.47	1.7	1.99	1.28	1.8	1.33	1.9	2.18	1.69667	1.69	1.80333	-0.0439001	0.959997	0.000161	0.999976
1223	11095	ADAMTS8	0.58	0.56	0.42	0.41	0.58	0.36	0.33	0.58	0.4	0.52	0.45	0.436667	0.252908	0.88034	-0.172238	0.946801
1224	11096	ADAMTS5	1.69	2.26	1.18	1.88	2.3	2.94	2.34	2.42	2.2	1.71	2.37333	2.32	-0.439913	0.152917	0.517512	0.197419
1225	11097	NUP42	40.18	38.52	40.67	39.44	41.27	34.64	35.05	35.97	40.26	39.79	38.45	37.0933	0.0469043	0.938757	-0.036124	0.948567
1226	11098	PRSS23	61.05	56.18	56.02	53.66	61.53	54.51	53.23	66.63	51.53	57.75	56.5667	57.13	0.0223421	0.954292	0.0121561	0.984723
1227	11099	PTPN21	1.77	1.82	1.12	1.46	1.71	1.67	1.47	1.55	1.45	1.57	1.61333	1.49	0.0751237	0.943229	0.084954	0.948567
1228	111	ADCY5	0.21	0.08	0.21	0.1	0.16	0.1	0.13	0.16	0.21	0.166667	0.12	0.166667	0.0320606	0.998328	-0.44962	0.870332
1229	11100	HNRNPUL1	77.73	75.28	66.43	68.96	70.05	78.07	63.62	79.93	61.26	73.1467	72.36	68.27	0.104202	0.778082	0.0295779	0.948567
1230	11101	ATE1	9.25	9.34	7.79	8.4	9.69	9.95	10.51	9.09	9.24	8.79333	9.34667	9.61333	-0.12682	0.733974	0.100943	0.845459
1231	11102	RPP14	5.71	5.58	4.44	5.58	6.09	5.7	4.41	3.26	4.72	5.24333	5.79	4.13	0.347576	0.258608	0.188223	0.634854
1232	11103	KRR1	7.63	8.06	8.07	9.04	7.66	7.78	9.14	8.52	8.74	7.92	8.16	8.8	-0.147311	0.481276	0.0842982	0.869383
1233	11104	KATNA1	11.7	14.12	13.49	12.05	15.53	13.05	12	11.61	12.09	13.1033	13.5433	11.9	0.150191	0.695516	0.081259	0.937264
1234	11105	PRDM7	0	0	0	0	0	0	0.02	0.07	0	0	0	0.03	-2.82371	0.708072	NA	NA
1235	111064650	C19orf85	0.06	0	0.05	0	0	0	0	0	0	0.0366667	0	0	1.88593	0.914406	-1.8418	0.933711
1236	11107	PRDM5	1.22	1.94	1.24	2.37	1.33	1.94	2.01	2.25	2.17	1.46667	1.88	2.14333	-0.486076	0.10577	0.371154	0.489818
1237	11108	PRDM4	9.05	8.97	8.52	7.23	11.7	10.8	7.53	6.03	6.51	8.84667	9.91	6.69	0.409472	0.0211191	0.20629	0.674267
1238	111089941	MMP24-AS1-EDEM2	0.08	0.16	0.41	0.15	0	0	0.09	0.26	0	0.216667	0.05	0.116667	0.925123	0.785995	-2.17214	0.418113
1239	1111	CHEK1	12.94	12.2	11.52	17.13	13.84	16.45	14.48	16.11	15.06	12.22	15.8067	15.2167	-0.325952	0.0362142	0.443071	0.0217593
1240	11112	HIBADH	78.36	74.39	80.17	66.78	77.24	70.34	75.64	68.28	73.67	77.64	71.4533	72.53	0.114863	0.657912	-0.10631	0.779996
1241	11113	CIT	9.22	9.34	7.52	8.13	8.07	7.16	10.35	11.12	9.55	8.69333	7.78667	10.34	-0.222286	0.272491	-0.130699	0.732891
1242	11116	CEP43	7.51	6.99	5.89	8.86	7.05	7.85	6.98	7.3	6.52	6.79667	7.92	6.93333	0.086454	0.848056	0.119082	0.807351
1243	11117	EMILIN1	0.05	0.02	0.02	0.08	0	0.05	0.02	0.09	0.03	0.03	0.0433333	0.0466667	-0.817751	0.89282	0.6952	0.941862
1244	11118	BTN3A2	28.27	29.04	25.56	24.23	25.57	25.68	25.85	25.54	28.38	27.6233	25.16	26.59	0.0221211	0.943229	-0.0582046	0.922536
1245	111188157	LYNX1-SLURP2	0	0.09	0	0	0	0	0	0	0	0.03	0	0	0.99104	0.943229	-0.947661	0.948567
1246	11119	BTN3A1	11.26	10.71	8.79	8.81	9.42	7.65	11.72	11.67	12.35	10.2533	8.62667	11.9133	-0.170488	0.525811	-0.228512	0.464847
1247	1112	FOXN3	4.7	4.69	3.42	3.59	3.66	2.57	4.3	5.69	4.76	4.27	3.27333	4.91667	-0.204136	0.536139	-0.338985	0.316102
1248	11120	BTN2A1	10.38	10.15	10.7	9.44	11.45	10.27	12.12	10.57	10.68	10.41	10.3867	11.1233	-0.0820187	0.878323	0.0414308	0.948567
1249	111216277	TEX54	0.3	0	0	0	0	0	0.29	0	0.29	0.1	0	0.193333	-0.874403	0.943229	-0.947661	0.948567
1250	11123	RCAN3	0.68	0.66	0.55	1.34	0.63	0.69	1.07	1.86	1.2	0.63	0.886667	1.37667	-1.10979	0.00128855	0.482545	0.491705
1251	11124	FAF1	17.69	17.77	17.61	18.23	18.4	18.69	17.53	18.73	15.99	17.69	18.44	17.4167	0.030776	0.943229	0.0856448	0.802577
1252	111240474	CRYZL2P-SEC16B	0.16	0.16	0.11	0.09	0.08	0.15	0.15	0.16	0.27	0.143333	0.106667	0.193333	-0.394576	0.847262	-0.405066	0.897272
1253	11126	CD160	0.1	0.21	0.13	0.19	0.18	0.04	0.1	0.18	0.21	0.146667	0.136667	0.163333	-0.169684	0.943229	-0.0616049	0.996326
1254	11127	KIF3A	3.6	4.04	3.21	3.54	3.33	3.17	3.46	2.61	3.81	3.61667	3.34667	3.29333	0.102867	0.888493	-0.0459921	0.948567
1255	11128	POLR3A	7.57	7.78	7.08	6.12	6.99	7.24	7.12	6.49	6.78	7.47667	6.78333	6.79667	0.141659	0.566361	-0.0982739	0.834855
1256	11129	CLASRP	17.17	16.16	16.11	14.72	20.4	15.79	15.63	17.44	14.31	16.48	16.97	15.7933	0.0709205	0.913033	0.0866826	0.925758
1257	11130	ZWINT	49.15	48.66	48.83	61.79	40.37	54.86	50.21	67.39	55.91	48.88	52.34	57.8367	-0.239258	0.2955	0.133993	0.816687
1258	11132	CAPN10	5.97	5.51	5.13	5.09	5.53	5.49	4.97	6.67	4.63	5.53667	5.37	5.42333	0.0448724	0.943229	-0.0282934	0.964386
1259	11133	KPTN	5.99	6.48	6.38	5.88	6.22	7.7	6.12	6.02	6.06	6.28333	6.6	6.06667	0.060055	0.943229	0.105674	0.93208
1260	11135	CDC42EP1	22.78	21.51	22.01	14.81	26.68	21.42	17.59	20.13	15.94	22.1	20.97	17.8867	0.315407	0.0987187	-0.0347664	0.964363
1261	11136	SLC7A9	0	0.08	0	0.08	0.08	0.04	0	0	0	0.0266667	0.0666667	0	1.88977	0.927082	1.00233	0.940944
1262	11137	PWP1	28.87	28.03	28.8	33.21	31.53	32.73	28.64	27.09	27.62	28.5667	32.49	27.7833	0.0494764	0.925246	0.224976	0.214285
1263	11138	TBC1D8	15.53	17.66	13.62	10.53	19.86	15.08	15.58	11.13	14.32	15.6033	15.1567	13.6767	0.194041	0.553564	0.00299203	0.999976
1264	1114	CHGB	0	0	0.03	0	0	0	0	0	0	0.01	0	0	0.99104	0.943229	-0.947661	0.948567
1265	11140	CDC37	66.63	63.12	68.01	62.86	51.1	55.39	55.99	69.58	54.55	65.92	56.45	60.04	0.148534	0.626365	-0.187734	0.475465
1266	11141	IL1RAPL1	0	0	0	0	0	0.02	0	0	0	0	0.00666667	0	0.99104	0.943229	0.0141226	0.999976
1267	11142	PKIG	3.98	2.88	2.78	2.8	2.47	2.74	3.35	3.49	4.16	3.21333	2.67	3.66667	-0.153454	0.916539	-0.217357	0.875988
1268	11143	KAT7	7.4	7.56	6.72	7.26	8.55	7.38	7.08	7.57	7.04	7.22667	7.73	7.23	0.00299708	0.998328	0.141574	0.651254
1269	11144	DMC1	0.87	0.37	0.73	0.7	0.5	0.72	0.51	1.05	0.69	0.656667	0.64	0.75	-0.154122	0.943229	-0.227792	0.944842
1270	11145	PLAAT3	14.79	12.54	20.48	13.01	11.49	11.03	15.43	10.06	14.97	15.9367	11.8433	13.4867	0.264709	0.633359	-0.394778	0.353767
1271	11146	GLMN	12.2	10.56	11.69	12.33	10.48	12.84	12.52	8.3	11.01	11.4833	11.8833	10.61	0.0715173	0.943063	0.114472	0.838976
1272	11148	HHLA2	0	0.03	0	0	0.03	0.03	0	0	0.03	0.01	0.02	0.01	0.02927	0.998328	0.928986	0.948567
1273	11149	BVES	0.81	0.8	0.55	1.2	0.81	0.69	1.5	1.29	1.46	0.72	0.9	1.41667	-0.966871	0.000734	0.373415	0.59634
1274	11151	CORO1A	0.22	0.04	0.17	0.13	0.08	0	0.26	0.08	0.09	0.143333	0.07	0.143333	0.0156397	0.998328	-1.0018	0.855715
1275	11152	WDR45	33.5	31.44	39.31	29.48	31.38	25.55	32.6	36.88	30.13	34.75	28.8033	33.2033	0.0797217	0.905687	-0.235561	0.470934
1276	11153	FICD	1.37	1.35	1.51	0.85	1.07	1.01	1.05	1.45	1.15	1.41	0.976667	1.21667	0.222177	0.787896	-0.493808	0.329183
1277	11154	AP4S1	0.93	1.03	1.33	0.99	0.84	1.4	1.02	0.66	1.12	1.09667	1.07667	0.933333	0.204573	0.843296	-0.128125	0.94672
1278	11155	LDB3	0.01	0.02	0.01	0.01	0.05	0.01	0.06	0.01	0.02	0.0133333	0.0233333	0.03	-0.982612	0.85778	0.596057	0.948567
1279	11156	PTP4A3	1.74	1.48	1.36	1.37	1.66	1.01	1.04	1.19	1.42	1.52667	1.34667	1.21667	0.235887	0.75384	-0.160026	0.921788
1280	11157	LSM6	9.67	9.64	8.63	11.99	10.48	11.19	10.5	8.59	9.86	9.31333	11.22	9.65	-0.0419562	0.943229	0.32316	0.153725
1281	11158	RABL2B	14.02	13.1	13.13	7.72	5.77	7.81	9.85	12.15	9.4	13.4167	7.1	10.4667	0.328479	0.152917	-0.839757	1.94e-05
1282	11159	RABL2A	4.04	4.13	4.24	3.19	1.71	2.12	3.99	4.84	3.83	4.13667	2.34	4.22	-0.0086106	0.998328	-0.626163	0.0410334
1283	1116	CHI3L1	0.08	0.34	0.27	0.09	0.12	0.13	0.08	0.04	0.12	0.23	0.113333	0.08	1.54011	0.508008	-1.07848	0.71042
1284	11160	ERLIN2	19.83	20.79	17.97	13.66	10.88	14.39	16.61	17.94	16	19.53	12.9767	16.85	0.250437	0.107347	-0.577683	0.00135793
1285	11161	ERG28	29.73	30.64	30.11	27.9	23.34	29.46	34.39	29.6	35.72	30.16	26.9	33.2367	-0.130188	0.647233	-0.126611	0.74394
1286	11162	NUDT6	9.69	6.87	7.82	8.95	7.23	5.59	6.08	8.28	9.62	8.12667	7.25667	7.99333	0.0393214	0.959997	-0.124445	0.933711
1287	11163	NUDT4	6.81	7.09	4.88	6.85	8.3	7.68	7.65	6.11	7.61	6.26	7.61	7.12333	-0.186311	0.593139	0.327518	0.222056
1288	11164	NUDT5	38.94	39.99	45.42	47.45	37.49	44.89	45.07	48.4	48.83	41.45	43.2767	47.4333	-0.183597	0.38555	0.0990278	0.863335
1289	11165	NUDT3	9.41	9.78	6.74	7.88	6.57	6.97	10.83	11.47	10.06	8.64333	7.14	10.7867	-0.320116	0.120154	-0.22889	0.481384
1290	11167	FSTL1	103.3	83.15	95.41	48.51	45.23	42.43	55.17	65.69	58.51	93.9533	45.39	59.79	0.658413	4.65e-07	-1.00829	2.26e-14
1291	11168	PSIP1	96.77	93.33	98.33	108.29	89.67	102.96	100.56	101.24	104.74	96.1433	100.307	102.18	-0.0535274	0.895898	0.100273	0.788735
1292	11169	WDHD1	12.93	11.71	10.74	14.44	13.05	13.41	12.81	11.99	13.67	11.7933	13.6333	12.8233	-0.119181	0.672451	0.255059	0.174237
1293	11170	FAM107A	0	0	0	0	0	0	0	0	0.02	0	0	0.00666667	-0.932514	0.943229	NA	NA
1294	11171	STRAP	188.94	182.17	169.74	167.29	175.92	174.54	168.64	161.12	164.19	180.283	172.583	164.65	0.140774	0.372735	-0.0226571	0.948567
1295	11173	ADAMTS7	1.9	1.57	1.68	0.9	0.87	0.81	0.97	1.85	1.65	1.71667	0.86	1.49	0.198247	0.802019	-0.923405	0.000656
1296	11174	ADAMTS6	7.15	7.26	7.48	4.52	5.35	3.23	5.76	8.6	4.9	7.29667	4.36667	6.42	0.213225	0.594871	-0.683031	0.0122176
1297	11176	BAZ2A	20.28	19.34	17.94	14.41	24.34	20.61	16.58	16.17	16.66	19.1867	19.7867	16.47	0.190636	0.200909	0.120774	0.878717
1298	11177	BAZ1A	15.44	14.9	14.17	11.2	8.95	9.49	12.53	10.62	11.68	14.8367	9.88	11.61	0.363709	0.0126653	-0.565162	0.000442
1299	11179	ZNF277	14.79	14.78	16.2	19.66	23.02	16.65	14.79	13.65	15.64	15.2567	19.7767	14.6933	0.0649722	0.915759	0.413031	0.085296
1300	11180	WDR6	54.03	50.63	52.78	47.11	46.05	46.53	53.19	57.7	50.05	52.48	46.5633	53.6467	-0.0228532	0.943229	-0.134975	0.52863
1301	11182	SLC2A6	4.82	4.57	3.94	3.96	2.42	4.61	3.71	4.61	4.56	4.44333	3.66333	4.29333	0.0610447	0.943229	-0.332936	0.578355
1302	11183	MAP4K5	17.22	16.11	15.85	15.49	14.44	17.75	16.41	13.24	14.65	16.3933	15.8933	14.7667	0.154184	0.561223	-0.00341812	0.999976
1303	11184	MAP4K1	0.13	0.15	0.23	0.13	0.08	0.05	0.1	0.19	0.05	0.17	0.0866667	0.113333	0.550898	0.880577	-0.999717	0.684657
1304	11185	INMT	0.05	0.03	0.05	0.02	0	0	0	0	0.1	0.0433333	0.00666667	0.0333333	0.363418	0.949465	-2.20316	0.71227
1305	11186	RASSF1	28.01	27.92	24.97	27.44	30.93	22.38	29.84	32.37	32.05	26.9667	26.9167	31.42	-0.215771	0.232984	0.025819	0.964534
1306	11187	PKP3	4.04	3.27	3.36	4.23	3.97	4.66	4.18	5.17	3.84	3.55667	4.28667	4.39667	-0.299324	0.410315	0.310199	0.386709
1307	11188	NISCH	19.74	20.14	19.6	16.61	17.23	17.02	16.99	20.56	16.36	19.8267	16.9533	17.97	0.166212	0.5321	-0.199315	0.292491
1308	11189	CELF3	0.02	0.04	0.04	0.02	0.08	0.11	0.07	0.05	0.1	0.0333333	0.07	0.0733333	-0.965502	0.685827	0.952369	0.743494
1309	1119	CHKA	22.69	21.61	17.04	22.98	28.36	28.36	20.94	21.48	18.14	20.4467	26.5667	20.1867	-0.0317739	0.943229	0.369551	0.0888185
1310	11190	CEP250	9.5	8.73	7.92	7.11	7.01	7.55	8.29	7.88	7.21	8.71667	7.22333	7.79333	0.136384	0.601745	-0.204045	0.357541
1311	11193	WBP4	6.29	6.37	6	7.53	6.18	7.31	5.74	6.27	6.04	6.22	7.00667	6.01667	0.0558464	0.943229	0.215724	0.562817
1312	11194	ABCB8	3	3.23	3.1	3.23	1.9	2.97	3.39	4.09	3.51	3.11	2.7	3.66333	-0.234914	0.446767	-0.161446	0.840514
1313	11196	SEC23IP	9.83	10.22	9.09	12.91	11.25	12.06	11.57	10.54	11.81	9.71333	12.0733	11.3067	-0.182034	0.397798	0.303988	0.0992658
1314	11198	SUPT16H	78.68	76.59	69.03	69.03	51.37	53.22	67.53	80.11	73.49	74.7667	57.8733	73.71	0.0258247	0.943229	-0.327647	0.123937
1315	11199	ANXA10	5.09	6.56	7.08	5	9.19	9.14	5.12	1.52	2.84	6.24333	7.77667	3.16	1.00408	0.0363304	0.349656	0.595844
1316	112	ADCY6	22.04	19.2	19.79	16.17	17.77	19.14	13.83	17.86	14.63	20.3433	17.6933	15.44	0.395426	0.0105771	-0.169719	0.499244
1317	1120	CHKB	15.48	14.24	15.29	13.57	12.46	11.23	16.84	21.33	16.93	15.0033	12.42	18.3667	-0.277782	0.300786	-0.235748	0.476234
1318	11200	CHEK2	39.33	43.13	31.69	39.12	45.93	39.25	43.33	37.92	37.41	38.05	41.4333	39.5533	-0.0592437	0.927162	0.146502	0.706197
1319	11201	POLI	5.71	4.9	5.07	4.16	5.25	5.38	3.54	3.01	4.31	5.22667	4.93	3.62	0.409944	0.053884	-0.0108867	0.999749
1320	1121	CHM	9.64	9.1	8.73	7.34	9.67	9.15	8.32	6	7.9	9.15667	8.72	7.40667	0.297869	0.18165	0.00803296	0.999976
1321	11211	FZD10	1.23	0.82	0.89	0.84	0.6	0.37	1.41	1.89	1.33	0.98	0.603333	1.54333	-0.651174	0.132704	-0.650401	0.366015
1322	11212	PLPBP	28.31	28.43	27.02	25.22	33.14	30.96	26.37	23.98	23.96	27.92	29.7733	24.77	0.206294	0.267351	0.140346	0.743875
1323	11213	IRAK3	1.19	1.17	0.96	1.11	1.11	0.84	1.29	1.13	1.22	1.10667	1.02	1.21333	-0.120965	0.866452	-0.068378	0.948567
1324	11214	AKAP13	11.49	11.17	9.28	9.42	10.87	11.11	10.56	9.89	9.58	10.6467	10.4667	10.01	0.119828	0.665639	0.000644	0.999976
1325	11215	AKAP11	9.03	8.38	7.81	8.06	5.8	5.85	8.43	8.61	8.56	8.40667	6.57	8.53333	-0.0196003	0.95034	-0.3099	0.24104
1326	11216	AKAP10	9.31	9.67	8.32	10.77	9.5	6.92	12.71	11.64	13.68	9.1	9.06333	12.6767	-0.490175	0.00171935	0.0330784	0.959697
1327	11218	DDX20	11.2	11.5	9.88	10.25	11.51	11.89	10.94	9.23	9.21	10.86	11.2167	9.79333	0.154664	0.614411	0.0891324	0.877579
1328	11219	TREX2	0	0.08	0.07	0.15	0.07	0	0	0.22	0	0.05	0.0733333	0.0733333	-0.527732	0.945396	0.561868	0.948567
1329	1122	CHML	11.12	12.58	10.53	7.99	8.43	8.52	11.61	8.48	9.6	11.41	8.31333	9.89667	0.203935	0.450246	-0.404135	0.0109434
1330	11221	DUSP10	4.26	4.25	4.64	3.34	2.42	2.68	2.39	3.86	2.31	4.38333	2.81333	2.85333	0.643541	0.0485708	-0.591818	0.0494213
1331	11222	MRPL3	141.8	144.2	140.95	156.77	152	169.68	139.34	123.89	137.49	142.317	159.483	133.573	0.104134	0.670843	0.202203	0.2617
1332	11224	RPL35	2817.83	2858.66	3285.34	3357.3	3028.23	3137.7	3458.88	2566.6	3228.83	2987.28	3174.41	3084.77	0.046404	0.943229	0.0827548	0.928026
1333	11226	GALNT6	0.48	0.31	0.36	0.4	0.18	0.23	0.4	0.51	0.6	0.383333	0.27	0.503333	-0.410296	0.622303	-0.479028	0.683583
1334	112267855	LOC112267855	0	0	0.08	0.04	0	0	0	0	0.04	0.0266667	0.0133333	0.0133333	0.952065	0.943229	-0.909218	0.948567
1335	112267908	LOC112267908	0.26	0.13	0.12	0	0	0	0.26	0.24	0	0.17	0	0.166667	0.0173034	0.998328	-2.83578	0.676009
1336	112267992	LOC112267992	0	0.02	0	0.01	0.03	0	0	0.01	0	0.00666667	0.0133333	0.00333333	0.02927	0.998328	1.47833	0.921788
1337	112268016	LOC112268016	0.11	0.07	0.08	0.03	0.11	0.06	0.09	0.07	0.06	0.0866667	0.0666667	0.0733333	0.256612	0.943229	-0.412735	0.924262
1338	112268044	LOC112268044	0.28	0.32	0.52	0.1	0.17	0.19	0.21	0.09	0.21	0.373333	0.153333	0.17	0.647349	0.66214	-0.791082	0.581292
1339	112268076	LOC112268076	0.04	0.04	0.13	0	0.04	0.09	0.09	0.04	0.04	0.07	0.0433333	0.0566667	0.354305	0.943229	-0.711423	0.948567
1340	112268119	LOC112268119	0	0.04	0	0	0	0.03	0	0	0	0.0133333	0.01	0	0.99104	0.943229	0.0141226	0.999976
1341	112268145	LOC112268145	0	0	0	0	0	0	0.03	0	0	0	0	0.01	-0.932514	0.943229	NA	NA
1342	112268164	CPHXL2	0	0	0	0	0.06	0	0	0	0	0	0.02	0	NA	NA	0.975893	0.948567
1343	112268170	LOC112268170	1.07	1.44	1.31	1.28	1.05	1.04	1.07	1.37	1.57	1.27333	1.12333	1.33667	-0.110683	0.943229	-0.167036	0.910045
1344	112268186	LOC112268186	0.34	0.36	0.29	0.25	0.23	0.31	0.4	0.37	0.36	0.33	0.263333	0.376667	-0.18164	0.881765	-0.289171	0.779389
1345	112268260	LOC112268260	0.38	0.5	0.37	0.25	0.4	0.19	0.38	0.26	0.59	0.416667	0.28	0.41	0.0294006	0.998328	-0.465727	0.872346
1346	112268293	TMA7B	0.05	0.1	0.09	0.09	0	0.1	0.14	0.05	0.05	0.08	0.0633333	0.08	0.0241807	0.998328	-0.310716	0.960693
1347	112268307	LOC112268307	0.38	0.5	0.35	0.39	0.37	0.29	0.45	0.33	0.53	0.41	0.35	0.436667	-0.0932809	0.943229	-0.200863	0.917349
1348	112268317	LOC112268317	0.23	0.18	0.25	0.12	0.07	0.16	0.17	0.16	0.28	0.22	0.116667	0.203333	0.198253	0.943229	-0.72249	0.575629
1349	112268330	LOC112268330	0.21	0.22	0.09	0.07	0.24	0.15	0.15	0.07	0.16	0.173333	0.153333	0.126667	0.460204	0.775926	-0.516339	0.752281
1350	112268342	LOC112268342	0.57	0.17	0.28	0.3	0.36	0.41	0.69	0	0.45	0.34	0.356667	0.38	-0.229682	0.943229	0.187226	0.948567
1351	112268347	LOC112268347	0	0	0	0	0	0	0	0	0.06	0	0	0.02	-2.81203	0.765068	NA	NA
1352	112268384	LOC112268384	0.08	0.07	0.08	0.05	0.06	0.03	0.05	0.06	0.06	0.0766667	0.0466667	0.0566667	0.412631	0.832973	-0.717587	0.637006
1353	112268390	LOC112268390	0	0	0	0	0.08	0	0	0	0	0	0.0266667	0	NA	NA	1.86555	0.943814
1354	112268458	LOC112268458	2.18	2.16	1.42	2.22	1.65	1.92	1.99	2.42	1.89	1.92	1.93	2.1	-0.132806	0.859028	0.0550074	0.948567
1355	11227	GALNT5	0.11	0.15	0.07	0.04	0.04	0.05	0.04	0.07	0.03	0.11	0.0433333	0.0466667	2.03251	0.253268	-0.499984	0.907364
1356	11228	RASSF8	22.44	20.94	17.18	17.38	13.76	13.87	21.55	19.36	22.26	20.1867	15.0033	21.0567	-0.0586353	0.919722	-0.388166	0.0675271
1357	1123	CHN1	7.38	6.09	5.14	10.22	6.37	7.88	7.21	8.09	8.06	6.20333	8.15667	7.78667	-0.322422	0.237979	0.433975	0.209775
1358	11230	PRAF2	15.41	13.81	14.41	20.21	17.25	14.15	18.96	23	17.68	14.5433	17.2033	19.88	-0.435813	0.0575244	0.278511	0.447351
1359	11231	SEC63	28	27.27	25.86	25.18	29.52	27.66	27.38	24.64	24.65	27.0433	27.4533	25.5567	0.0854083	0.767775	0.0644534	0.916927
1360	11232	POLG2	19.45	19.5	17.56	20.92	20.1	15.26	21.13	19.79	23.57	18.8367	18.76	21.4967	-0.20693	0.372026	0.0440165	0.948567
1361	11234	HPS5	8.89	8.47	7.62	8.18	7.27	8.26	8.86	8.61	9.02	8.32667	7.90333	8.83	-0.110345	0.737525	-0.00599485	0.999976
1362	11235	PDCD10	47.36	43.95	51.95	56.23	50.81	54.66	58.4	47.97	60.71	47.7533	53.9	55.6933	-0.213416	0.38986	0.216893	0.378777
1363	11236	RNF139	9.9	9.07	7.89	9.96	10.03	10.57	10.51	9.09	10.79	8.95333	10.1867	10.13	-0.172579	0.574485	0.2296	0.373003
1364	11237	RNF24	7.53	9.8	6.54	5.72	10.06	7.91	10.56	7.29	9.84	7.95667	7.89667	9.23	-0.211469	0.59068	0.0368746	0.964534
1365	11238	CA5B	0.82	0.74	0.69	0.66	0.77	0.51	1.13	0.87	1.21	0.75	0.646667	1.07	-0.502924	0.151772	-0.172503	0.881389
1366	112398	EGLN2	16.86	17.38	16.71	16.09	18.16	20.75	14.63	18.07	14.9	16.9833	18.3333	15.8667	0.108916	0.801227	0.149086	0.716499
1367	112399	EGLN3	8.86	9.76	7.49	8.06	5.14	5.55	8.85	9.55	11.56	8.70333	6.25	9.98667	-0.188726	0.6	-0.438594	0.181919
1368	1124	CHN2	1.14	1.07	0.51	2.2	0.86	1.32	0.96	2.67	1.83	0.906667	1.46	1.82	-1.01649	0.0611031	0.715518	0.313884
1369	11240	PADI2	0.05	0.07	0.05	0	0	0.05	0.06	0.05	0.11	0.0566667	0.0166667	0.0733333	-0.210576	0.946381	-1.83206	0.627468
1370	11243	PMF1	31.8	36.82	37.31	44.79	41.62	45.77	40.33	35.24	42.31	35.31	44.06	39.2933	-0.127232	0.767775	0.35299	0.12457
1371	11244	ZHX1	10.58	9.73	10.02	9.23	7.42	8.07	10.82	10.61	10.57	10.11	8.24	10.6667	-0.0708186	0.866631	-0.251555	0.27921
1372	112441434	SHLD3	4.49	3.95	4.18	4.41	4.56	5.02	4.41	4.6	3.88	4.20667	4.66333	4.29667	-0.0181192	0.991576	0.185644	0.808665
1373	11245	GPR176	6.99	6.87	5.71	5.36	5.45	5.08	4.86	6.39	5.35	6.52333	5.29667	5.53333	0.251605	0.358216	-0.244346	0.366896
1374	112464	CAVIN3	10.24	9.49	10.48	8.32	8.34	7.92	14.43	11.17	10.56	10.07	8.19333	12.0533	-0.237044	0.637495	-0.264511	0.58776
1375	11247	NXPH4	2.85	1.2	2.44	2.27	1.89	2.68	1.76	3.35	2.62	2.16333	2.28	2.57667	-0.231243	0.871307	0.093257	0.948567
1376	112476	PRRT2	3.05	2.66	3.11	4.29	2.63	2.71	2.89	4.9	4.13	2.94	3.21	3.97333	-0.417421	0.278645	0.15181	0.901322
1377	112479	ERI2	9.19	9.36	8.04	8.8	7.69	8.92	8.73	7.84	8.74	8.86333	8.47	8.43667	0.0863822	0.856387	-0.0254409	0.961135
1378	11248	NXPH3	0	0	0	0.02	0	0	0.01	0.01	0	0	0.00666667	0.00666667	-1.83637	0.915759	1.82741	0.944782
1379	112483	SAT2	14.96	14.26	15.41	19.53	19.82	16.28	23.13	18.84	21.42	14.8767	18.5433	21.13	-0.467681	0.057319	0.336948	0.322663
1380	112487	DTD2	6.45	6.13	4.16	7.11	6.23	7.19	6.17	5.28	5.87	5.58	6.84333	5.77333	-0.0472194	0.943229	0.340872	0.32655
1381	112488746	TAF11L11	0.09	0.19	0.04	0	0.04	0.09	0.14	0.04	0.05	0.106667	0.0433333	0.0766667	0.502654	0.943229	-1.18632	0.854129
1382	11249	NXPH2	0.71	0.55	0.4	0.75	0.25	0.53	0.76	0.69	0.56	0.553333	0.51	0.67	-0.273625	0.866305	-0.0707409	0.973116
1383	112495	GTF3C6	53.07	48.4	54.25	53.32	39.6	53.35	49.53	51.35	43.29	51.9067	48.7567	48.0567	0.141805	0.724711	-0.063657	0.948567
1384	11251	PTGDR2	0.02	0.02	0	0.02	0	0	0	0	0	0.0133333	0.00666667	0	1.87275	0.914406	-0.869165	0.948567
1385	11252	PACSIN2	22.85	22.17	19.88	21.29	21.42	20.97	22.28	23.46	22.27	21.6333	21.2267	22.67	-0.061189	0.891678	0.0162056	0.970493
1386	11253	MAN1B1	39.32	36.04	33.57	42.55	38.05	45.38	35.57	47.84	37.37	36.31	41.9933	40.26	-0.141095	0.672247	0.252177	0.199988
1387	11254	SLC6A14	0.17	0.12	0.16	0.13	0.17	0.17	0.09	0.09	0.05	0.15	0.156667	0.0766667	0.944238	0.523418	0.0587953	0.987945
1388	11255	HRH3	0	0	0	0	0	0	0.03	0	0	0	0	0.01	-0.932514	0.943229	NA	NA
1389	112574	SNX18	5.43	4.9	4.59	3.02	5.32	3.35	5.43	3.61	4.07	4.97333	3.89667	4.37	0.19247	0.645971	-0.313154	0.49351
1390	112577461	OOSP3	0	0	0.1	0	0	0	0	0.1	0	0.0333333	0	0.0333333	0.0292701	0.998328	-0.947661	0.948567
1391	112577516	SPADH	0	0	0	0	0	0	0	0	0.2	0	0	0.0666667	-1.81228	0.933475	NA	NA
1392	11258	DCTN3	62.07	58.9	64.35	67.47	51.12	65.07	74.32	72.72	69.83	61.7733	61.22	72.29	-0.195967	0.412405	0.00984094	0.999976
1393	11259	FILIP1L	0.02	0	0	0	0	0	0	0.01	0	0.00666667	0	0.00333333	0.0426328	0.998328	-1.8418	0.933711
1394	11260	XPOT	79.71	78.43	60.9	86.78	101.24	80.19	101.74	95.37	98.46	73.0133	89.4033	98.5233	-0.444261	0.000413	0.355199	0.086218
1395	112609	MRAP2	1	0.85	0.59	1.24	0.4	0.74	1.45	2.34	2.21	0.813333	0.793333	2	-1.28436	0.00332918	0.0280354	0.999976
1396	11261	CHP1	32.21	32	30.26	27.03	29.8	29.6	28.82	28.37	29.44	31.49	28.81	28.8767	0.137617	0.461353	-0.0900206	0.808373
1397	112611	RWDD2A	2.34	2.15	2.16	2.36	1.73	1.53	2.55	2.64	2.68	2.21667	1.87333	2.62333	-0.287868	0.372543	-0.145954	0.886017
1398	112616	CMTM7	1.15	0.82	1.07	1.04	1.3	0.72	1.24	0.9	1.27	1.01333	1.02	1.13667	-0.154055	0.943229	0.0447114	0.984921
1399	11262	SP140	0.49	0.58	0.44	0.49	0.43	0.46	0.68	0.69	0.62	0.503333	0.46	0.663333	-0.251808	0.553564	-0.0563517	0.948567
1400	11264	PXMP4	1.64	1.55	1.38	2.36	1.77	2.12	2.3	3.38	3.44	1.52333	2.08333	3.04	-0.992826	9.49e-06	0.495731	0.0914568
1401	11266	DUSP12	21.06	21.59	21.22	23.7	23.99	23.38	21.85	18.05	19.17	21.29	23.69	19.69	0.128685	0.754093	0.191367	0.508985
1402	11267	SNF8	32.71	31.79	39.4	29.7	23.65	29.65	33.04	36.4	30.7	34.6333	27.6667	33.38	0.0677596	0.921531	-0.289664	0.316839
1403	11269	DDX19B	7.62	8.34	9.15	4.63	3.51	2.91	7.78	7.05	6.23	8.37	3.68333	7.02	0.263408	0.335655	-1.14834	5.83e-07
1404	112694756	LOC112694756	52.99	52.57	52.55	60.73	43.26	50.25	52	58.85	50.78	52.7033	51.4133	53.8767	-0.0220898	0.946454	0.00062	0.999976
1405	11270	NRM	25.57	25.38	28.12	24.72	18.61	22.95	22.48	27.29	27.62	26.3567	22.0933	25.7967	0.0169622	0.976586	-0.20608	0.589467
1406	112703	GARIN5A	0.56	0.57	0.65	0.97	0.31	0.5	0.67	0.68	0.54	0.593333	0.593333	0.63	-0.0989652	0.96014	0.0481155	0.99797
1407	112714	TUBA3E	0	0.17	0	0.09	0.11	0.05	0	0	0.05	0.0566667	0.0833333	0.0166667	1.51278	0.914406	0.739644	0.948567
1408	11272	PRR4	2.94	6.08	5.37	3.18	4.33	3.75	2.19	6.43	3.33	4.79667	3.75333	3.98333	0.319352	0.897031	-0.353201	0.869762
1409	112724	RDH13	6.48	6.38	5.09	5.47	5.11	5.17	5.51	5.66	5.99	5.98333	5.25	5.72	-0.0246347	0.964734	-0.179608	0.706318
1410	11273	ATXN2L	61.46	57.59	56.36	52.03	81.82	60.16	51.84	64.65	46.68	58.47	64.67	54.39	0.111154	0.765433	0.190214	0.670263
1411	11274	USP18	1.15	0.74	0.76	0.83	0.84	0.6	0.59	0.72	0.76	0.883333	0.756667	0.69	0.323913	0.840756	-0.231215	0.933711
1412	112744	IL17F	0	0	0	0	0	0	0.1	0	0	0	0	0.0333333	-0.932514	0.943229	NA	NA
1413	11275	KLHL2	17.94	17.24	15.18	19.54	21.51	20.85	18.43	16.96	20.19	16.7867	20.6333	18.5267	-0.134792	0.628151	0.315983	0.0705977
1414	112752	IFT43	18.43	14.47	18.2	19.22	13.23	14.09	15.55	16.22	17.83	17.0333	15.5133	16.5333	0.0757303	0.943229	-0.109629	0.935368
1415	112755	STX1B	0.57	0.54	0.59	0.49	0.19	0.2	0.37	0.66	0.55	0.566667	0.293333	0.526667	0.116734	0.943229	-0.932116	0.211999
1416	11276	SYNRG	3.87	4.11	3.49	3.85	4.23	4.54	3.98	3.82	4.26	3.82333	4.20667	4.02	-0.0723653	0.895898	0.182607	0.55575
1417	11277	TREX1	10.71	10.54	10.54	16.18	10.92	12.98	12.68	13.65	12.92	10.5967	13.36	13.0833	-0.284959	0.388396	0.370224	0.328053
1418	112770	GLMP	44.16	46.51	48.13	42.24	36.16	49.46	44.45	43.43	45.74	46.2667	42.62	44.54	0.0233627	0.946926	-0.0533878	0.948567
1419	11278	KLF12	3.22	3.18	3.03	3.14	3.06	2.86	3.7	3.39	3.77	3.14333	3.02	3.62	-0.19881	0.343577	-0.0210371	0.964401
1420	11279	KLF8	0	0	0	0	0	0.01	0	0	0	0	0.00333333	0	NA	NA	0.975893	0.948567
1421	1128	CHRM1	0	0.03	0	0	0.02	0	0	0	0	0.01	0.00666667	0	0.99104	0.943229	0.0141224	0.999976
1422	11280	SCN11A	0	0.01	0.02	0	0.01	0	0.01	0.03	0.01	0.01	0.00333333	0.0166667	-0.68804	0.943229	-2.44955	0.835119
1423	112812	FDX2	10.65	8.3	12.7	9.94	9.33	10.69	11.35	10.79	9.35	10.55	9.98667	10.4967	0.0342975	0.965421	-0.0518969	0.950678
1424	112817	HOGA1	0.1	0.15	0.27	0.27	0.17	0.16	0.11	0.24	0.08	0.173333	0.2	0.143333	0.141637	0.9659	0.264175	0.948567
1425	11282	MGAT4B	112.55	111.96	107.03	71.31	126.13	108.95	93.9	82.47	82.07	110.513	102.13	86.1467	0.316308	0.00777432	-0.0664683	0.948567
1426	11284	PNKP	13.68	14.5	12.7	10.85	8.35	11.04	11.6	14.34	14.45	13.6267	10.08	13.4633	0.0285652	0.952971	-0.396283	0.131596
1427	112840	WDR89	11.05	10.87	9.85	11.96	11.33	11.81	12.37	9.7	11.98	10.59	11.7	11.35	-0.091165	0.860186	0.183709	0.472478
1428	112849	L3HYPDH	6.68	6.38	4.96	9.39	5.92	5.12	7.58	8.21	9.17	6.00667	6.81	8.32	-0.369548	0.174408	0.0987993	0.944782
1429	11285	B4GALT7	7.69	7.37	6.71	8.16	4.76	6.36	9.13	10.9	9.52	7.25667	6.42667	9.85	-0.368271	0.15371	-0.156316	0.86304
1430	112858	TP53RK	6.3	6.43	5.43	7.1	6.21	7.56	6.73	6.2	5.97	6.05333	6.95667	6.3	-0.0523915	0.943229	0.242969	0.433919
1431	112869	SGF29	6.02	6.91	7.32	8.68	9.59	7.71	7.96	8.37	6.88	6.75	8.66	7.73667	-0.162182	0.823557	0.377126	0.371948
1432	112885	PHF21B	0	0.02	0	0	0	0	0	0	0	0.00666667	0	0	0.99104	0.943229	0.0141226	0.999976
1433	1129	CHRM2	0.02	0.03	0.04	0	0	0.02	0	0.01	0.02	0.03	0.00666667	0.01	2.26546	0.361749	-2.18829	0.466011
1434	112936	VPS26B	9.25	8.6	7.77	9.16	8.9	10.67	7.04	8.96	7.79	8.54	9.57667	7.93	0.106141	0.81426	0.214917	0.453075
1435	112939	NACC1	20.28	20.33	20.36	13.44	13.58	14.49	12.09	15.77	11.62	20.3233	13.8367	13.16	0.633244	4.86e-05	-0.512744	0.000104
1436	112942	CFAP36	39.77	41.22	40.71	44.26	42.17	44.11	31.91	33.48	36.65	40.5667	43.5133	34.0133	0.268966	0.156553	0.13619	0.664709
1437	112950	MED8	36.65	36.13	43.21	39.91	49.97	35.73	38.94	37.33	43.87	38.6633	41.87	40.0467	-0.0549976	0.939863	0.171992	0.71632
1438	112970	KTI12	11.25	10.68	11.95	10.6	9.25	10.34	11.42	11.36	11.84	11.2933	10.0633	11.54	-0.0173795	0.977951	-0.12987	0.822798
1439	113	ADCY7	12.15	9.93	10.44	9.25	8.81	8.93	10.06	11.13	10.55	10.84	8.99667	10.58	0.0376414	0.943229	-0.239259	0.271977
1440	1130	LYST	1.06	0.82	0.86	0.94	0.92	0.8	1.23	0.79	1.16	0.913333	0.886667	1.06	-0.215906	0.682377	-0.00962337	0.999976
1441	113000	RPUSD1	11.39	11.63	11.86	13.38	9.58	13.04	8.73	12.81	9.37	11.6267	12	10.3033	0.185651	0.666862	0.0850259	0.933711
1442	113026	PLCD3	30.24	26.6	30.23	14.86	23.95	20.94	20.11	17.96	15.2	29.0233	19.9167	17.7567	0.716217	2.25e-08	-0.576973	0.0220155
1443	11309	SLCO2B1	0.03	0.03	0	0.01	0	0	0	0.03	0.01	0.02	0.00333333	0.0133333	0.445062	0.943229	-1.86827	0.837346
1444	1131	CHRM3	0.22	0.33	0.26	0.27	0.23	0.25	0.25	0.26	0.32	0.27	0.25	0.276667	-0.0274826	0.990859	-0.0635802	0.962006
1445	11311	VPS45	22.22	19.94	20.52	25.2	20.22	21.99	21.93	24.92	23.9	20.8933	22.47	23.5833	-0.165384	0.473207	0.144376	0.684883
1446	113115	MTFR2	9.1	8.42	7.54	10.21	9.59	9.05	10	10.54	11.42	8.35333	9.61667	10.6533	-0.33293	0.192775	0.253966	0.458447
1447	11313	LYPLA2	50.05	43.99	49.01	47.63	44.39	54.07	47.7	42.44	49.06	47.6833	48.6967	46.4	0.0527252	0.932393	0.0680278	0.933711
1448	113130	CDCA5	38.53	39.8	32.4	40.2	47.84	36.4	41.41	49.63	37.29	36.91	41.48	42.7767	-0.207333	0.407689	0.212322	0.476443
1449	113146	AHNAK2	5.64	3.47	5.46	6.67	3.71	3.33	6.46	7.08	9.83	4.85667	4.57	7.79	-0.674631	0.00633043	-0.0488799	0.960531
1450	11315	PARK7	293.82	283.55	336.49	339.24	271.36	287.5	364.85	325.68	363.33	304.62	299.367	351.287	-0.182092	0.427196	0.00713597	0.999976
1451	11316	COPE	53.28	52.3	53.13	52.23	50.65	46.01	57.53	54.74	57.72	52.9033	49.63	56.6633	-0.0753196	0.854387	-0.0642987	0.92974
1452	113174	SAAL1	18.25	16.78	19.56	21.94	18.29	21.57	18.29	19.35	18.61	18.1967	20.6	18.75	-0.0275871	0.950302	0.213999	0.521493
1453	113177	IZUMO4	0	0.1	0.19	0.19	0.17	0.1	0.1	0.19	0.1	0.0966667	0.153333	0.13	-0.367971	0.95034	0.72935	0.948567
1454	113178	SCAMP4	14.17	14.19	13.68	12.8	14.53	17.77	12.49	16.31	12.58	14.0133	15.0333	13.7933	0.032059	0.943229	0.139888	0.780297
1455	113179	ADAT3	0.89	1.12	1.69	0.81	0.86	1.09	1.16	1.46	1.22	1.23333	0.92	1.28	-0.014256	0.998328	-0.403718	0.778776
1456	11318	GPR182	0.02	0	0.04	0.05	0.09	0.09	0.03	0.03	0.02	0.02	0.0766667	0.0266667	0.0358351	0.998328	1.74954	0.634909
1457	113189	CHST14	24.9	25.56	24.5	25.09	24.48	30.6	10.56	20.52	12.17	24.9867	26.7233	14.4167	0.803724	0.00132855	0.136054	0.726527
1458	11319	ECD	17.03	16.55	16.72	16.96	18.06	18.04	14.84	14.74	15.02	16.7667	17.6867	14.8667	0.17011	0.452498	0.141728	0.618434
1459	1132	CHRM4	0.06	0.17	0.19	0.25	0.15	0.11	0.04	0.06	0.13	0.14	0.17	0.0766667	0.904993	0.725275	0.258839	0.948567
1460	11320	MGAT4A	0.23	0.14	0.16	0.15	0.23	0.03	0.22	0.05	0.13	0.176667	0.136667	0.133333	0.173262	0.943229	-0.749024	0.609642
1461	113201	GOLM2	43.48	41.61	38.3	46.01	40.71	52.37	46.27	41.8	49.86	41.13	46.3633	45.9767	-0.159613	0.42684	0.218111	0.351968
1462	11321	GPN1	25.11	24.96	25.35	26.47	25.09	25.8	27	24.9	26.94	25.14	25.7867	26.28	-0.0539281	0.919437	0.0752078	0.878717
1463	11322	TMC6	4.12	3.52	3.26	3.78	4.01	3.46	4.88	4.05	5.49	3.63333	3.75	4.80667	-0.380442	0.15525	0.0120003	0.999628
1464	113220	KIF12	0	0	0	0.04	0	0	0.04	0.03	0.04	0	0.0133333	0.0366667	-2.41356	0.780284	0.975893	0.948567
1465	113230	MISP3	1.04	1.24	1.11	0.99	1.01	1.06	0.48	0.78	1.07	1.13	1.02	0.776667	0.561115	0.616156	-0.112115	0.948567
1466	113235	SLC46A1	7.2	7.27	6.01	5.69	6.61	6.59	6.13	7.07	6.8	6.82667	6.29667	6.66667	0.0390987	0.943229	-0.0819479	0.905291
1467	113246	C12orf57	316.19	281.69	398.38	324.01	324.64	304.74	351.09	272.51	350.41	332.087	317.797	324.67	0.100754	0.894947	-0.0574763	0.948567
1468	11325	DDX42	42.9	38.25	35.7	40.04	39.81	37.1	39.68	48.18	37.8	38.95	38.9833	41.8867	-0.0807263	0.863236	0.0308337	0.948567
1469	113251	LARP4	26.64	24.41	25.87	25.35	18.42	18.13	28.66	25.48	29.55	25.64	20.6333	27.8967	-0.146977	0.506246	-0.284841	0.254601
1470	113263	GLCCI1	7.01	8.43	6.74	8.59	8.07	9.04	7.58	6.7	6.83	7.39333	8.56667	7.03667	0.076587	0.899878	0.254646	0.313232
1471	113277	TMEM106A	1.53	1.99	1.57	1.43	1.27	1.42	1.02	1.05	1.34	1.69667	1.37333	1.13667	0.545	0.196812	-0.251512	0.731023
1472	113278	SLC52A3	0.12	0.05	0.12	0.05	0.02	0.03	0.1	0.1	0	0.0966667	0.0333333	0.0666667	0.607817	0.915759	-1.57604	0.611962
1473	11328	FKBP9	47.13	40.65	36.16	43.72	37.57	41.99	45.83	60.48	46.9	41.3133	41.0933	51.07	-0.314729	0.103828	0.0531934	0.948567
1474	11329	STK38	18.15	15.67	14.27	10.24	11.32	9.09	14.51	15.66	15.03	16.03	10.2167	15.0667	0.0706156	0.889987	-0.599849	0.000976
1475	1133	CHRM5	0	0	0.01	0.02	0	0	0.03	0.01	0.02	0.00333333	0.00666667	0.02	-2.45944	0.606221	0.869805	0.948567
1476	11330	CTRC	0	0	0.05	0.02	0.02	0.02	0.02	0	0.06	0.0166667	0.02	0.0266667	-0.358606	0.959997	-0.00921206	0.999976
1477	11331	PHB2	193.64	180.02	189.63	212.51	177.16	192.16	197.87	207.28	196.92	187.763	193.943	200.69	-0.0972298	0.674973	0.0987303	0.789834
1478	11332	ACOT7	31.46	29.93	31.27	27.27	18	24.92	29.1	28.44	28.06	30.8867	23.3967	28.5333	0.133927	0.62736	-0.363373	0.188752
1479	11333	PDAP1	67.54	63.9	71.45	56.45	51.3	56.19	66.73	70.8	66.14	67.63	54.6467	67.89	0.00506916	0.998328	-0.269618	0.136733
1480	11334	TUSC2	20.19	19.98	21.27	19.61	21.32	24.42	17.99	15.93	19.13	20.48	21.7833	17.6833	0.226234	0.35985	0.125352	0.800039
1481	11335	CBX3	228.97	215.68	207.9	298.74	251.11	277.89	249.55	247.66	267.02	217.517	275.913	254.743	-0.218926	0.0764137	0.381691	0.00659016
1482	11336	EXOC3	54.14	51.84	47.68	40.67	42.25	46.24	47.93	47.68	42.81	51.22	43.0533	46.14	0.155082	0.427196	-0.212034	0.272504
1483	11337	GABARAP	83.88	74.33	88.99	116.82	91.33	95.49	101.18	121.42	112.61	82.4	101.213	111.737	-0.42123	0.0094787	0.32933	0.156535
1484	11338	U2AF2	53.9	52.12	49.01	48.77	47.78	55.58	49.21	56.21	47.31	51.6767	50.71	50.91	0.0283009	0.943229	0.0134096	0.981942
1485	11339	OIP5	30.27	31.04	25.75	42.94	31.11	35.96	34.74	38.56	33.02	29.02	36.67	35.44	-0.27248	0.193334	0.368077	0.131726
1486	11340	EXOSC8	54.71	55.99	56.29	61.89	58.29	59.32	65.45	59.35	67.71	55.6633	59.8333	64.17	-0.186671	0.372026	0.139444	0.626023
1487	113402	SFT2D1	59.96	57.97	59.2	62.06	63.25	61.43	56.75	50.31	60.47	59.0433	62.2467	55.8433	0.102657	0.780793	0.109879	0.757524
1488	11341	SCRG1	0	0	0	0.03	0	0.02	0.02	0.05	0.05	0	0.0166667	0.04	-3.62671	0.337817	2.44503	0.83609
1489	113419	TEX261	15.31	14.16	12.31	13.13	11.37	13.46	12.42	17.5	13.38	13.9267	12.6533	14.4333	-0.0464339	0.943229	-0.0960976	0.859074
1490	11342	RNF13	19.1	20.93	21	23.67	24.98	27.89	20.81	19.31	21.04	20.3433	25.5133	20.3867	0.0231003	0.951387	0.358236	0.0689906
1491	11343	MGLL	4.33	3.89	4.37	5.32	4.56	1.94	4.31	9.41	7.43	4.19667	3.94	7.05	-0.817989	0.00410451	0.0252045	0.993625
1492	11344	TWF2	25.95	23.05	26.2	31.4	21.93	26.8	23.19	29.98	27.62	25.0667	26.71	26.93	-0.0891521	0.877542	0.126959	0.834963
1493	113444	SMIM12	6.95	6.79	7.35	7.59	5.65	6.62	6.96	7.89	7.55	7.03	6.62	7.46667	-0.0849522	0.84213	-0.0415275	0.948567
1494	11345	GABARAPL2	92.81	87.94	93.67	97.7	97.95	94.33	90.87	95.19	99.7	91.4733	96.66	95.2533	-0.0346563	0.943229	0.111601	0.74279
1495	113451	AZIN2	1.01	0.68	0.84	1.04	1.44	1.28	0.9	0.95	0.84	0.843333	1.25333	0.896667	-0.0976176	0.943229	0.419018	0.649075
1496	113452	TMEM54	25.25	25.43	27.06	22.62	22.86	20.97	25.47	22.88	25.3	25.9133	22.15	24.55	0.105773	0.834757	-0.197868	0.577083
1497	113455421	DERPC	25	30.41	23.22	19.43	20.51	17.09	23.96	22.28	28.15	26.21	19.01	24.7967	0.0180109	0.977677	-0.343424	0.219487
1498	113457	TUBA3D	0.05	0.07	0.05	0	0.16	0.1	0.05	0.09	0.05	0.0566667	0.0866667	0.0633333	-0.382509	0.944988	0.764424	0.946073
1499	11346	SYNPO	1.96	1.65	2.05	2.54	1.63	1.58	1.81	3.41	2.91	1.88667	1.91667	2.71	-0.497875	0.14772	0.0596202	0.948567
1500	113510	HELQ	4.18	4.22	4.47	4.56	4.71	4.36	4.55	4.69	4.55	4.29	4.54333	4.59667	-0.106254	0.853466	0.148519	0.763327
1501	113523638	SMIM41	0.15	0.05	0.25	0	0.05	0.05	0.1	0.2	0.25	0.15	0.0333333	0.183333	-0.249877	0.943229	-2.15063	0.583929
1502	113540	CMTM1	0.69	0.61	0.37	0.22	0.23	0.47	0.23	0.15	0.31	0.556667	0.306667	0.23	1.3142	0.476811	-0.84763	0.734394
1503	1136	CHRNA3	0.36	0.49	0.27	0.42	0.57	0.61	0.53	0.76	0.72	0.373333	0.533333	0.67	-0.840824	0.235239	0.537382	0.633123
1504	113612	CYP2U1	2.92	2.8	1.84	2.34	2.37	1.62	2.77	3.82	3.41	2.52	2.11	3.33333	-0.421526	0.165533	-0.182903	0.829603
1505	113622	ADPRHL1	2.11	1.11	1.22	1.32	0.71	0.98	1.15	1.8	1.05	1.48	1.00333	1.33333	-0.0112329	0.998328	-0.0589704	0.956064
1506	113655	MFSD3	20.77	20.99	18.21	19.77	11.94	17.15	20	25.39	23.28	19.99	16.2867	22.89	-0.184336	0.532662	-0.254924	0.558355
1507	113675	SDSL	2.55	1.7	2.96	1.6	0.99	1.81	2.33	1.79	2.79	2.40333	1.46667	2.30333	0.111824	0.943229	-0.675415	0.366449
1508	1137	CHRNA4	0	0	0.01	0	0	0	0	0	0	0.00333333	0	0	0.99104	0.943229	-0.947661	0.948567
1509	113730	KLHDC7B	0.08	0.05	0.05	0.02	0.11	0.06	0.06	0.06	0.06	0.06	0.0633333	0.06	0.0245746	0.998328	0.204839	0.950488
1510	113791	PIK3IP1	1.54	1.54	1.39	1.09	1.83	0.69	1.31	1.5	1.9	1.49	1.20333	1.57	-0.0702309	0.943229	-0.259971	0.868726
1511	1138	CHRNA5	13.71	13.76	12.59	12.97	9.23	15.67	13.29	13.27	13.98	13.3533	12.6233	13.5133	-0.0171296	0.963138	-0.0153724	0.995221
1512	113802	HENMT1	29.82	24.12	27.08	19.08	16.5	16.91	21.91	23.9	23.68	27.0067	17.4967	23.1633	0.232383	0.291082	-0.576444	0.00177797
1513	113828	FAM83F	0	0	0	0.01	0	0.01	0	0	0	0	0.00666667	0	0.02927	0.998328	1.91346	0.832353
1514	113829	SLC35A4	74.97	63.17	66.4	59.63	59.51	60.37	83.02	75.46	86.53	68.18	59.8367	81.67	-0.175836	0.324788	-0.0258719	0.948567
1515	113878	DTX2	6.52	6.39	6.39	3.84	7.85	6.41	5.67	4.76	4.37	6.43333	6.03333	4.93333	0.449989	0.0570538	-0.0785435	0.948567
1516	1139	CHRNA7	0.11	0.11	0.04	0.04	0.05	0.03	0.03	0.05	0.13	0.0866667	0.04	0.07	0.223244	0.943229	-1.24886	0.522142
1517	1140	CHRNB1	1.24	0.92	1.04	1.07	1.03	0.72	0.87	0.89	0.99	1.06667	0.94	0.916667	0.224431	0.856808	-0.133735	0.948567
1518	114034	TOE1	16.89	15.43	18.14	18.48	13.74	16.28	15.39	18.48	15.93	16.82	16.1667	16.6	0.0277361	0.95034	-0.057378	0.948567
1519	114049	BUD23	115.41	110.8	123.8	113.29	112.38	134.08	114.88	97.87	115.83	116.67	119.917	109.527	0.112622	0.735156	0.0732133	0.922536
1520	114088	TRIM9	0.18	0.16	0.08	0.16	0.04	0.15	0.27	0.25	0.23	0.14	0.116667	0.25	-0.761088	0.532662	-0.31661	0.946729
1521	1141	CHRNB2	0.02	0.09	0.01	0	0.01	0.02	0.02	0.03	0.03	0.04	0.01	0.0266667	0.490863	0.943229	-1.84169	0.628811
1522	114112	TXNRD3	2.27	2	1.73	2.51	1.14	1.78	1.73	2.41	2.65	2	1.81	2.26333	-0.165843	0.853289	-0.10407	0.948567
1523	114118903	ARHGAP11A-SCG5	0.81	0.68	0.96	0.29	0.55	0.34	0.52	0.44	1.34	0.816667	0.393333	0.766667	0.0980665	0.943229	-1.04919	0.106704
1524	114131	UCN3	0	0	0	0.12	0	0	0	0	0	0	0.04	0	NA	NA	1.82741	0.944782
1525	114134	SLC2A13	16.14	18.57	8.79	18.84	14.23	15.48	23.35	26.25	21.18	14.5	16.1833	23.5933	-0.676627	0.00603488	0.230631	0.706197
1526	114294	LACTB	23.19	24.88	22.46	20.05	26.31	19.19	18.47	13.34	18.41	23.51	21.85	16.74	0.476939	0.013675	-0.0694597	0.941911
1527	1143	CHRNB4	0.08	0.06	0	0.09	0.08	0.04	0.05	0.18	0.09	0.0466667	0.07	0.106667	-1.29575	0.752395	0.597012	0.948567
1528	114327	EFHC1	3.94	3.76	3.72	5.34	2.95	4.26	3.79	5.23	4.77	3.80667	4.18333	4.59667	-0.266371	0.286049	0.178184	0.78815
1529	114336	CGB2	0	0	0.14	0	0	0	0	0	0	0.0466667	0	0	0.99104	0.943229	-0.947661	0.948567
1530	1144	CHRND	0	0	0	0.05	0	0	0.02	0.15	0.05	0	0.0166667	0.0733333	-4.13846	0.184449	1.82741	0.944782
1531	114483834	ABCF2-H2BK1	28.4	30.2	28.52	23.27	26.6	25.97	27.66	23.73	24.16	29.04	25.28	25.1833	0.215591	0.278645	-0.159921	0.571203
1532	1145	CHRNE	0.03	0.03	0.03	0	0.05	0	0	0	0	0.03	0.0166667	0	2.47213	0.767775	-0.575281	0.948567
1533	114515518	CCDC201	0.02	0.02	0	0	0	0.02	0	0	0	0.0133333	0.00666667	0	1.87275	0.914406	-0.869237	0.948567
1534	114548	NLRP3	0	0	0	0	0	0	0	0	0.02	0	0	0.00666667	-0.932514	0.943229	NA	NA
1535	114569	MAL2	13.09	18.02	9.37	16.73	25.57	23.82	22.45	15.23	18.84	13.4933	22.04	18.84	-0.478769	0.120867	0.757072	0.0160476
1536	114609	TIRAP	2.13	2.56	1.82	1.83	1.86	1.38	2.93	2.35	2.48	2.17	1.69	2.58667	-0.279097	0.659701	-0.293891	0.706197
1537	114625	ERMAP	2.41	2.68	2.11	2.81	2.87	2.92	3.36	3.9	2.4	2.4	2.86667	3.22	-0.466023	0.137099	0.14158	0.846545
1538	114659	LRRC37B	1.97	2.24	2.28	2.41	2.74	3	2.6	2.26	2.24	2.16333	2.71667	2.36667	-0.137354	0.864021	0.391502	0.292318
1539	1147	CHUK	24.69	23.48	21.95	25.61	24.49	25.96	22.94	20.4	25.85	23.3733	25.3533	23.0633	0.0217652	0.954585	0.155086	0.472838
1540	114757	CYGB	0.17	0.03	0.07	0.1	0	0.1	0	0.03	0.03	0.09	0.0666667	0.02	2.02697	0.625863	-0.387281	0.948567
1541	114769	CARD16	10.83	10.65	20.71	2.08	2.08	2.82	5.18	0.76	3.81	14.0633	2.32667	3.25	2.22713	0.0005	-2.6028	1.45e-05
1542	114780	PKD1L2	0.01	0	0	0	0	0	0	0.05	0	0.00333333	0	0.0166667	0.0292699	0.998328	-0.947661	0.948567
1543	114781	BTBD9	0.71	0.76	0.7	0.7	0.45	0.48	0.74	0.81	0.75	0.723333	0.543333	0.766667	-0.011272	0.998328	-0.429808	0.328053
1544	114783	LMTK3	0.17	0.24	0.27	0.12	0.15	0.2	0.2	0.3	0.38	0.226667	0.156667	0.293333	-0.370969	0.80854	-0.480369	0.773278
1545	114784	CSMD2	0	0	0	0	0	0	0	0	0	0	0	0	NA	NA	0.975893	0.948567
1546	114785	MBD6	4.09	3.91	4.17	3.57	4.6	3.94	4.56	6.36	3.85	4.05667	4.03667	4.92333	-0.266018	0.495502	0.0313033	0.961745
1547	114786	XKR4	0	0	0	0	0	0.01	0	0	0	0	0.00333333	0	0.99104	0.943229	0.0141225	0.999976
1548	114787	GPRIN1	2.36	1.91	1.75	1.81	1.6	2.13	2.01	2.36	2.05	2.00667	1.84667	2.14	-0.088981	0.931589	-0.0743332	0.948567
1549	114788	CSMD3	0.15	0.05	0.16	0.01	0	0	0.01	0.01	0	0.12	0.00333333	0.00666667	4.07608	0.000509	-5.03917	0.00139255
1550	114789	SLC25A25	8.84	7.57	7.46	6.91	8.27	7.68	6.71	7.41	5.86	7.95667	7.62	6.66	0.262074	0.301291	-0.0171307	0.982928
1551	114790	STK11IP	5.07	4.61	4.42	4.14	3.86	4.52	5.21	5.08	4.9	4.7	4.17333	5.06333	-0.154239	0.699102	-0.0412009	0.948567
1552	114791	TUBGCP5	8.32	8.49	9.44	10.13	6.73	8.26	8.44	9.54	8.36	8.75	8.37333	8.78	-0.156165	0.636875	0.153242	0.788244
1553	114792	KLHL32	0.04	0.05	0.02	0.05	0.02	0	0.06	0.05	0	0.0366667	0.0233333	0.0366667	0.0147892	0.998328	-0.738754	0.948567
1554	114793	FMNL2	30.29	29.84	22.48	19.54	28.37	20.4	26.39	18.32	24.42	27.5367	22.77	23.0433	0.257836	0.356994	-0.23045	0.563543
1555	114794	ELFN2	1.07	0.77	0.9	0.62	0.53	0.46	0.67	0.71	0.58	0.913333	0.536667	0.653333	0.486432	0.155412	-0.721693	0.0354447
1556	114795	TMEM132B	0.01	0	0	0.01	0	0.01	0.02	0	0.01	0.00333333	0.00666667	0.01	-1.59045	0.800586	1.62784	0.802156
1557	114798	SLITRK1	0	0	0	0	0.01	0	0	0	0	0	0.00333333	0	NA	NA	0.975893	0.948567
1558	114799	ESCO1	6.77	6.41	5.86	8.32	7.35	6.73	7.2	6.38	7.33	6.34667	7.46667	6.97	-0.140601	0.676015	0.278323	0.238295
1559	114800	CCDC85A	0.02	0.05	0.08	0.07	0.13	0.1	0.05	0.11	0.05	0.05	0.1	0.07	-0.486945	0.933001	1.00859	0.720828
1560	114801	TMEM200A	0.15	0.07	0.14	0.11	0.2	0.07	0.05	0.02	0.11	0.12	0.126667	0.06	1.11876	0.675616	0.00926258	0.999976
1561	114803	MYSM1	4.46	4.39	3.39	4.48	3.8	4.07	4.25	3.95	4.55	4.08	4.11667	4.25	-0.093904	0.840756	0.0815981	0.922536
1562	114804	RNF157	2.68	2.9	2.22	3.33	3.03	2.56	2.76	4.32	2.96	2.6	2.97333	3.34667	-0.336706	0.376431	0.209511	0.660476
1563	114805	GALNT13	2.49	3.38	2.61	3.29	2.31	3.17	2.28	3.03	1.85	2.82667	2.92333	2.38667	-0.147045	0.843296	0.414267	0.183526
1564	114815	SORCS1	0.08	0.12	0.09	0.05	0.16	0.05	0.02	0.02	0.02	0.0966667	0.0866667	0.02	2.83291	0.029079	-0.118485	0.964361
1565	114818	KLHL29	3.68	3.67	3.12	3.3	3.32	3.4	3.64	4.11	3.89	3.49	3.34	3.88	-0.128087	0.781147	-0.0194038	0.981033
1566	114821	SCAND3	0.86	1.01	0.87	0.91	1.12	0.78	1.06	0.82	0.92	0.913333	0.936667	0.933333	0.00171459	0.998627	0.0474847	0.957727
1567	114822	RHPN1	4.73	4.35	4.68	5.21	2.85	3.16	4.5	6.86	5.27	4.58667	3.74	5.54333	-0.250954	0.527238	-0.182641	0.810479
1568	114823	LENG8	43.42	41.84	39.21	35.43	33.23	29.82	40.27	49.58	42.21	41.49	32.8267	44.02	-0.0724501	0.85778	-0.300997	0.0682109
1569	114825	PWWP2A	12.37	12.36	8.15	10.74	12.91	11.76	11.11	11.63	10.51	10.96	11.8033	11.0833	0.000928	0.998627	0.188926	0.694442
1570	114826	SMYD4	7.19	6.4	5.52	5.82	6.24	5.37	6.26	7.52	7.55	6.37	5.81	7.11	-0.205449	0.4367	-0.0424087	0.948567
1571	114827	FHAD1	0	0.02	0.02	0.03	0	0.01	0.03	0.04	0.02	0.0133333	0.0133333	0.03	-1.54685	0.784158	0.985571	0.943814
1572	114841035	LOC114841035	3.94	2.71	4.08	3.01	1.81	2.49	4.2	3.07	3.06	3.57667	2.43667	3.44333	0.0674815	0.943229	-0.52577	0.356009
1573	114876	OSBPL1A	7.35	7.17	7.1	7.93	7.92	9.68	8.28	6.97	7.94	7.20667	8.51	7.73	-0.12288	0.761005	0.216608	0.487424
1574	114879	OSBPL5	14.23	12.22	13.11	12.69	12.82	12.07	10.02	13.56	9.78	13.1867	12.5267	11.12	0.258474	0.33046	-0.0296415	0.948567
1575	114880	OSBPL6	3.02	3.09	3.35	2.84	3.2	2.76	3.39	2.78	3.03	3.15333	2.93333	3.06667	-0.046416	0.943229	0.0670648	0.946729
1576	114881	OSBPL7	3.58	3.29	3.54	3.78	2.76	2.78	3.01	4.25	3.56	3.47	3.10667	3.60667	-0.0498534	0.943229	-0.115884	0.910316
1577	114882	OSBPL8	16.25	17.82	14.95	19.44	18.93	20.28	17.77	14.9	18.19	16.34	19.55	16.9533	-0.0466029	0.943229	0.292909	0.0717905
1578	114883	OSBPL9	38.64	36.17	35.67	40.4	39.39	39.85	35.46	35.01	38.62	36.8267	39.88	36.3633	0.0196833	0.948755	0.158461	0.412871
1579	114884	OSBPL10	28	26.37	23.06	22.22	25.85	20.04	19.82	24.27	22.25	25.81	22.7033	22.1133	0.221016	0.24623	-0.139233	0.716792
1580	114885	OSBPL11	3.69	4.03	3.46	5.15	3.93	4.16	4.47	5.04	4.69	3.72667	4.41333	4.73333	-0.338023	0.110317	0.285569	0.361579
1581	114897	C1QTNF1	8.72	8.84	9.72	5.6	5.81	4.99	5.13	5.81	6.22	9.09333	5.46667	5.72	0.682249	0.00011	-0.69912	0.000292
1582	114898	C1QTNF2	0.08	0.03	0	0.02	0.07	0	0.16	0.18	0.08	0.0366667	0.03	0.14	-2.29758	0.481461	0.0065864	0.999976
1583	114899	C1QTNF3	1.66	2.04	1.44	2.61	1.65	1.92	1.94	2.34	1.94	1.71333	2.06	2.07333	-0.26137	0.618243	0.312774	0.602412
1584	114900	C1QTNF4	0.1	0.11	0.03	0.02	0.03	0.05	0.05	0	0.03	0.08	0.0333333	0.0266667	1.42442	0.758522	-1.39147	0.767497
1585	114902	C1QTNF5	0	0	0	0.05	0	0	0	0	0	0	0.0166667	0	NA	NA	0.975893	0.948567
1586	114904	C1QTNF6	5.28	4.24	3.82	4.7	4.14	3.72	4.38	5.41	4.12	4.44667	4.18667	4.63667	-0.0445738	0.943229	-0.0884827	0.936403
1587	114905	C1QTNF7	0	0	0.01	0	0	0	0	0	0	0.00333333	0	0	0.99104	0.943229	-0.947661	0.948567
1588	114907	FBXO32	2.44	2.26	2.04	1.89	2.78	1.25	1.07	2.94	1.24	2.24667	1.97333	1.75	0.36821	0.812699	-0.142851	0.922536
1589	114908	TMEM123	66.79	68.69	60.99	93.12	69.22	62.64	92.36	82.76	96.3	65.49	74.9933	90.4733	-0.460012	9.4e-05	0.236322	0.460192
1590	114926	SMIM19	6.8	5.35	5.94	3.91	4.65	4.91	6.04	6.36	5.79	6.03	4.49	6.06333	0.0179452	0.976987	-0.368607	0.198805
1591	114928	GPRASP2	1.09	1.05	0.68	0.53	0.84	0.82	0.67	0.91	0.75	0.94	0.73	0.776667	0.268647	0.79068	-0.297299	0.796909
1592	114932	MRFAP1L1	41.98	37.36	38.74	37.79	24.04	23.51	39.66	43.14	42.25	39.36	28.4467	41.6833	-0.0700869	0.874927	-0.431688	0.150076
1593	114960	TSGA13	0	0	0.03	0	0.06	0	0	0.01	0	0.01	0.02	0.00333333	0.99104	0.943229	0.904406	0.948567
1594	114971	PTPMT1	23.6	25.09	27.95	29.38	26.03	27.6	28.05	27.06	27.06	25.5467	27.67	27.39	-0.0894638	0.832973	0.154347	0.651249
1595	114984	FLYWCH2	22.98	17.76	18.28	24.39	17.55	18.75	20.13	26.43	20.08	19.6733	20.23	22.2133	-0.169786	0.737718	0.0754921	0.948567
1596	114987	WDR31	0.7	0.83	0.46	0.72	0.46	0.58	0.94	1.29	0.99	0.663333	0.586667	1.07333	-0.629257	0.15809	-0.160118	0.940958
1597	114990	VASN	21.06	22.11	20.2	29.02	38.94	30.06	21.24	26.25	21.81	21.1233	32.6733	23.1	-0.121208	0.709319	0.671089	0.000246
1598	114991	ZNF618	0.22	0.23	0.16	0.29	0.13	0.29	0.33	0.34	0.25	0.203333	0.236667	0.306667	-0.593653	0.325924	0.292451	0.854424
1599	115	ADCY9	4.87	4.59	3.78	4.66	6.18	5.51	4.47	6.65	4.63	4.41333	5.45	5.25	-0.252275	0.438983	0.353799	0.166289
1600	115004	CGAS	14.59	14.71	10.02	13.06	16.47	13.86	13.8	12.62	13.7	13.1067	14.4633	13.3733	-0.0503992	0.943229	0.224774	0.55818
1601	115019	SLC26A9	0.44	0.63	0.43	0.16	0.31	0.2	0.25	0.21	0.22	0.5	0.223333	0.226667	1.15357	0.0468107	-1.1106	0.0907938
1602	115024	NT5C3B	44.84	41.8	43.6	43.1	46.21	45.14	38.54	37.25	38.2	43.4133	44.8167	37.9967	0.206692	0.244331	0.0759904	0.882526
1603	115072896	SLCO1B3-SLCO1B7	2.27	2.13	1.98	2.42	2.01	1.84	1.94	2.39	2.51	2.12667	2.09	2.28	-0.0925262	0.932801	0.0151196	0.999354
1604	115098	CCDC124	87.57	75.27	85.75	56.52	58.12	56.53	73.4	67.65	68.67	82.8633	57.0567	69.9067	0.266692	0.145919	-0.505414	0.00209206
1605	115106	HAUS1	25.15	25.5	28.62	31.26	22.68	28.51	27.76	29.74	30.25	26.4233	27.4833	29.25	-0.123388	0.781723	0.086593	0.933711
1606	115111	SLC26A7	0.09	0.11	0.06	0.11	0.1	0.1	0.21	0.19	0.1	0.0866667	0.103333	0.166667	-0.940965	0.487117	0.378034	0.929002
1607	115123	MARCHF3	1.05	1.35	1.74	0.75	1.34	1.06	1	0.53	0.84	1.38	1.05	0.79	0.805016	0.078802	-0.338376	0.694023
1608	115196	ZNF554	1.53	1.9	1.51	1.56	1.51	1.3	1.32	1.93	1.37	1.64667	1.45667	1.54	0.138324	0.889779	-0.137593	0.915882
1609	1152	CKB	110.11	112.12	104.35	150.43	102.18	130.97	125.66	172.43	138.33	108.86	127.86	145.473	-0.404574	0.0180236	0.269412	0.326185
1610	115201	ATG4A	7.14	6.99	9.21	6.84	5.57	7.23	7.59	6.59	7.2	7.78	6.54667	7.12667	0.147692	0.79637	-0.218156	0.677311
1611	115207	KCTD12	27.25	25.93	23.25	25.55	16.78	23.52	26.8	28.96	28.64	25.4767	21.95	28.1333	-0.139175	0.461353	-0.172464	0.691479
1612	115209	OMA1	9.38	8.58	8.32	8.45	7.4	7.14	11.65	7.77	10.22	8.76	7.66333	9.88	-0.16352	0.75384	-0.152464	0.764013
1613	115253422	DUS4L-BCAP29	1.25	0.95	1.36	1.5	1.14	1.28	1.62	1.62	1.51	1.18667	1.30667	1.58333	-0.390828	0.277199	0.162805	0.86304
1614	115265	DDIT4L	0.37	0.35	0.59	1.21	0.48	0.51	0.55	1.16	1.02	0.436667	0.733333	0.91	-1.04012	0.123954	0.776123	0.46872
1615	115273	RAB42	3.47	3.69	3.73	4.82	4.02	3.39	4.36	4.45	4.04	3.63	4.07667	4.28333	-0.254292	0.572614	0.234607	0.71281
1616	115286	SLC25A26	8.96	8.91	10.64	9.82	9.19	9.07	9.83	8.56	9.62	9.50333	9.36	9.33667	0.0439619	0.943229	0.00839268	0.999976
1617	115290	FBXO17	4.37	4.03	4.3	4.6	4.79	4.27	4.06	5.2	4.69	4.23333	4.55333	4.65	-0.126034	0.865618	0.145308	0.835654
1618	115294	PCMTD1	14.02	12.7	14.23	13.26	15.61	11.44	15.14	12.34	15.29	13.65	13.4367	14.2567	-0.0765928	0.894902	0.0267114	0.963978
1619	1153	CIRBP	32.19	25.25	27.1	28.06	24.52	24.22	28.12	32.06	31.91	28.18	25.6	30.6967	-0.0995065	0.804513	-0.2463	0.442034
1620	115330	GPR146	0.14	0.22	0.14	0.18	0.82	0.11	0.18	0.18	0.21	0.166667	0.37	0.19	-0.182717	0.943229	0.642522	0.679053
1621	115353	LRRC42	33.45	30.16	30.02	22.87	21.73	18.84	26.53	27.08	27.67	31.21	21.1467	27.0933	0.221862	0.211422	-0.528733	0.00181077
1622	115361	GBP4	0.03	0	0.01	0	0.02	0	0.01	0	0.01	0.0133333	0.00666667	0.00666667	1.00905	0.926534	-0.974237	0.948567
1623	115362	GBP5	0.31	0.16	0.45	0.1	0.13	0.1	0.2	0.17	0.26	0.306667	0.11	0.21	0.562567	0.58249	-1.47926	0.0494213
1624	115399	LRRC56	0.37	0.61	0.5	0.66	0.38	0.41	0.56	0.6	0.43	0.493333	0.483333	0.53	-0.0426331	0.982027	-0.0712972	0.965675
1625	1154	CISH	2.71	2.43	2.53	2.04	2.27	2.73	1.88	2.37	1.44	2.55667	2.34667	1.89667	0.440174	0.398639	-0.0863082	0.948567
1626	115416	MALSU1	20.13	18.49	23.02	22.27	18.28	15.94	19.72	20.34	23.33	20.5467	18.83	21.13	-0.0279141	0.947958	-0.0904724	0.923975
1627	115426	UHRF2	53.29	47.69	49.37	48.65	53.65	46.98	42.07	40.17	43.78	50.1167	49.76	42.0067	0.264498	0.0601715	0.0522572	0.943814
1628	1155	TBCB	27.3	26.33	29.53	30.72	23.51	32.42	29.98	26.43	28.35	27.72	28.8833	28.2533	-0.00207962	0.998328	0.088209	0.933711
1629	115509	ZNF689	5.02	5.45	4.88	3.96	4.55	4.98	4.28	4.04	3.53	5.11667	4.49667	3.95	0.381054	0.0975684	-0.1453	0.784356
1630	115548	FCHO2	9.71	9.44	9.37	7.35	9.34	7.73	8.96	6.1	8.12	9.50667	8.14	7.72667	0.306448	0.220668	-0.164645	0.641447
1631	115557	ARHGEF25	6.07	6.16	5.69	8.11	5.95	6.66	5.27	6.95	6.53	5.97333	6.90667	6.25	-0.0498095	0.943229	0.21525	0.607279
1632	115560	ZNF501	0.32	0.42	0.42	0.3	0.35	0.29	0.21	0.25	0.21	0.386667	0.313333	0.223333	0.777037	0.451287	-0.20679	0.945979
1633	115572	TENT5B	0.08	0.17	0.16	0.13	0.03	0.14	0.11	0.11	0.11	0.136667	0.1	0.11	0.356157	0.943229	-0.437075	0.944842
1634	115584	SLC5A11	0	0	0	0	0	0	0.03	0	0	0	0	0.01	-0.932514	0.943229	NA	NA
1635	115650	TNFRSF13C	0.19	0.14	0.14	0.24	0.2	0.13	0.24	0.29	0.37	0.156667	0.19	0.3	-0.92091	0.344245	0.311223	0.933711
1636	115653	KIR3DL3	0.08	0.15	0.04	0	0.07	0.04	0	0	0.04	0.09	0.0366667	0.0133333	2.72957	0.508063	-1.19799	0.850365
1637	115677	NOSTRIN	1.11	1.31	1.57	2.37	1.09	1.48	1.21	0.99	1.07	1.33	1.64667	1.09	0.264655	0.835303	0.35044	0.763146
1638	115701	ALPK2	0.18	0.17	0.17	0.29	0.25	0.2	0.22	0.28	0.33	0.173333	0.246667	0.276667	-0.637847	0.38009	0.519214	0.576187
1639	115703	ARHGAP33	1.29	1.32	2.11	1.7	1.67	2.04	1.6	2.76	1.98	1.57333	1.80333	2.11333	-0.28321	0.685221	0.169688	0.863194
1640	115704	EVI5L	2.27	2.05	2.3	2.45	1.79	1.75	2.4	2.88	1.9	2.20667	1.99667	2.39333	-0.105862	0.918127	-0.106833	0.93423
1641	115708	TRMT61A	4.24	4.76	3.36	3.33	3.11	3.66	4.13	4.67	3.23	4.12	3.36667	4.01	0.0435032	0.943229	-0.248643	0.570017
1642	115727	RASGRP4	0	0.03	0	0	0.02	0	0	0.04	0.04	0.01	0.00666667	0.0266667	-1.85126	0.819777	0.0141224	0.999976
1643	115749	C12orf56	0.21	0.06	0.22	0.12	0.2	0.17	0.21	0	0.23	0.163333	0.163333	0.146667	0.523614	0.89851	-0.420268	0.921835
1644	115752	DIS3L	16.7	15.57	13.75	15.37	15.25	17.21	15.87	15.62	13.9	15.34	15.9433	15.13	0.0237786	0.949465	0.0875852	0.866474
1645	115761	ARL11	0.04	0	0	0	0	0	0	0	0	0.0133333	0	0	1.85422	0.931589	-1.80915	0.944782
1646	115795	FANCD2OS	0	0	0	0	0	0.08	0	0.14	0	0	0.0266667	0.0466667	-1.81032	0.933475	0.975893	0.948567
1647	1158	CKM	0.05	0	0	0.09	0	0.05	0	0	0.05	0.0166667	0.0466667	0.0166667	0.0292699	0.998328	1.48423	0.921788
1648	115811	IQCD	0.99	1.27	1.47	1.35	0.62	0.6	0.46	1.91	1.23	1.24333	0.856667	1.2	0.0215846	0.998328	-0.396834	0.841403
1649	115817	DHRS1	11.25	10.38	12.12	11.74	4.78	6.64	8.49	15.52	11.85	11.25	7.72	11.9533	-0.0697629	0.943229	-0.509517	0.339131
1650	115825	WDFY2	7.11	9.29	7.32	5.31	7.47	7.02	8.3	6.17	7.48	7.90667	6.6	7.31667	-0.0583865	0.942958	0.0600191	0.948567
1651	115827	RAB3C	0.13	0.07	0.13	0.21	0.06	0.18	0.09	0.26	0.15	0.11	0.15	0.166667	-0.604239	0.626365	0.497394	0.785678
1652	1159	CKMT1B	0	0.11	0	0.19	0	0.41	0.61	0.55	0	0.0366667	0.2	0.386667	-3.30763	0.210426	2.73404	0.469636
1653	115908	CTHRC1	1	0.44	1.08	1.54	0.42	0.88	0.75	0.48	1.05	0.84	0.946667	0.76	0.1783	0.943229	0.201795	0.948567
1654	115939	TSR3	27.88	24.46	23.83	32.12	27.2	24.89	34.06	37.82	33.1	25.39	28.07	34.9933	-0.449045	0.00770616	0.183806	0.612976
1655	115948	ODAD3	0.24	0.11	0.12	0.42	0.21	0.18	0.32	0.41	0.61	0.156667	0.27	0.446667	-1.13229	0.489944	0.828289	0.765213
1656	115950	ZNF653	1.39	1.6	1.19	1.15	1.32	1.42	1.28	1.47	1.06	1.39333	1.29667	1.27	0.13967	0.936369	-0.0600362	0.960722
1657	115992	RNF166	9.62	9.21	9.32	8.59	12.03	9.72	8.92	9.54	7.85	9.38333	10.1133	8.77	0.104862	0.861455	0.147305	0.812401
1658	1160	CKMT2	0	0.04	0	0	0	0	0	0	0	0.0133333	0	0	0.99104	0.943229	-0.947661	0.948567
1659	116028	RMI2	21.57	19.56	17.73	29.47	20.51	26.5	27.57	34.57	30.42	19.62	25.4933	30.8533	-0.641585	8.37e-05	0.416659	0.10638
1660	116039	OSR2	1.01	1.13	0.98	1.21	1.3	1.42	1.65	1.75	1.26	1.04	1.31	1.55333	-0.573948	0.398458	0.291041	0.83424
1661	116064	LRRC58	27.5	28.35	22.19	19.93	24.78	22.42	25.29	21.84	24.13	26.0133	22.3767	23.7533	0.132492	0.63662	-0.174333	0.583953
1662	116068	LYSMD3	12.02	11.37	11.71	10.71	11.72	9.24	12.95	10.15	13.45	11.7	10.5567	12.1833	-0.0509387	0.943229	-0.107301	0.829392
1663	116071	BATF2	0.03	0	0	0	0	0	0.04	0	0.03	0.01	0	0.0233333	-0.874403	0.943229	-0.947661	0.948567
1664	116092	DNTTIP1	16.56	17.46	17.05	19.95	16.12	18.32	19.48	18.36	18.5	17.0233	18.13	18.78	-0.124537	0.77397	0.125816	0.82694
1665	1161	ERCC8	12.25	10.85	16.28	14.05	10.8	14.18	10.92	10.7	14.08	13.1267	13.01	11.9	-0.0160276	0.982664	0.0605907	0.948567
1666	116113	FOXP4	3.86	3.77	4.26	4.06	5.27	4.83	2	5.24	2.05	3.96333	4.72	3.09667	0.367351	0.820952	0.291346	0.326185
1667	116115	ZNF526	2.58	2.79	2.68	2.29	2.37	2.27	2.41	2.76	2.41	2.68333	2.31	2.52667	0.0930847	0.914406	-0.17355	0.744698
1668	116138	KLHDC3	38.65	42.05	35.05	57.11	52.55	58.39	49.01	56.51	46.35	38.5833	56.0167	50.6233	-0.382893	0.0164113	0.574622	4.47e-05
1669	116143	DNAAF10	9.3	8.33	8.02	8.87	7.64	7.65	9.92	9.31	10	8.55	8.05333	9.74333	-0.161664	0.640757	-0.0223365	0.973293
1670	116150	NUS1	36.16	35.96	33.24	42.8	36.64	40.41	29.91	35.64	32.63	35.12	39.95	32.7267	0.107634	0.677905	0.227653	0.197259
1671	116151	FAM210B	13.84	12.59	12.22	14.54	5.47	8.3	9.62	18.86	10.17	12.8833	9.43667	12.8833	0.007348	0.998328	-0.410212	0.470248
1672	116159	CYYR1	0	0.04	0	0.02	0.06	0	0.04	0	0	0.0133333	0.0266667	0.0133333	0.00256856	0.999878	0.996872	0.947049
1673	116211	TM4SF19	2.28	1.95	2.88	0.88	1.8	1.31	1.99	1.17	1.11	2.37	1.33	1.42333	0.775249	0.329977	-0.817633	0.348646
1674	116224	PABIR1	2.64	2.82	2.5	2.46	1.87	2.14	2.68	2.95	2.58	2.65333	2.15667	2.73667	-0.0401421	0.943229	-0.257912	0.48468
1675	116225	ZMYND19	52.57	46.73	51.18	45.88	52.81	50.01	49.66	53.35	51.37	50.16	49.5667	51.46	-0.028672	0.943229	0.0234525	0.962006
1676	116228	COX20	43.35	48.68	37.15	49.93	39.12	44.58	46.19	43.67	46.27	43.06	44.5433	45.3767	-0.0646557	0.902112	0.0875478	0.902536
1677	116236	ABHD15	6	4.92	4.8	5.82	3.61	3.75	5.74	7.02	6.52	5.24	4.39333	6.42667	-0.288476	0.258453	-0.212985	0.726844
1678	116238	TLCD1	13.47	13.76	13.81	11.25	10.29	11.77	13.69	16.29	14.55	13.68	11.1033	14.8433	-0.0807807	0.929442	-0.2672	0.499328
1679	116254	GINM1	29.05	30.77	22.94	25.58	22.7	24.76	29.27	27.69	30.24	27.5867	24.3467	29.0667	-0.0680755	0.911608	-0.137898	0.732891
1680	116255	MOGAT1	0	0	0.13	0.06	0	0	0	0.13	0.2	0.0433333	0.02	0.11	-1.2571	0.895898	-0.909218	0.948567
1681	1163	CKS1B	483.46	529.19	542.02	537.5	638.52	548.05	544.52	437.57	514.88	518.223	574.69	498.99	0.0905116	0.829287	0.175014	0.573539
1682	116328	C8orf34	0	0	0	0	0.03	0	0	0	0	0	0.01	0	NA	NA	0.975893	0.948567
1683	116362	RBP7	1.94	2.81	4.36	3.26	2.36	1.13	1.16	2.14	3.39	3.03667	2.25	2.23	0.517925	0.780284	-0.440993	0.857137
1684	116372	LYPD1	0.29	0.32	0.44	0.32	0.36	0.29	0.2	0.19	0.46	0.35	0.323333	0.283333	0.321275	0.895898	-0.070827	0.971443
1685	1164	CKS2	393.8	419.46	392.04	605.63	528.49	503.67	572.98	484.47	556.68	401.767	545.93	538.043	-0.373971	0.00676021	0.462313	0.0030677
1686	116412	ZNF837	0.07	0.35	0.07	0.07	0.17	0.18	0.11	0.1	0.21	0.163333	0.14	0.14	0.256087	0.943229	-0.20139	0.960531
1687	116441	TM4SF18	0.02	0	0	0	0.02	0	0	0	0	0.00666667	0.00666667	0	0.99104	0.943229	0.0141223	0.999976
1688	116442	RAB39B	0.02	0	0.02	0	0	0	0	0.02	0.02	0.0133333	0	0.0133333	0.0409305	0.998328	-1.8418	0.933711
1689	116443	GRIN3A	0.03	0.02	0.01	0.03	0	0.02	0.02	0.04	0.01	0.02	0.0166667	0.0233333	0.0244437	0.998328	-0.573974	0.946898
1690	116444	GRIN3B	0.02	0.02	0.09	0.04	0.06	0	0.08	0.02	0.02	0.0433333	0.0333333	0.04	0.252381	0.956689	-0.501802	0.948567
1691	116447	TOP1MT	30.46	29.39	29.32	28.03	26.43	32.03	19.19	27.63	21.79	29.7233	28.83	22.87	0.263852	0.207028	0.0027647	0.999976
1692	116461	TSEN15	28.72	28.1	27.91	27.08	32.77	34.55	29.48	27.25	24.46	28.2433	31.4667	27.0633	0.0730768	0.889987	0.203027	0.484916
1693	116496	NIBAN1	6.05	5.46	4.74	3.18	5.38	3.87	5.01	5.71	4.86	5.41667	4.14333	5.19333	0.0627271	0.925246	-0.340166	0.370602
1694	116512	MRGPRD	0	0.09	0	0	0	0	0.09	0.08	0	0.03	0	0.0566667	-0.873574	0.943229	-0.947661	0.948567
1695	116534	MRGPRE	0	0	0	0	0	0	0.02	0	0	0	0	0.00666667	-0.932514	0.943229	NA	NA
1696	116535	MRGPRF	0.3	0.22	0.22	0.3	0.21	0.32	0.19	0.33	0.4	0.246667	0.276667	0.306667	-0.206108	0.943229	0.257714	0.948567
1697	116540	MRPL53	94.14	79.69	113.79	91.65	66.89	79.5	107.9	81.29	92.03	95.8733	79.3467	93.74	0.114413	0.897212	-0.275803	0.590923
1698	116541	MRPL54	22.39	28.36	29.96	26.45	26.56	29.26	35.66	27.89	33.38	26.9033	27.4233	32.31	-0.204868	0.727926	0.0390107	0.964361
1699	116729	PPP1R27	0.12	0	0	0	0	0	0	0.11	0	0.04	0	0.0366667	0.0292699	0.998328	-0.947661	0.948567
1700	116804918	TBCEL-TECTA	0	0	0	0	0.04	0	0	0	0	0	0.0133333	0	NA	NA	3.45027	0.635347
1701	116832	RPL39L	63.42	58.58	67.02	69.74	63.49	66.48	64.61	58.79	66.31	63.0067	66.57	63.2367	0.0328358	0.943229	0.103505	0.861473
1702	116835	HSPA12B	0.02	0.05	0.05	0	0.02	0	0.07	0.07	0	0.04	0.00666667	0.0466667	-0.235288	0.963957	-2.20981	0.710707
1703	116840	CNTROB	10.38	10.6	9.65	10.93	10.25	10.22	9.52	13.49	9.7	10.21	10.4667	10.9033	-0.0947848	0.873815	0.0662792	0.922536
1704	116841	SNAP47	21.1	18.73	21.03	15.74	18.24	18.1	18.78	17.96	17.63	20.2867	17.36	18.1233	0.174366	0.500265	-0.198895	0.499328
1705	116842	LEAP2	1.07	0.64	0.4	1.21	1.23	0.96	1.07	1.42	0.63	0.703333	1.13333	1.04	-0.562316	0.817399	0.739742	0.696603
1706	116843	SLC18B1	19.55	18.61	18.31	20.49	16.19	19.32	17.34	17.95	18.88	18.8233	18.6667	18.0567	0.0732089	0.871307	0.0333567	0.948567
1707	116844	LRG1	0.07	0.03	0.1	0.05	0	0	0	0.02	0.05	0.0666667	0.0166667	0.0233333	2.04035	0.616156	-2.01235	0.672885
1708	116931	MED12L	0.05	0.07	0.11	0.13	0.03	0.1	0.08	0.09	0.08	0.0766667	0.0866667	0.0833333	-0.129862	0.943229	0.231796	0.948567
1709	116966	WDR17	0	0	0.01	0	0.01	0	0	0	0	0.00333333	0.00333333	0	0.99104	0.943229	0.0141225	0.999976
1710	116969	ART5	0.06	0	0.06	0.07	0	0	0	0.07	0	0.04	0.0233333	0.0233333	0.924224	0.943229	-0.88017	0.948567
1711	116983	ACAP3	15.48	14.49	13.66	18.82	13.53	17.45	14.74	23.3	18.29	14.5433	16.6	18.7767	-0.371043	0.110631	0.262985	0.324698
1712	116984	ARAP2	2.64	2.39	1.88	2.34	3.18	2.37	2.23	1.78	2.13	2.30333	2.63	2.04667	0.182258	0.674844	0.233804	0.604458
1713	116985	ARAP1	15.86	15.72	15.46	10.77	12.35	13.7	13.32	12	11.36	15.68	12.2733	12.2267	0.3625	0.0122366	-0.305664	0.137527
1714	116986	AGAP2	0.04	0.08	0.04	0.09	0.05	0.05	0.06	0.09	0.1	0.0533333	0.0633333	0.0833333	-0.518694	0.876664	0.186113	0.952687
1715	116987	AGAP1	4.11	3.91	3.96	3.37	4.44	3.55	3.95	3.7	3.5	3.99333	3.78667	3.71667	0.0306576	0.943229	0.0305972	0.953868
1716	116988	AGAP3	20.13	20.39	20.59	18.23	23.52	18.71	17.51	17.87	16.38	20.37	20.1533	17.2533	0.263726	0.105866	0.00638812	0.999976
1717	117	ADCYAP1R1	0	0	0.01	0	0	0	0	0	0	0.00333333	0	0	0.99104	0.943229	-0.947661	0.948567
1718	117143	TADA1	11.55	12.88	12.44	12.16	11.81	11.32	11.74	9.97	12.55	12.29	11.7633	11.42	0.117609	0.807148	-0.0253624	0.963471
1719	117144	CATSPER1	0.54	0.44	0.76	0.6	0.25	0.24	0.34	0.32	0.45	0.58	0.363333	0.37	0.661812	0.526778	-0.662528	0.614989
1720	117145	THEM4	3.31	2.98	3.18	2.91	2.31	3.31	3.54	4.21	3.8	3.15667	2.84333	3.85	-0.279072	0.278506	-0.11057	0.909857
1721	117155	CATSPER2	0.28	0.51	0.35	0.21	0.2	0.24	0.37	0.36	0.26	0.38	0.216667	0.33	0.202025	0.933001	-0.744091	0.464847
1722	117166	WFIKKN1	0.21	0.21	0.07	0.16	0.37	0.24	0.07	0.03	0.1	0.163333	0.256667	0.0666667	1.24448	0.669748	0.738735	0.790793
1723	117177	RAB3IP	6.96	6.81	6.92	5.36	8.8	6.3	5.49	5.29	7.11	6.89667	6.82	5.96333	0.0573157	0.943229	-0.017839	0.986244
1724	117178	SSX2IP	12.19	11.71	10.71	15.93	15.35	14.94	13.26	14.87	15.66	11.5367	15.4067	14.5967	-0.304643	0.0763228	0.466935	0.00302337
1725	117194	MRGPRX2	0	0	0	0	0	0	0.03	0	0	0	0	0.01	-0.932514	0.943229	NA	NA
1726	117246	FTSJ3	32.75	30.07	31.86	32.66	26.83	31.91	32.64	34.03	31.74	31.56	30.4667	32.8033	-0.0481829	0.922924	-0.0102971	0.994774
1727	117247	SLC16A10	0.42	0.37	0.35	0.35	0.53	0.48	0.17	0.64	0.41	0.38	0.453333	0.406667	-0.453194	0.594917	0.594997	0.384984
1728	117248	GALNT15	0.08	0.25	0.13	0.08	0.16	0.04	0.14	0.06	0.05	0.153333	0.0933333	0.0833333	0.897966	0.654644	-0.790186	0.758551
1729	117283	IP6K3	0	0	0.02	0	0	0	0	0	0	0.00666667	0	0	0.99104	0.943229	-0.947661	0.948567
1730	1173	AP2M1	170.88	160.31	167.29	172.69	135.34	170.42	155.02	168.83	160.51	166.16	159.483	161.453	0.053105	0.89851	-0.0215002	0.96501
1731	1174	AP1S1	64.49	60.79	69.71	49.88	45.35	50.62	61.89	45.48	57.79	64.9967	48.6167	55.0533	0.260219	0.289266	-0.386127	0.0421273
1732	1175	AP2S1	98.07	98.52	115.4	91.63	80.13	102.86	98.68	85.14	95.89	103.997	91.54	93.2367	0.196309	0.495502	-0.168327	0.712443
1733	117531	TMC1	0	0	0	0.01	0	0	0	0	0	0	0.00333333	0	NA	NA	0.975893	0.948567
1734	117532	TMC2	0	0.02	0	0	0.02	0.02	0	0	0.04	0.00666667	0.0133333	0.0133333	-0.538801	0.949465	1.03092	0.943814
1735	117581	TWIST2	17.85	16.41	14.96	18.99	21.11	17.32	15.05	18.6	15.73	16.4067	19.14	16.46	0.00521936	0.998328	0.262913	0.369611
1736	117583	PARD3B	1.46	1.69	1.28	0.61	1.01	0.93	1.22	0.88	1.04	1.47667	0.85	1.04667	0.465095	0.120721	-0.764735	0.0189712
1737	117584	RFFL	3.65	4.25	3.38	3.59	5.69	4.39	3.75	2.82	3.42	3.76	4.55667	3.33	0.175957	0.642639	0.32414	0.37395
1738	1176	AP3S1	87.11	87.96	89.98	84.42	93.98	89.25	85.06	73.2	83.65	88.35	89.2167	80.6367	0.154348	0.503307	0.0496018	0.947049
1739	117608	ZNF354B	8.16	8.31	5.97	7.41	7.38	6.04	7.5	5.34	7.07	7.48	6.94333	6.63667	0.175554	0.723777	-0.0629691	0.948567
1740	117854	TRIM6	0.37	0.28	0.29	0.88	0.35	0.45	0.24	0.4	0.37	0.313333	0.56	0.336667	-0.0514673	0.981903	0.841735	0.354925
1741	118	ADD1	20.05	19.26	19.03	14.39	16.92	16.62	14.76	18.05	14.79	19.4467	15.9767	15.8667	0.302301	0.0755756	-0.242125	0.247676
1742	1180	CLCN1	0	0	0	0.04	0	0	0	0	0.02	0	0.0133333	0.00666667	-0.932514	0.943229	1.82741	0.944782
1743	1181	CLCN2	6.05	5.85	4.98	6.34	4.62	6.3	5.35	6.73	5.29	5.62667	5.75333	5.79	-0.0223378	0.966975	0.00449013	0.999976
1744	1182	CLCN3	17.54	17.29	15.83	18.78	16.79	20.94	19.94	19.24	22.74	16.8867	18.8367	20.64	-0.277466	0.0642238	0.193239	0.417631
1745	1183	CLCN4	0.26	0.29	0.3	0.52	0.24	0.35	0.49	0.56	0.48	0.283333	0.37	0.51	-0.843462	0.0558915	0.433089	0.664899
1746	1184	CLCN5	1.67	2.09	1.51	1.49	1.09	1.38	1.74	1.67	2.07	1.75667	1.32	1.82667	-0.134999	0.767775	-0.26724	0.464847
1747	118424	UBE2J2	30.24	27.77	28.44	22.54	31.15	30.49	25.24	24.58	21.04	28.8167	28.06	23.62	0.284243	0.100164	0.0127636	0.994774
1748	118426	BORCS5	2.27	1.83	1.73	1.41	1.62	1.31	1.51	1.74	1.13	1.94333	1.44667	1.46	0.163782	0.803769	-0.376519	0.361659
1749	118429	ANTXR2	7.4	5.87	6.57	5.31	7.94	5.87	4.62	2.94	4.58	6.61333	6.37333	4.04667	0.603572	0.0210944	0.0463754	0.948567
1750	118442	GPR62	0.06	0	0.03	0.03	0.03	0.06	0.06	0.03	0.06	0.03	0.04	0.05	-0.718325	0.943229	0.447814	0.948567
1751	118460	EXOSC6	7.15	7.33	4.59	4.74	5.64	5.09	6.89	5.99	5.94	6.35667	5.15667	6.27333	0.0174935	0.982907	-0.253422	0.539746
1752	118471	PRAP1	0.14	0	0.25	0	0.14	0.15	0	0.28	0.4	0.13	0.0966667	0.226667	-0.686943	0.943229	-0.56234	0.948567
1753	118472	ZNF511	18.43	21.04	21.84	24.34	18.56	27.31	21.2	21.08	23.37	20.4367	23.4033	21.8833	-0.0752544	0.925246	0.225742	0.639717
1754	118487	CHCHD1	40.24	41.67	44.73	49.69	41.72	43.12	49.63	49.43	53.26	42.2133	44.8433	50.7733	-0.235769	0.333425	0.113997	0.843942
1755	118490	MSS51	1.84	1.63	1.17	0.62	0.94	0.83	1.31	1.05	1.4	1.54667	0.796667	1.25333	0.234211	0.799309	-0.858203	0.0655041
1756	118491	CFAP70	0.12	0.18	0.08	0.12	0.09	0.11	0.07	0.24	0.16	0.126667	0.106667	0.156667	-0.288339	0.931589	0.0180944	0.999976
1757	1185	CLCN6	9.17	8.74	8.5	6.36	7.29	8.24	6.93	6.01	6.32	8.80333	7.29667	6.42	0.460542	0.00144302	-0.22941	0.397219
1758	118568799	ZNF593OS	0.27	0.22	0.27	0	0.16	0.05	0.16	0.42	0.11	0.253333	0.07	0.23	0.140331	0.967356	-1.78889	0.525398
1759	1186	CLCN7	22.08	21.76	19.84	19.78	18.98	19	18.74	25.2	19.58	21.2267	19.2533	21.1733	0.00922265	0.994841	-0.0985112	0.751642
1760	118611	C10orf90	0.2	0.17	0.29	0.28	0.1	0.2	0.15	0.1	0.12	0.22	0.193333	0.123333	0.878604	0.640029	-0.106239	0.971443
1761	118663	BTBD16	0.13	0	0.28	0.08	0.12	0.04	0	0.12	0.05	0.136667	0.08	0.0566667	1.3741	0.773487	-0.739326	0.928026
1762	118672	PSTK	2.83	2.19	3.09	1.99	2.73	2.33	2.76	2.55	2.38	2.70333	2.35	2.56333	0.132337	0.943229	-0.186135	0.92643
1763	1187	CLCNKA	0	0.06	0.03	0.03	0	0.03	0	0.03	0	0.03	0.02	0.01	1.52064	0.895898	-0.578839	0.948567
1764	118738	ZNF488	1.42	1.26	1.05	1.6	0.72	0.91	1.64	2.66	1.44	1.24333	1.07667	1.91333	-0.642925	0.120867	-0.157792	0.937264
1765	118788	PIK3AP1	0.06	0.01	0.03	0.03	0.06	0.01	0.05	0.09	0.05	0.0333333	0.0333333	0.0633333	-1.07337	0.715171	0.0152068	0.999976
1766	1188	CLCNKB	0.03	0.06	0.06	0.03	0.05	0.03	0.06	0.03	0.11	0.05	0.0366667	0.0666667	-0.450227	0.943229	-0.313775	0.956039
1767	118812	MORN4	7.7	7.08	6.52	5.03	7.27	5.93	6.61	4.85	6.73	7.1	6.07667	6.06333	0.235746	0.53323	-0.181525	0.745556
1768	118813	ZFYVE27	15.29	14.89	15.3	12.47	13.54	12.84	12.65	14.51	12.79	15.16	12.95	13.3167	0.200355	0.352268	-0.188139	0.444049
1769	118856	MMP21	0	0	0	0	0	0	0.04	0	0	0	0	0.0133333	-0.932514	0.943229	NA	NA
1770	118881	COMTD1	6.53	6.24	4.76	6.67	6.17	6.16	6.3	7.57	5.66	5.84333	6.33333	6.51	-0.147048	0.875026	0.158177	0.863442
1771	118924	FRA10AC1	7.1	7.03	9.04	7.77	6.98	7.26	6.83	6.92	6.52	7.72333	7.33667	6.75667	0.203981	0.567057	-0.0361506	0.952687
1772	118932	ANKRD22	0.02	0	0	0.03	0	0.02	0	0.02	0.06	0.00666667	0.0166667	0.0266667	-2.17327	0.743945	1.48423	0.921788
1773	118980	SFXN2	0.77	0.61	1.17	1.03	0.44	0.43	1.15	2.02	1.6	0.85	0.633333	1.59	-0.98206	0.00421695	-0.168434	0.948567
1774	118987	PDZD8	10.26	9.65	7.51	9	11.06	10.94	8.89	7.68	8	9.14	10.3333	8.19	0.164464	0.575115	0.210971	0.500158
1775	119	ADD2	0	0	0.02	0	0	0	0	0	0	0.00666667	0	0	0.99104	0.943229	-0.947661	0.948567
1776	119016	AGAP4	8.73	8.78	6.75	6.8	6.59	6.72	8.68	8.39	8.19	8.08667	6.70333	8.42	-0.0392453	0.943229	-0.250016	0.411948
1777	119032	BORCS7	4.16	3.33	3.58	3.69	2.54	3.93	4.36	3.62	4.59	3.69	3.38667	4.19	-0.223706	0.66214	-0.0743368	0.948567
1778	1191	CLU	564.87	496.76	610.43	960.09	618.91	613.87	494.78	1094.83	694.95	557.353	730.957	761.52	-0.43773	0.598687	0.426996	0.139391
1779	119139905	C17orf114	0	0	0	0	0	0	0	0	0.76	0	0	0.253333	-0.932514	0.943229	NA	NA
1780	1192	CLIC1	225.22	211.56	253.61	248.56	223.14	251.41	200.28	198.97	215.08	230.13	241.037	204.777	0.190219	0.38009	0.0982735	0.841195
1781	1193	CLIC2	0.71	0.35	0.58	0.56	0.38	0.43	0.45	0.81	0.58	0.546667	0.456667	0.613333	-0.150599	0.943229	-0.220492	0.94267
1782	119391	GSTO2	3.24	3.16	2.68	3.83	2.43	3.01	3.55	3.85	3.1	3.02667	3.09	3.5	-0.290257	0.271988	0.17452	0.735959
1783	119392	SFR1	5.18	6.74	4.85	5.83	5.2	5.01	6	5.52	5.11	5.59	5.34667	5.54333	0.0110201	0.998328	-0.0398061	0.964007
1784	1195	CLK1	57.48	58.03	59.6	64.98	80.66	50.26	67.05	62.42	69.67	58.37	65.3	66.38	-0.172011	0.359198	0.198788	0.649956
1785	119504	ANAPC16	30.76	30.32	27.59	32.8	39.15	35.05	37.89	33.16	37.44	29.5567	35.6667	36.1633	-0.277268	0.0580655	0.314676	0.075529
1786	119559	SFXN4	25.81	24.83	25.83	20.1	17.78	20.14	22.65	21.67	24.09	25.49	19.34	22.8033	0.193987	0.416052	-0.452628	0.0131992
1787	119587	CPXM2	0	0	0	0	0.03	0	0	0	0	0	0.01	0	NA	NA	0.975893	0.948567
1788	1196	CLK2	40.45	40.71	34.06	32.85	32.25	32.04	36.24	44.75	38.19	38.4067	32.38	39.7267	-0.0196611	0.96109	-0.222577	0.263398
1789	119710	IFTAP	21.74	20.68	25.26	19.32	10.01	10.05	20.32	23.55	25.51	22.56	13.1267	23.1267	0.0437502	0.943229	-0.796706	0.0452861
1790	1198	CLK3	38.84	37.84	40.97	34.68	52.02	40.02	36.65	39.21	36.54	39.2167	42.24	37.4667	0.0787394	0.8428	0.145491	0.79633
1791	12	SERPINA3	0	0	0	0	0	0	0.05	0	0	0	0	0.0166667	-0.932514	0.943229	NA	NA
1792	120	ADD3	15	16.03	13.02	24.02	15.56	18.31	17.54	23.23	22.46	14.6833	19.2967	21.0767	-0.503452	0.00230994	0.428086	0.0983384
1793	1200	TPP1	63.58	65.44	60.77	54.58	57.06	51.91	65.82	67.08	64.51	63.2633	54.5167	65.8033	-0.0501739	0.897568	-0.173168	0.360909
1794	120071	LARGE2	8.28	8.2	7.35	8.2	5.99	7.36	6.61	7.91	7.38	7.94333	7.18333	7.3	0.136251	0.745181	-0.118888	0.86888
1795	1201	CLN3	24.13	23.48	20.99	23.21	21.47	24.74	23.73	24.46	23.87	22.8667	23.14	24.02	-0.0640289	0.905503	0.0729112	0.920006
1796	120103	SLC36A4	26.37	26.62	24.99	22.5	22.42	24.11	24.21	24.43	24.54	25.9933	23.01	24.3933	-0.141454	0.564967	0.0845741	0.856035
1797	120224	TMEM45B	0.42	0.77	0.92	0.12	0.44	0.28	1.13	0.2	1.12	0.703333	0.28	0.816667	-0.195388	0.943229	-1.33094	0.182554
1798	120227	CYP2R1	3.63	4	3.3	4.33	4.34	4.94	4.23	4.25	4.88	3.64333	4.53667	4.45333	-0.162054	0.767169	0.241351	0.552563
1799	1203	CLN5	5.15	5.01	4.73	6.47	5.71	6.03	5.22	5.58	5.8	4.96333	6.07	5.53333	-0.150465	0.603679	0.331296	0.0961486
1800	120356739	LRRC51	4.16	3.61	3.74	3.73	3.59	2.85	2.28	3.37	3.55	3.83667	3.39	3.06667	0.0811639	0.943229	-0.169782	0.887544
1801	120376	POU2AF3	0.16	0	0.05	0.23	0	0	0.04	0.08	0.17	0.07	0.0766667	0.0966667	-0.710412	0.943229	0.400311	0.963356
1802	120379	PIH1D2	0.45	0.56	0.38	0.57	0.27	0.2	0.41	0.16	0.27	0.463333	0.346667	0.28	0.703854	0.833862	-0.192143	0.953868
1803	120406	NXPE2	0.01	0.03	0.08	0	0.04	0	0.04	0.12	0.04	0.04	0.0133333	0.0666667	-0.699385	0.89998	-0.999688	0.922536
1804	120526	DNAJC24	16.41	15.62	14.94	16.66	15.91	18.04	17.24	14.29	18.98	15.6567	16.87	16.8367	-0.0970216	0.832973	0.148757	0.602412
1805	120534	ARL14EP	13.61	13.79	11.77	11.96	13.23	12.12	12.56	9.46	14.1	13.0567	12.4367	12.04	0.128992	0.807148	-0.0260378	0.960531
1806	1207	CLNS1A	113.09	113.94	125.72	133.9	147.15	139.59	107.68	107.19	101.67	117.583	140.213	105.513	0.191216	0.247478	0.330349	0.0328421
1807	120787	OR52W1	0	0	0	0.08	0	0	0.09	0	0	0	0.0266667	0.03	-0.932514	0.943229	0.975893	0.948567
1808	120793	OR56A4	0.04	0.07	0.05	0.06	0.03	0.06	0.07	0.02	0.13	0.0533333	0.05	0.0733333	-0.427611	0.943229	-0.177941	0.972555
1809	120863	DEPDC4	2.42	2.85	2.1	1.9	0.93	1.35	2.18	1.8	1.91	2.45667	1.39333	1.96333	0.191118	0.861393	-0.776212	0.13275
1810	120892	LRRK2	0.13	0.11	0.06	0.11	0.11	0.05	0.09	0.13	0.06	0.1	0.09	0.0933333	0.125547	0.94429	-0.126918	0.952905
1811	1209	CLPTM1	27.48	25.8	26.39	25.04	24.29	29.05	25.79	29.29	23.3	26.5567	26.1267	26.1267	0.032507	0.943229	0.0159546	0.978529
1812	120935	CCDC38	0	0	0.03	0	0.03	0	0	0.05	0	0.01	0.01	0.0166667	0.0292701	0.998328	0.0141225	0.999976
1813	120939	TMEM52B	0.31	0.35	0.46	0.22	0.41	0.29	0.15	0.12	0.06	0.373333	0.306667	0.11	1.70265	0.0709611	-0.338806	0.898204
1814	121006	FAM186A	0	0.01	0	0	0	0	0.01	0	0	0.00333333	0	0.00333333	0.0292702	0.998328	-0.947661	0.948567
1815	121053	NOPCHAP1	1.47	1.46	1.29	1.37	1.11	1.34	1.42	1.35	1.33	1.40667	1.27333	1.36667	0.0420033	0.943229	-0.101455	0.851561
1816	1211	CLTA	147.79	138.59	148.94	146.59	156.35	156.58	158.72	154.87	142.74	145.107	153.173	152.11	-0.0463019	0.936317	0.114938	0.717947
1817	1212	CLTB	37.56	32.34	42.57	30.09	24.12	28.51	28.02	36.7	28.43	37.49	27.5733	31.05	0.299355	0.314929	-0.417055	0.121375
1818	121214	SDR9C7	0.04	0	0	0	0	0	0	0	0	0.0133333	0	0	0.99104	0.943229	-0.947661	0.948567
1819	121227	LRIG3	5.22	5.92	4.67	5.61	5.7	6.36	4.99	4.87	4.27	5.27	5.89	4.71	0.179771	0.618141	0.195481	0.579071
1820	121260	SLC15A4	9.57	9.19	7.89	7.96	9.28	9.02	10.21	9.17	9.78	8.88333	8.75333	9.72	-0.117728	0.771196	-0.00331653	0.999976
1821	121268	RHEBL1	7.29	6.67	8.56	6.45	8.21	6.75	7.56	6.53	7.24	7.50667	7.13667	7.11	0.107635	0.921531	-0.0652445	0.948567
1822	121274	ZNF641	3	2.72	2.4	2.64	2.44	2.58	2.63	2.59	2.48	2.70667	2.55333	2.56667	0.0835244	0.895898	-0.0331556	0.950502
1823	121275	OR10AD1	0	0	0	0	0.09	0	0	0	0.09	0	0.03	0.03	-0.932514	0.943229	0.975893	0.948567
1824	1213	CLTC	50.1	47.42	42.43	48.92	40.68	42.88	54.13	55.33	54.95	46.65	44.16	54.8033	-0.229213	0.0741446	-0.0359583	0.948567
1825	121340	SP7	0.04	0	0	0	0.02	0	0.02	0	0	0.0133333	0.00666667	0.00666667	0.895947	0.943229	-0.85053	0.948567
1826	121441	NEDD1	17.33	17.15	15.28	16.64	15.93	16.08	17.81	15.07	18.33	16.5867	16.2167	17.07	-0.0279185	0.943229	0.0243218	0.950062
1827	121457	IKBIP	87.8	77.22	85.6	88.68	73.48	74.73	70.24	73.45	71.6	83.54	78.9633	71.7633	0.235966	0.105522	-0.0956067	0.790702
1828	121504	H4C16	0	1.07	1.41	1.6	0	0.53	0.58	0	0.57	0.826667	0.71	0.383333	1.36206	0.857975	-0.340291	0.961437
1829	121512	FGD4	0.56	0.46	0.53	0.41	0.62	0.51	0.66	0.54	0.59	0.516667	0.513333	0.596667	-0.289181	0.648429	0.0977061	0.948567
1830	121536	AEBP2	17.3	17.4	12.98	18.82	17.33	18.46	15.58	16.03	15.87	15.8933	18.2033	15.8267	-0.0125071	0.982664	0.256686	0.274529
1831	121551	ABTB3	0.02	0.02	0	0	0	0	0	0	0	0.0133333	0	0	1.87275	0.914406	-1.82919	0.933711
1832	121601	ANO4	4.61	4.98	4.19	3.72	3.79	3.71	3.76	5.32	4.87	4.59333	3.74	4.65	-0.0996233	0.883904	-0.0217033	0.974691
1833	121642	ALKBH2	38.06	35.5	44.81	36.49	37.05	36	34.62	32.72	34.31	39.4567	36.5133	33.8833	0.240787	0.372463	-0.0712466	0.943659
1834	121643	FOXN4	0	0.02	0	0	0	0	0.02	0.02	0	0.00666667	0	0.0133333	-0.873574	0.943229	-0.947661	0.948567
1835	121665	SPPL3	7.67	7.58	6.84	5.83	7.96	7.51	6.01	7.07	5.88	7.36333	7.1	6.32	0.226237	0.309605	-0.0124592	0.996326
1836	121725057	TMEM217B	0.12	0	0	0	0	0	0	0	0	0.04	0	0	1.85422	0.931589	-1.80915	0.944782
1837	121793	TEX29	0	0	0.15	0	0	0	0	0	0	0.05	0	0	0.99104	0.943229	-0.947661	0.948567
1838	122042	RXFP2	0	0.02	0	0.06	0.05	0.02	0.02	0	0	0.00666667	0.0433333	0.00666667	0.0292702	0.998328	2.48139	0.614989
1839	122060	SLAIN1	3.25	3.04	2.7	7.11	4.09	4.67	3.3	6.28	5.54	2.99667	5.29	5.04	-0.742545	0.0194534	0.82693	0.00906983
1840	122198330	TSC22D4-C7ORF61	0.55	0.58	0.45	0.48	0.6	0.1	0	0.54	0.71	0.526667	0.393333	0.416667	0.333572	0.932393	-0.355223	0.91906
1841	122319436	LOC122319436	0	0	0	0	0	0.01	0	0	0	0	0.00333333	0	NA	NA	0.975893	0.948567
1842	122394733	TMSB15C	0	0	0	0	0	0	0	0	0.09	0	0	0.03	NA	NA	NA	NA
1843	122402	TDRD9	8.27	8.62	6.92	7.74	5.74	7.75	9.31	10.57	9.45	7.93667	7.07667	9.77667	-0.275465	0.145643	-0.136194	0.809367
1844	122405565	SMIM44	0.07	0	0	0	0	0	0	0	0	0.0233333	0	0	0.99104	0.943229	-0.947661	0.948567
1845	122416	ANKRD9	7.34	7.89	6.98	9.03	9.23	6.85	7.51	10.35	8.95	7.40333	8.37	8.93667	-0.267688	0.223603	0.218018	0.498438
1846	122481	AK7	2.97	2.94	2.77	3.41	2.35	1.91	2.68	4.07	3.52	2.89333	2.55667	3.42333	-0.257581	0.557136	-0.123322	0.930454
1847	122509	IFI27L1	24.56	26.51	31.33	21.11	15.86	19.41	24.72	24.64	26.47	27.4667	18.7933	25.2767	0.171434	0.785774	-0.532813	0.144842
1848	122513141	LOC122513141	3.26	2	2.35	2.9	3.26	2.64	2.94	4.29	3.51	2.53667	2.93333	3.58	-0.493673	0.281679	0.253661	0.76454
1849	122525	C14orf28	1.41	1.78	1.2	1.36	1.07	1.02	1.21	1.42	1.48	1.46333	1.15	1.37	0.366578	0.697722	-0.326343	0.760904
1850	122526779	SAGSIN1	5.77	5.07	4.7	4.87	6.17	4.53	5.06	4.46	5.03	5.18	5.19	4.85	0.104148	0.895898	0.0440629	0.950502
1851	122526780	LOC122526780	0.28	0.27	0.26	0.08	0.15	0.16	0.27	0.19	0.21	0.27	0.13	0.223333	0.302171	0.900772	-0.980468	0.418113
1852	122539214	LOC122539214	1.42	1.46	1.27	1.12	1.2	1.07	1.64	1.43	1.58	1.38333	1.13	1.55	-0.162777	0.822717	-0.248612	0.693429
1853	122553	TRAPPC6B	8.29	8.21	7.22	9.17	9.5	8.61	8.89	8.28	9.77	7.90667	9.09333	8.98	-0.176793	0.540345	0.241347	0.330982
1854	122616	CLBA1	3.46	3.71	2.81	3.74	2.24	2.76	2.18	4.67	2.52	3.32667	2.91333	3.12333	0.0888145	0.943229	-0.111952	0.943814
1855	122618	PLD4	0.05	0.1	0.06	0.09	0.04	0.03	0.06	0.08	0.17	0.07	0.0533333	0.103333	-0.104444	0.97038	-0.515947	0.91906
1856	122622	ADSS1	9.59	6.89	9.58	15.91	7.56	11.37	8.2	19.13	13.2	8.68667	11.6133	13.51	-0.614475	0.108551	0.45323	0.3613
1857	122704	MRPL52	22.84	22.41	28.78	28.21	23.39	22.69	24.15	24.85	24.22	24.6767	24.7633	24.4067	0.04488	0.943229	0.0356146	0.957318
1858	122769	LRR1	31.76	30.71	32.19	34.27	29.69	38.95	30.83	32.26	34.01	31.5533	34.3033	32.3667	-0.131511	0.685829	0.253031	0.327339
1859	122773	KLHDC1	0.34	0.2	0.33	0.05	0.12	0.07	0.18	0.14	0.17	0.29	0.08	0.163333	0.793994	0.622303	-1.74939	0.191378
1860	122786	FRMD6	7.99	7.43	6.69	3.59	7.12	5.12	5.87	4.23	5.51	7.37	5.27667	5.20333	0.489687	0.0154441	-0.409428	0.269782
1861	122809	SOCS4	17.35	17.23	14.7	17.12	16.06	16.12	16.36	14.54	17.32	16.4267	16.4333	16.0733	0.0324143	0.943229	0.0447019	0.948567
1862	122830	NAA30	4.28	4.34	3.92	4.05	5.63	4.7	4.46	3.69	4.16	4.18	4.79333	4.10333	0.0309315	0.943229	0.24129	0.45953
1863	122945	NOXRED1	0.04	0.07	0.07	0.11	0.08	0.11	0.11	0	0.08	0.06	0.1	0.0633333	0.023622	0.998328	0.688713	0.932368
1864	122953	JDP2	10.91	11.49	11.84	10.89	16.5	15.58	9.83	11.93	9.39	11.4133	14.3233	10.3833	0.131911	0.730661	0.341323	0.284328
1865	122961	ISCA2	8.78	7.14	9.37	6.74	6.57	7.2	8.53	6.71	8.23	8.43	6.83667	7.82333	0.120154	0.842894	-0.265824	0.445805
1866	122970	ACOT4	3.19	2.81	3.63	1.9	1.97	2.27	2.65	2.84	2	3.21	2.04667	2.49667	0.380159	0.553564	-0.615717	0.223599
1867	123	PLIN2	14.65	17.31	18.83	9.19	24.75	16.53	12.72	7.9	9.49	16.93	16.8233	10.0367	0.768133	0.00110905	0.0243289	0.994566
1868	1230	CCR1	0	0.02	0	0	0	0	0	0	0	0.00666667	0	0	0.99104	0.943229	-0.947661	0.948567
1869	123016	TTC8	6.49	6.21	5.68	7.37	5.48	7.18	7.01	6.47	7.34	6.12667	6.67667	6.94	-0.156915	0.70113	0.165031	0.733148
1870	123036	TC2N	2.35	2.16	1.74	2.91	2.54	1.78	3.08	2.97	3.25	2.08333	2.41	3.1	-0.539266	0.0157672	0.232806	0.706197
1871	123041	SLC24A4	0	0	0.01	0	0	0	0.01	0	0.01	0.00333333	0	0.00666667	0.0292701	0.998328	-0.947661	0.948567
1872	123096	SLC25A29	10.06	9.32	9.15	10.36	8.94	7.09	9.39	14.01	12.75	9.51	8.79667	12.05	-0.294605	0.256899	-0.0845894	0.933711
1873	123099	DEGS2	0.03	0.02	0.02	0.02	0.03	0.02	0	0.08	0.03	0.0233333	0.0233333	0.0366667	-0.769044	0.923847	0.0190103	0.999976
1874	123103	KLHL33	0.41	0.5	0.4	0.4	0.3	0.29	0.33	0.52	0.37	0.436667	0.33	0.406667	0.150761	0.936709	-0.398483	0.692092
1875	123169	LEO1	36.18	36.07	35.85	40.22	30.24	31.57	44.95	42.46	44.27	36.0333	34.01	43.8933	-0.27433	0.0485251	-0.0449963	0.948567
1876	123207	C15orf40	7.58	8.49	7.02	6.36	6.16	5.19	8.77	7.75	7.52	7.69667	5.90333	8.01333	-0.109849	0.739912	-0.303642	0.249601
1877	123228	SENP8	1.35	1.32	1.93	0.97	0.81	1.07	1.35	1.01	1.44	1.53333	0.95	1.26667	0.199399	0.878391	-0.610717	0.327339
1878	123263	MTFMT	7.08	6.88	7	6.22	5.38	5.36	7.71	6.62	7.23	6.98667	5.65333	7.18667	-0.0280763	0.952971	-0.266821	0.364233
1879	123264	SLC51B	0	0	0	0	0	0	0	0.09	0	0	0	0.03	-0.932514	0.943229	NA	NA
1880	123283	TARS3	4.81	3.41	3.64	4.39	3.84	3.3	4.06	3.26	4.64	3.95333	3.84333	3.98667	-0.00519264	0.998328	-0.0419908	0.948746
1881	1233	CCR4	0	0	0.04	0	0	0	0	0.02	0	0.0133333	0	0.00666667	0.952068	0.943229	-1.8738	0.943814
1882	123346	HIGD2B	0	0.13	0	0	0	0	0	0	0	0.0433333	0	0	1.88977	0.927082	-1.84795	0.943814
1883	123355	LRRC28	3.69	2.45	2.9	4	3.67	3.28	1.89	2.32	3.52	3.01333	3.65	2.57667	-0.115941	0.914406	0.245819	0.622811
1884	1235	CCR6	0.04	0.14	0.05	0	0.02	0	0.02	0.06	0	0.0766667	0.00666667	0.0266667	1.493	0.685827	-3.34316	0.303595
1885	123591	TMEM266	0.1	0.18	0.03	0.17	0.2	0.14	0.21	0.32	0.24	0.103333	0.17	0.256667	-1.50196	0.355142	0.847848	0.802926
1886	1236	CCR7	0.09	0.03	0.09	0.03	0	0.13	0.1	0.27	0.12	0.07	0.0533333	0.163333	-1.15739	0.678157	-0.446735	0.948567
1887	123606	NIPA1	9.73	10.64	7.99	9.5	12.92	11.45	13.39	9.76	13.07	9.45333	11.29	12.0733	-0.348318	0.119504	0.295568	0.301439
1888	123624	AGBL1	0.08	0.01	0.03	0.06	0	0.02	0.03	0.1	0.02	0.04	0.0266667	0.05	-0.421522	0.943229	0.554744	0.933711
1889	123688	HYKK	2.87	3.68	4.17	4.97	3.03	3.37	4.12	5.22	3.72	3.57333	3.79	4.35333	-0.192927	0.787085	-0.110151	0.948043
1890	1237	CCR8	0	0	0	0	0	0	0	0.05	0	0	0	0.0166667	-0.932514	0.943229	NA	NA
1891	123720	WHAMM	7.38	7.41	5.38	5.7	9.77	7.07	6.59	5.76	7.66	6.72333	7.51333	6.67	0.165284	0.622303	0.0410378	0.952692
1892	123722	FSD2	1.18	1.11	1.14	1.51	1.03	0.89	1.08	1.3	0.97	1.14333	1.14333	1.11667	0.0418994	0.949548	0.0494865	0.955747
1893	123745	PLA2G4E	0	0	0	0.02	0.02	0	0	0	0	0	0.0133333	0	NA	NA	1.84751	0.933711
1894	123775	C16orf46	2.3	2.81	2.75	1.66	1.89	1.81	2.57	2.29	2.69	2.62	1.78667	2.51667	0.0724537	0.943229	-0.541201	0.279332
1895	1238	ACKR2	0.02	0.02	0	0	0	0	0	0	0.02	0.0133333	0	0.00666667	0.912679	0.943229	-1.82919	0.933711
1896	123803	NTAN1	28.26	25.06	31.02	34.36	27.38	29.34	29.91	32.69	30.45	28.1133	30.36	31.0167	-0.111762	0.817242	0.129756	0.832668
1897	123811	CEP20	59.04	61.75	43.34	66.54	88.99	77.32	46.81	52.29	46.58	54.71	77.6167	48.56	0.176895	0.536139	0.546597	0.0136872
1898	123872	DNAAF1	0	0.02	0.02	0.02	0.09	0.09	0.02	0.05	0.02	0.0133333	0.0666667	0.03	-0.957421	0.925246	2.01497	0.636622
1899	123879	DCUN1D3	3.88	3.75	3.75	2.27	3.51	2.35	2.37	2.24	2.71	3.79333	2.71	2.44	0.641504	0.000205	-0.441066	0.162296
1900	123904	NRN1L	0.19	0.19	0.35	0	0.54	0.41	0.19	0.71	0.19	0.243333	0.316667	0.363333	-0.543696	0.943229	0.343579	0.954459
1901	123920	CMTM3	14.98	13.46	14.49	12.57	14.36	14.12	8.04	8.77	8.18	14.31	13.6833	8.33	0.804539	1.05e-06	-0.0268805	0.96217
1902	123956252	RIPPLY2-CYB5R4	0.17	0.07	0.12	0.14	0	0	0	0.06	0	0.12	0.0466667	0.02	2.67855	0.437273	-1.31228	0.908013
1903	124044	SPATA2L	2.93	2.83	3.39	2.67	2.45	2.43	2.11	3.05	2.4	3.05	2.51667	2.52	0.29467	0.575331	-0.255848	0.657554
1904	124045	SPATA33	6.28	6.32	4.51	7.46	4.37	6.36	5.21	8.42	7.71	5.70333	6.06333	7.11333	-0.289683	0.60398	0.111402	0.947049
1905	124056	NOXO1	0.05	0	0.05	0.04	0	0.05	0	0.05	0.14	0.0333333	0.03	0.0633333	-0.957606	0.933475	0.0181685	0.999976
1906	124093	CCDC78	4.04	4.48	3.67	4.26	1.95	3.13	3.87	4.45	3.81	4.06333	3.11333	4.04333	-0.0594602	0.943229	-0.291619	0.75322
1907	1241	LTB4R	1.29	1.67	1.31	0.94	2.18	1.14	1.56	1.56	1.38	1.42333	1.42	1.5	0.00125343	0.998627	-0.0111573	0.999976
1908	124152	IQCK	1.07	1.1	0.88	2.08	0.98	1.38	1.69	2.04	1.68	1.01667	1.48	1.80333	-0.796707	0.0347558	0.572966	0.389368
1909	124188259	TPD52-MRPS28	1.19	1.32	0.99	0.84	0.23	1.43	0.76	1.12	1.28	1.16667	0.833333	1.05333	0.150063	0.943229	-0.437037	0.878717
1910	124220	ZG16B	2.96	3.13	2.06	3.01	5.28	1.98	2.2	3.87	2.62	2.71667	3.42333	2.89667	-0.166076	0.857975	0.186425	0.88247
1911	124222	PAQR4	22.86	20.13	19.03	28.66	13.17	20.78	24.34	38.69	32.52	20.6733	20.87	31.85	-0.602758	0.00197998	0.0252357	0.984723
1912	124245	ZC3H18	17.64	18.01	16.06	17.59	13.99	13.79	17.51	22.4	17.54	17.2367	15.1233	19.15	-0.148891	0.664557	-0.116816	0.789846
1913	124274	GPR139	0.01	0	0	0.13	0.01	0.01	0	0.09	0	0.00333333	0.05	0.03	-1.84935	0.855008	2.21677	0.715154
1914	124359	CDYL2	2.12	2.04	1.5	1.85	2.2	2.08	2.52	2.67	2.71	1.88667	2.04333	2.63333	-0.464161	0.0331764	0.143664	0.825265
1915	1244	ABCC2	2.84	2.93	2.72	2.03	1.55	2.79	2.66	2.24	2.5	2.83	2.12333	2.46667	0.205017	0.551397	-0.351957	0.429066
1916	124401	ANKS3	9.07	8.11	8.47	5.95	7.68	7.82	7.68	6.87	6.06	8.55	7.15	6.87	0.361595	0.0968932	-0.192771	0.648806
1917	124402	UBALD1	13.19	13.23	13.64	8.81	11.38	7.29	9.55	11.56	9.74	13.3533	9.16	10.2833	0.394852	0.112899	-0.49958	0.113352
1918	124411	KRBOX5	4.02	4.35	3.46	4.07	4.27	3.77	3.7	3.44	3.79	3.94333	4.03667	3.64333	0.144442	0.75754	0.0203742	0.98052
1919	124446	TMEM219	59.37	55.53	61.14	47.46	45.24	47.19	39	52.38	44.85	58.68	46.63	45.41	0.409652	0.0405824	-0.279761	0.182062
1920	124454	EARS2	14.18	14.8	11.45	12	13.32	13.79	13.63	13.67	12.66	13.4767	13.0367	13.32	0.0124193	0.982667	0.0113697	0.995496
1921	124491	TMEM170A	5.59	6.39	4.52	5.35	7.8	8.53	6.13	4.03	5.17	5.5	7.22667	5.11	0.124487	0.849708	0.42505	0.198385
1922	124512	METTL23	44.23	45.16	51.6	50.95	41.62	38.43	50.78	56.02	57.76	46.9967	43.6667	54.8533	-0.175672	0.551339	-0.0603146	0.948567
1923	124540	MSI2	15.28	14.28	11.82	26.76	15.11	16.58	19.31	28.05	23.15	13.7933	19.4833	23.5033	-0.843284	2.56e-06	0.593361	0.0536052
1924	124565	SLC38A10	22.69	22.06	21.26	18.73	17.6	20.35	17.19	22.57	17.18	22.0033	18.8933	18.98	0.191574	0.456399	-0.146102	0.547268
1925	124583	CANT1	19.88	20.49	17.3	19.4	17.65	21.92	16.84	18.98	16.35	19.2233	19.6567	17.39	0.151398	0.553564	0.0773951	0.916287
1926	124590	USH1G	0	0.04	0.02	0	0	0.04	0	0.07	0.02	0.02	0.0133333	0.03	-0.68392	0.943229	-0.543277	0.950488
1927	124637	CYB5D1	8.04	8.15	7.55	8.3	6.02	6.81	8.04	9.76	8.73	7.91333	7.04333	8.84333	-0.153322	0.622731	-0.127263	0.822117
1928	124641	OVCA2	18.94	18.17	19.45	14.79	13.71	17.48	18.16	16.16	15.76	18.8533	15.3267	16.6933	0.197229	0.603679	-0.266686	0.476581
1929	124739	USP43	0.96	0.75	0.55	0.91	1.36	1.13	0.8	0.96	0.9	0.753333	1.13333	0.886667	-0.197015	0.87472	0.536437	0.352844
1930	124751	KRBA2	1.03	1.13	1.08	1.19	1.03	1.11	1.09	0.94	1	1.08	1.11	1.01	-0.264571	0.508063	0.122906	0.916411
1931	124783	SPATA32	0	0.06	0.12	0.12	0.17	0	0.06	0.17	0.3	0.06	0.0966667	0.176667	-1.5341	0.716126	0.71749	0.948567
1932	124790	HEXIM2	5.61	4.57	5.7	6.19	4.7	4.33	6.69	8.12	5.8	5.29333	5.07333	6.87	-0.349188	0.328422	-0.11071	0.933711
1933	124801	LSM12	43.08	43.25	39.97	39.72	43.89	42.08	40.14	40.52	39.28	42.1	41.8967	39.98	0.0848504	0.760368	0.0332555	0.948567
1934	124808	CCDC43	36.4	34.09	32.06	31.67	25.63	27.19	33.85	33.12	34.35	34.1833	28.1633	33.7733	0.0262219	0.943229	-0.239085	0.288874
1935	124817	CNTD1	0.82	0.56	0.42	0.54	0.4	0.5	0.46	0.5	0.57	0.6	0.48	0.51	0.196887	0.929667	-0.302042	0.876901
1936	124857	WFIKKN2	0	0	0	0.02	0	0	0.02	0	0	0	0.00666667	0.00666667	-0.932514	0.943229	0.975893	0.948567
1937	124872	B4GALNT2	1.21	1.05	0.76	0.77	0.64	0.78	0.86	1.02	0.71	1.00667	0.73	0.863333	0.221416	0.719989	-0.413208	0.328911
1938	124900163	LOC124900163	0.37	0.51	0.37	0.33	0.31	0.25	0.45	0.51	0.58	0.416667	0.296667	0.513333	-0.297405	0.531028	-0.430183	0.370564
1939	124900164	LOC124900164	0.19	0.55	0.34	0.18	0	0.37	0.19	0	0	0.36	0.183333	0.0633333	2.51548	0.59068	-0.979194	0.916923
1940	124900165	LOC124900165	0.12	0.17	0.09	0.09	0.1	0.09	0.09	0.1	0.09	0.126667	0.0933333	0.0933333	0.408708	0.731224	-0.366053	0.801687
1941	124900172	LOC124900172	0.03	0.09	0.03	0.05	0.03	0.03	0	0.05	0	0.05	0.0366667	0.0166667	1.36344	0.859138	-0.316482	0.956358
1942	124900173	LOC124900173	0.01	0.01	0.01	0	0.01	0.01	0	0.01	0	0.01	0.00666667	0.00333333	1.62061	0.675097	-0.346734	0.948567
1943	124900192	LOC124900192	0	0	0	0	0	0	0	0	0.1	0	0	0.0333333	-0.932514	0.943229	NA	NA
1944	124900193	LOC124900193	0.37	0.29	0.34	0.39	0.38	0.4	0.46	0.54	0.22	0.333333	0.39	0.406667	-0.264746	0.914406	0.257649	0.923641
1945	124900214	LOC124900214	0.4	0.54	0.36	0.5	0.46	0.29	0.41	0.51	0.33	0.433333	0.416667	0.416667	0.0470569	0.97898	0.00811017	0.999976
1946	124900217	LOC124900217	5.65	5.37	4.52	9.29	4.71	5.22	4.66	11.3	7.19	5.18	6.40667	7.71667	-0.615743	0.0909001	0.278	0.694489
1947	124900251	LOC124900251	0	0	0.02	0	0	0	0.02	0	0.02	0.00666667	0	0.0133333	-0.874371	0.943229	-0.947661	0.948567
1948	124900275	LOC124900275	7.21	8.44	6.49	7.78	10.23	6.17	7.8	9.9	10.22	7.38	8.06	9.30667	-0.304529	0.111723	0.166557	0.779389
1949	124900276	LOC124900276	1.26	1.48	1.57	1.95	3.85	1.8	1.69	2.02	1.41	1.43667	2.53333	1.70667	-0.236532	0.607476	0.863105	0.0309956
1950	124900286	LOC124900286	0.02	0.02	0.02	0	0.02	0.01	0.01	0.01	0	0.02	0.01	0.00666667	1.3398	0.864427	-0.706478	0.948567
1951	124900301	LOC124900301	1.18	1.01	0.83	1.19	0.4	0.7	0.91	1.35	1.24	1.00667	0.763333	1.16667	-0.211171	0.823557	-0.352607	0.77382
1952	124900338	LOC124900338	0.1	0.17	0.12	0.21	0.14	0.12	0.1	0.12	0.1	0.13	0.156667	0.106667	0.419127	0.926904	0.308785	0.948567
1953	124900372	LOC124900372	0.97	1.22	0.96	0.8	0.57	0.53	0.77	1.04	0.85	1.05	0.633333	0.886667	0.327137	0.634946	-0.763995	0.114545
1954	124900374	LOC124900374	0.1	0.07	0.06	0.03	0.03	0.05	0.02	0.02	0.06	0.0766667	0.0366667	0.0333333	1.25278	0.665319	-0.977781	0.767497
1955	124900385	LOC124900385	0.01	0	0.01	0.01	0.01	0.01	0	0.01	0.01	0.00666667	0.01	0.00666667	0.0409305	0.998328	0.600622	0.948567
1956	124900388	LOC124900388	1.06	0.97	0.89	0.83	1.42	0.88	1.09	1.14	1.25	0.973333	1.04333	1.16	-0.209973	0.920726	0.12824	0.948567
1957	124900389	LOC124900389	0	0.01	0	0	0.02	0	0.01	0	0	0.00333333	0.00666667	0.00333333	0.0292702	0.998328	0.0141224	0.999976
1958	124900416	LOC124900416	0.33	0.5	0.24	0.65	0.26	0.27	0.33	0.29	0.37	0.356667	0.393333	0.33	0.0902244	0.949465	0.210061	0.948567
1959	124900417	LOC124900417	0.12	0.03	0.11	0.14	0.07	0.12	0.09	0.2	0.24	0.0866667	0.11	0.176667	-1.00325	0.532662	0.366585	0.943814
1960	124900418	LOC124900418	0.04	0.02	0	0	0	0	0	0.02	0	0.02	0	0.00666667	0.912678	0.943229	-1.82919	0.933711
1961	124900420	LOC124900420	0.1	0.1	0.06	0.09	0.08	0.03	0.06	0.08	0.09	0.0866667	0.0666667	0.0766667	0.174105	0.919437	-0.275971	0.892033
1962	124900467	LOC124900467	2.73	3.41	3.09	3.86	3.7	3.15	4.69	6.06	4.81	3.07667	3.57	5.18667	-0.74976	0.000835	0.27042	0.529011
1963	124900476	LOC124900476	0.01	0.04	0.04	0.02	0.03	0.03	0.03	0.04	0.03	0.03	0.0266667	0.0333333	-0.165046	0.95925	-0.10912	0.985514
1964	124900512	LOC124900512	0.67	0.39	0.27	0.16	0.36	0.14	0.32	0.38	0.3	0.443333	0.22	0.333333	0.400666	0.775812	-0.980243	0.344592
1965	124900569	LOC124900569	0	0	0	0	0.09	0	0	0.05	0.14	0	0.03	0.0633333	-2.81222	0.711329	1.86555	0.943814
1966	124900573	LOC124900573	0	0	0	0	0	0	0.06	0	0	0	0	0.02	-0.932514	0.943229	NA	NA
1967	124900576	LOC124900576	0	0	0	0	0	0	0.04	0	0	0	0	0.0133333	-1.86268	0.929267	NA	NA
1968	124900586	LOC124900586	9.77	8.61	8.53	8.11	9.52	8.02	9.58	9.2	11.95	8.97	8.55	10.2433	-0.125679	0.747528	-0.0638695	0.944782
1969	124900597	LOC124900597	0.62	0.71	0.78	0.8	0.17	0.29	0.18	0.4	0.71	0.703333	0.42	0.43	0.585656	0.718974	-0.548502	0.789846
1970	124900628	LOC124900628	0	0.38	0.37	0	0	0	0	0.93	0	0.25	0	0.31	-0.293712	0.990859	-5.67055	0.487424
1971	124900629	LOC124900629	9.51	10.13	9.2	8.58	8.37	9.63	8.17	7.98	9.97	9.61333	8.86	8.70667	0.15624	0.778082	-0.0753007	0.948567
1972	124900641	LOC124900641	0.08	0	0	0	0	0	0	0	0	0.0266667	0	0	2.43892	0.848056	-2.39332	0.891879
1973	124900642	LOC124900642	0.23	0	0	0	0	0	0	0.21	0	0.0766667	0	0.07	0.0292699	0.998328	-0.947661	0.948567
1974	124900646	LOC124900646	0.36	0	0.6	0.17	0.09	0	0.18	0.43	0.18	0.32	0.0866667	0.263333	0.329695	0.943229	-1.88679	0.650146
1975	124900647	LOC124900647	0.98	0.98	0.83	1.13	0.5	0.64	0.87	1.02	0.97	0.93	0.756667	0.953333	-0.0322318	0.949439	-0.255719	0.753278
1976	124900837	LOC124900837	0.3	0.39	0.31	0.23	0.33	0.38	0.34	0.23	0.45	0.333333	0.313333	0.34	-0.0138225	0.998328	-0.061124	0.963471
1977	124900839	LOC124900839	0.14	0.28	0.18	0.22	0	0.09	0.27	0.09	0.13	0.2	0.103333	0.163333	0.264657	0.943229	-0.893894	0.846853
1978	124900844	LOC124900844	0.16	0.45	0.26	0.35	0.1	0.19	0.39	0.38	0.15	0.29	0.213333	0.306667	-0.095945	0.967215	-0.399856	0.923683
1979	124900867	LOC124900867	0.13	0	0	0.12	0	0.12	0	0	0	0.0433333	0.08	0	0.99104	0.943229	0.913169	0.948567
1980	124900868	LOC124900868	0.17	0.21	0.13	0.2	0.13	0.1	0.03	0.26	0.1	0.17	0.143333	0.13	0.359704	0.943229	-0.19849	0.95166
1981	124900940	LOC124900940	0	0	0	0	0	0.04	0	0	0.02	0	0.0133333	0.00666667	-0.932514	0.943229	1.92287	0.941862
1982	124900986	LOC124900986	1.94	2	1.56	1.58	1.25	1.33	2.69	2.72	2.38	1.83333	1.38667	2.59667	-0.49798	0.0176139	-0.3641	0.263128
1983	124900992	LOC124900992	0.22	0.05	0.06	0.08	0.15	0.15	0.06	0.03	0.14	0.11	0.126667	0.0766667	0.548826	0.926356	0.242276	0.948567
1984	124900993	LOC124900993	0.34	0.27	0.12	0.22	0.6	0.32	0.46	0.27	0.8	0.243333	0.38	0.51	-1.07306	0.0921619	0.702878	0.472014
1985	124900994	LOC124900994	0.56	0.78	0.4	0.45	0.52	0.09	0.26	0.13	0.45	0.58	0.353333	0.28	1.06146	0.0641365	-0.678388	0.525595
1986	124900995	LOC124900995	0.06	0.14	0.09	0.03	0.09	0.09	0.03	0.12	0.13	0.0966667	0.07	0.0933333	0.0446363	0.998303	-0.424466	0.911993
1987	124900996	LOC124900996	0.06	0.11	0.03	0	0.08	0	0	0.07	0	0.0666667	0.0266667	0.0233333	1.36344	0.859138	-1.31333	0.890371
1988	124900997	LOC124900997	0.07	0.08	0.05	0.05	0.14	0.17	0.06	0	0.23	0.0666667	0.12	0.0966667	-0.741129	0.901244	1.12605	0.711444
1989	124901001	LOC124901001	0	0	0	0.01	0	0.01	0	0	0	0	0.00666667	0	NA	NA	1.87553	0.933711
1990	124901030	LOC124901030	0.51	0.48	0.57	0.62	0.4	0.52	0.55	0.56	0.43	0.52	0.513333	0.513333	0.0297193	0.998328	0.0107924	0.999976
1991	124901041	LOC124901041	0.14	0.14	0.03	0.16	0.13	0.1	0.17	0.03	0.03	0.103333	0.13	0.0766667	0.369428	0.943229	0.430178	0.948567
1992	124901104	LOC124901104	0	0	0.09	0.09	0	0	0	0	0	0.03	0.03	0	0.99104	0.943229	0.0141224	0.999976
1993	124901110	LOC124901110	0	0.01	0	0	0.04	0.01	0.01	0.02	0	0.00333333	0.0166667	0.01	-0.850466	0.943229	1.91752	0.834993
1994	124901178	LOC124901178	0.05	0.03	0.08	0.03	0.03	0	0.1	0.08	0.05	0.0533333	0.02	0.0766667	-0.455953	0.931589	-1.32785	0.750945
1995	124901225	LOC124901225	2.27	1.77	1.81	1.62	1.7	1.61	1.2	1.8	1.5	1.95	1.64333	1.5	0.390961	0.691732	-0.209543	0.916923
1996	124901227	LOC124901227	0.04	0.1	0.17	0.03	0.03	0.13	0.04	0.14	0.08	0.103333	0.0633333	0.0866667	0.241196	0.954361	-0.662649	0.940258
1997	124901228	LOC124901228	1.12	1.26	0.99	1.5	0.83	0.8	1.2	2.13	1.36	1.12333	1.04333	1.56333	-0.477362	0.20089	-0.0643707	0.948567
1998	124901231	LOC124901231	0.49	1.28	0.79	0.85	0.48	0.37	0.49	0.73	1.05	0.853333	0.566667	0.756667	0.170538	0.943229	-0.548847	0.756102
1999	124901232	LOC124901232	1.84	2.34	1.62	2.49	2.01	1.42	1.75	1.53	1.89	1.93333	1.97333	1.72333	0.170467	0.689428	0.0715225	0.948567
[truncated: 14,803 more rows]

## Sheet: MASTER_TABLE_CaSki
	Gene_ID	Gene_Symbol	siE6_1_FPKM	siE6_2_FPKM	siE6_3_FPKM	siE6+sip53_1_FPKM	siE6+sip53_2_FPKM	siE6+sip53_3_FPKM	siNC_1_FPKM	siNC_2_FPKM	siNC_3_FPKM	siE6_Average_FPKM	siE6+sip53_Average_FPKM	siNC_FPKM	log2FC_siE6/siNC	Qvalue_siE6/siNC	log2FC_siE6+sip53/siE6	Qvalue_siE6+sip53/siE6
1	1	A1BG	0.02	0.05	0	0.02	0.02	0	0.05	0.05	0.04	0.0233333	0.0133333	0.0466667	-0.950616	0.884109	-1.04678	0.901931
2	10	NAT2	0	0	0.06	0.4	0	0.06	0	0.12	0	0.02	0.153333	0.04	-0.854092	0.948256	2.85538	0.515935
3	100	ADA	56.45	15.94	44.61	25.53	30.44	28.46	37.11	47.96	35.05	39	28.1433	40.04	-0.0179069	0.997331	-0.482898	0.709791
4	1000	CDH2	15.06	12	13.41	18.38	14.11	14.19	11.91	13.87	13.21	13.49	15.56	12.9967	0.0790066	0.881617	0.19497	0.469102
5	10000	AKT3	11.32	9.26	12.28	11.28	11.76	10.02	10.89	11.77	11.52	10.9533	11.02	11.3933	-0.0904721	0.832687	-0.122451	0.663478
6	10001	MED6	21.5	22.83	21.15	25.26	23.66	24.03	20.9	19.51	20.9	21.8267	24.3167	20.4367	0.120518	0.572114	0.144089	0.400347
7	10002	NR2E3	0.07	0.13	0	0.03	0.03	0.04	0	0.07	0.03	0.0666667	0.0333333	0.0333333	1.04881	0.917981	-1.02824	0.867147
8	10003	NAALAD2	0.27	0.27	0.22	0.3	0.2	0.31	0.24	0.16	0.24	0.253333	0.27	0.213333	0.277804	0.935434	0.078235	0.963013
9	100033411	DUXB	0	0	0.1	0	0	0	0	0	0	0.0333333	0	0	1.01011	0.948256	-0.987941	0.938181
10	100037417	DDTL	9.32	7.92	8.18	8.96	10.65	10.29	9.86	9.34	10.62	8.47333	9.96667	9.94	-0.190088	0.573296	0.208886	0.478323
11	10004	NAALADL1	0.04	0	0.03	0	0	0.03	0.1	0.03	0	0.0233333	0.01	0.0433333	-0.53159	0.948256	-0.927031	0.938181
12	10005	ACOT8	24.57	22.32	25.17	29.89	26.79	29.87	25.59	24.07	25.89	24.02	28.85	25.1833	-0.0634317	0.932203	0.272313	0.151541
13	10006	ABI1	42.76	46.03	43.08	40.01	40.95	40.63	39.56	38	38.09	43.9567	40.53	38.55	0.213167	0.0460309	-0.124759	0.330107
14	10007	GNPDA1	47.48	54.03	49.73	51.39	50.45	53.82	41.62	40.76	40.59	50.4133	51.8867	40.99	0.330212	0.00296057	0.020775	0.938181
15	10008	KCNE3	0	0.02	0.02	0.02	0	0.04	0	0.04	0.04	0.0133333	0.02	0.0266667	-0.964123	0.947583	0.59694	0.938181
16	10009	ZBTB33	25.62	21.83	24.86	25.77	26.35	24.68	27.3	29.92	27.45	24.1033	25.6	28.2233	-0.198457	0.172017	0.0708136	0.78158
17	1001	CDH3	214.34	173.72	201.15	176.49	173.11	162.75	174.02	179.22	168.3	196.403	170.783	173.847	0.20651	0.162249	-0.213406	0.125187
18	10010	TANK	22.86	15.56	22.71	23.06	22.4	17.62	22.15	25.34	21.16	20.3767	21.0267	22.8833	-0.20774	0.510099	0.149085	0.680788
19	100101267	POM121C	16.85	16.34	17.17	15.26	15.65	15.65	14.49	13.64	14.82	16.7867	15.52	14.3167	0.259252	0.00915697	-0.129142	0.300763
20	100101268	SPDYE12	0.68	0.46	0.87	0.68	0.65	0.74	0.24	0.64	0.77	0.67	0.69	0.55	0.318023	0.87818	0.0246081	0.993711
21	100101467	ZSCAN30	2.29	1.53	1.83	2.05	2.25	1.55	2.18	1.8	1.69	1.88333	1.95	1.89	0.091209	0.948256	-0.0457895	0.943135
22	100101490	MCTS2	5.68	9.52	5.15	10.12	9.25	9.08	7.79	8.17	6.99	6.78333	9.48333	7.65	-0.178072	0.927996	0.493273	0.3691
23	10011	SRA1	17.16	18.12	19.07	16.97	17.07	16.43	18.08	18.17	17.84	18.1167	16.8233	18.03	0.0266824	0.948256	-0.114458	0.72442
24	100113407	TMEM170B	1.65	1.43	1.66	2.62	2.54	2.3	2.37	2.26	2.37	1.58	2.48667	2.33333	-0.530444	0.000801	0.637977	5.68e-05
25	100125288	ZGLP1	1.15	0.98	1.59	0.74	0.88	1.21	1.22	1.12	0.96	1.24	0.943333	1.1	0.325048	0.798311	-0.482886	0.583826
26	100127983	C8orf88	0.21	0.21	0.44	0.15	0.23	0.15	0.23	0.01	0.29	0.286667	0.176667	0.176667	0.630137	0.943893	-0.617369	0.900956
27	100128071	FAM229A	1.69	0.27	1.45	0.97	1.76	1.33	1.07	1.78	0.99	1.13667	1.35333	1.28	-0.165784	0.948256	0.248774	0.938181
28	100128553	CTAGE4	4.92	6.49	4.89	5.41	5.51	4.49	4.63	5.3	4.99	5.43333	5.13667	4.97333	0.15815	0.774039	-0.0940451	0.898085
29	100128569	TEKTIP1	2.55	3.13	3.22	2.69	3.45	2.8	2.84	3.49	2.98	2.96667	2.98	3.10333	-0.059297	0.966928	0.00899564	0.998675
30	100128731	OST4	429.43	422.77	449.54	328.17	355.49	377.68	420.93	394.87	391.35	433.913	353.78	402.383	0.0448737	0.936141	-0.243104	0.088906
31	100128927	ZBTB42	2.31	2.27	2.1	2.1	1.78	1.84	2.2	2.11	2.39	2.22667	1.90667	2.23333	0.00878447	0.997331	-0.241588	0.530184
32	100129128	KHDC1L	0.16	0.48	0.16	0.15	0.15	0.16	0	0.15	0.31	0.266667	0.153333	0.153333	0.781015	0.947786	-0.759702	0.909601
33	100129250	SMIM27	5.73	0.89	1.79	4.31	1.62	5.52	3.43	9.39	8.56	2.80333	3.81667	7.12667	-1.2682	0.441023	0.19561	0.945802
34	100129271	KPLCE	0	0.18	0	0	0	0	0	0	0	0.06	0	0	1.89834	0.947786	-1.87238	0.910378
35	100129361	SMIM10L1	6.96	6.87	7.17	6.02	6.35	6.13	6.94	6.53	6.86	7	6.16667	6.77667	0.0750655	0.834136	-0.198559	0.212703
36	100129480	MKRN2OS	3.01	2.78	2.8	3.12	2.63	3.69	3.69	3.16	2.95	2.86333	3.14667	3.26667	-0.1957	0.882593	0.115621	0.938181
37	100129528	MUC8	0	0	0	0	0	0	0	0	0.02	0	0	0.00666667	-0.913444	0.948256	NA	NA
38	100129583	FAM47E	0	0.05	0.04	0	0.05	0.14	0.04	0.05	0.04	0.03	0.0633333	0.0433333	-0.545089	0.948256	1.01725	0.907448
39	100129654	TCF24	0.08	0.08	0.08	0	0	0.03	0	0	0.1	0.08	0.01	0.0333333	1.21759	0.832166	-3.09211	0.294754
40	100129842	ZNF737	1.39	1.18	1.45	1.1	1.39	1.09	1.66	1.16	1.45	1.34	1.19333	1.42333	-0.0703499	0.948256	-0.159165	0.875773
41	100129924	TMEM269	0.08	0.04	0.02	0.02	0.12	0.08	0.02	0.02	0.05	0.0466667	0.0733333	0.03	0.541959	0.948256	0.741331	0.861929
42	10013	HDAC6	20.08	16.08	18.82	20.32	19.21	19.48	21.33	18.49	19.41	18.3267	19.67	19.7433	-0.0597387	0.923965	0.0650196	0.847442
43	100130274	CCDC166	0	0	0	0	0	0.06	0	0	0.06	0	0.02	0.02	-0.913444	0.948256	0.935613	0.938181
44	100130311	C17orf107	0.2	0.14	0.31	0.08	0	0.14	0.06	0.1	0.12	0.216667	0.0733333	0.0933333	1.28213	0.349035	-1.58692	0.298353
45	100130519	TMEM221	0.96	0.7	0.54	0.42	0.65	0.5	0.67	0.52	0.94	0.733333	0.523333	0.71	-0.0971904	0.951101	-0.563125	0.626958
46	100130520	CD300H	0.18	0.18	0	0.06	0.28	0.07	0.19	0.06	0.12	0.12	0.136667	0.123333	0.0583065	0.997331	0.170933	0.974729
47	100130705	ATP6V1FNB	1.37	1.03	1.19	0.72	1	0.94	1.01	0.92	1.05	1.19667	0.886667	0.993333	0.292357	0.618378	-0.44675	0.318137
48	100130733	LRRC70	0.13	0.09	0.3	0.03	0.12	0.1	0.03	0.09	0.12	0.173333	0.0833333	0.08	1.12862	0.683268	-1.10721	0.644259
49	100130742	LRRC69	0.11	0	0.05	0.11	0.05	0.11	0	0.05	0	0.0533333	0.09	0.0166667	0.947564	0.948256	0.965698	0.900956
50	100130771	EFCAB10	0.06	0.25	0.43	0.24	0.35	0.12	0.39	0.05	0.22	0.246667	0.236667	0.22	0.454667	0.948256	-0.289086	0.938181
51	100130827	SBK3	0	0	0.12	0	0	0.07	0	0	0.06	0.04	0.0233333	0.02	0.924724	0.948256	-0.904504	0.938181
52	100130890	TSTD3	0.71	0.86	0.76	1.19	1.31	1.1	1.17	1.18	1.08	0.776667	1.2	1.14333	-0.537365	0.487555	0.615596	0.342343
53	100130933	SMIM6	0	0.21	0	0.13	0.07	0	0.07	0	0.2	0.07	0.0666667	0.09	-0.372016	0.965644	-0.0419691	0.998675
54	100130958	SYCE1L	0.32	0.18	0.38	0.53	0.62	0.58	0.18	0.72	0.54	0.293333	0.576667	0.48	-0.582278	0.905148	0.760886	0.746579
55	100131017	ZNF316	7.77	7.07	8.03	8.5	7.67	7.45	7.72	7.89	7.78	7.62333	7.87333	7.79667	-0.00478368	0.997331	0.0298697	0.938181
56	100131187	TSTD1	63.22	36.63	58.53	81.31	95.2	97.04	80.74	86.12	71.98	52.7933	91.1833	79.6133	-0.614836	0.0393982	0.8373	0.000641
57	100131211	NEMP2	9.98	7.56	8.3	6.61	6.85	6.3	5.76	5.74	7.61	8.61333	6.58667	6.37	0.380368	0.0703672	-0.258919	0.219807
58	100131244	ANKRD63	0.17	0.17	0.15	0.2	0.21	0.32	0.23	0.32	0.2	0.163333	0.243333	0.25	-0.586598	0.619682	0.565382	0.611422
59	100131303	DPEP2NB	0	0.06	0	0	0.06	0	0	0	0	0.02	0.02	0	1.01011	0.948256	-0.026158	0.998675
60	100131378	C11orf91	0.07	0.1	0	0.01	0	0.01	0.01	0.01	0.1	0.0566667	0.00666667	0.04	0.910637	0.90059	-2.20109	0.562311
61	100131390	SP9	0.52	0.7	0.8	0.39	0.59	0.58	0.77	0.8	0.7	0.673333	0.52	0.756667	-0.140292	0.948256	-0.389535	0.718087
62	100131755	ARMCX4	1.23	1.01	1.06	0.82	0.98	0.83	1.1	0.89	0.98	1.1	0.876667	0.99	0.178707	0.743358	-0.345119	0.26291
63	100131801	PET100	31.61	22.32	23.5	30.41	30.3	33.87	29.96	28.91	25.51	25.81	31.5267	28.1267	-0.133866	0.870072	0.298721	0.363674
64	100131827	ZNF717	0.02	0.03	0.02	0	0.02	0	0.09	0	0.07	0.0233333	0.00666667	0.0533333	0.465332	0.948256	-1.04855	0.900956
65	100131897	INSYN2B	1.15	0.63	1	0.91	0.88	1.18	0.76	0.64	0.83	0.926667	0.99	0.743333	0.345684	0.60601	0.0759865	0.938181
66	100131980	ZNF705G	1.92	1.88	1.83	1.61	1.73	1.81	1.76	1.82	1.91	1.87667	1.71667	1.83	0.0479357	0.948256	-0.073497	0.93727
67	100132015	TEX13D	0.01	0	0	0	0	0	0	0	0	0.00333333	0	0	1.01011	0.948256	-0.987941	0.938181
68	100132074	FOXO6	0.09	0.06	0.25	0.08	0.11	0.15	0.21	0.16	0.34	0.133333	0.113333	0.236667	-0.797186	0.703153	-0.260331	0.938181
69	100132247	NPIPB5	23.39	26.62	24.04	22.88	23.69	24.47	24.15	24.11	26.2	24.6833	23.68	24.82	0.0226078	0.948256	-0.0981852	0.623539
70	100132396	ZNF705B	0	0	0	0	0	0	0	0	0.07	0	0	0.0233333	-0.913444	0.948256	NA	NA
71	100132406	NBPF10	6.18	6.14	6.27	5.54	5.65	5.58	5.92	5.9	5.42	6.19667	5.59	5.74667	0.140569	0.343036	-0.166131	0.15003
72	100132565	GOLGA8F	0.26	0.06	0.21	0.33	0.13	0.11	0.15	0.21	0.06	0.176667	0.19	0.14	0.314692	0.948256	0.118721	0.956404
73	100132994	CXorf49B	10.12	36.98	12.21	10.85	13.71	13.92	14.9	11.4	14.73	19.77	12.8267	13.6767	0.559843	0.774039	-0.639089	0.648279
74	100133315	XNDC1N	0.65	0.87	0.79	0.78	1.06	0.83	0.87	0.93	0.82	0.77	0.89	0.873333	-0.130575	0.943286	0.0951826	0.938181
75	100133941	CD24	956.57	950.17	916.37	1033.5	846.34	864.77	824.12	950.97	783.3	941.037	914.87	852.797	0.166661	0.312521	-0.0523201	0.891899
76	100134444	KCNJ18	0	0	0	0	0	0	0.02	0	0	0	0	0.00666667	-0.913444	0.948256	NA	NA
77	100134934	TEN1	18.4	16.27	18.87	16.25	16.64	16.39	17.91	18.87	20.4	17.8467	16.4267	19.06	-0.084087	0.921539	-0.121665	0.78158
78	100134938	UPK3BL1	39.48	38.63	39.68	38.75	45.33	42.4	46.64	42.57	44.04	39.2633	42.16	44.4167	-0.158991	0.328405	0.0942673	0.707482
79	100137047	JMJD7	7.3	6.42	7.55	6.76	6.48	7.44	6.75	7.83	6.03	7.09	6.89333	6.87	0.0621477	0.948256	-0.0499815	0.938181
80	100137049	PLA2G4B	4.67	4.07	4.51	3.98	4.52	4.08	4.65	3.38	4.07	4.41667	4.19333	4.03333	0.154245	0.790422	-0.0919277	0.879767
81	10014	HDAC5	8.58	7	9.27	9.2	8.88	8.61	8.65	7.9	8.14	8.28333	8.89667	8.23	0.035923	0.948256	0.0788812	0.852271
82	100141515	C17orf99	0.18	0.31	0.19	0	0.17	0.29	0.35	0.48	0.47	0.226667	0.153333	0.433333	-1.10681	0.600079	-0.357895	0.938181
83	100142659	CTAGE8	5.75	4.6	6.47	3.65	4.92	3.39	4.34	3.45	3.71	5.60667	3.98667	3.83333	0.57414	0.0243517	-0.506437	0.0728201
84	100144748	KLLN	0.51	0.27	0.67	0.23	0.38	0.23	0.49	0.33	0.23	0.483333	0.28	0.35	0.495774	0.693425	-0.815167	0.277523
85	10015	PDCD6IP	38.13	37.7	38.66	37.6	35.95	35.25	34.85	37.05	35.62	38.1633	36.2667	35.84	0.114461	0.296526	-0.0633422	0.717112
86	10016	PDCD6	213.94	212.07	206.31	223.81	216.92	244.39	199.99	205.27	199.27	210.773	228.373	201.51	0.07988	0.605359	0.111427	0.463599
87	10017	BCL2L10	0	0.06	0.06	0	0	0	0.18	0.18	0.23	0.04	0	0.196667	-2.27924	0.472693	-1.869	0.900956
88	100170229	SRRM5	0.58	0.85	0.7	0.63	0.52	0.31	0.63	0.69	0.62	0.71	0.486667	0.646667	0.160484	0.948256	-0.555267	0.550532
89	100170765	ERICH4	0	0	0	0	0	0	0.09	0	0	0	0	0.03	-0.913444	0.948256	NA	NA
90	100170841	EPOP	6.95	5.66	6.18	6.52	6.3	5.71	7.11	6.85	6.72	6.26333	6.17667	6.89333	-0.111288	0.790564	-0.0331715	0.938181
91	10018	BCL2L11	14.03	13.54	14.27	21.36	16.6	17.34	14.67	16.01	15.11	13.9467	18.4333	15.2633	-0.0883869	0.711306	0.380642	0.0097037
92	100188893	TOMM6	207.85	210.94	209.18	253.32	246.92	248.98	217.61	212.64	219.77	209.323	249.74	216.673	-0.0662201	0.803149	0.268998	0.0109789
93	10019	SH2B3	2.9	2.67	2.87	2.47	2.33	2.52	2.72	2.67	2.75	2.81333	2.44	2.71333	0.0966815	0.861766	-0.220131	0.40915
94	100191040	C2CD4D	1.15	0.77	1.11	0.78	0.91	1.21	1.32	1.14	1.25	1.01	0.966667	1.23667	-0.230667	0.906824	-0.107802	0.938181
95	1002	CDH4	0.05	0.07	0.07	0.08	0.05	0.03	0.07	0.06	0.07	0.0633333	0.0533333	0.0666667	-0.0411868	0.997331	-0.0331014	0.998675
96	10020	GNE	3.37	6.56	4.56	2.29	3	2.9	5.82	3.84	6	4.83	2.73	5.22	-0.0785819	0.948256	-0.843579	0.00281092
97	10021	HCN4	0.03	0.09	0.07	0.02	0.05	0.03	0.01	0.03	0.04	0.0633333	0.0333333	0.0266667	1.04167	0.69755	-0.871642	0.718087
98	10023	FRAT1	2.22	1.24	1.9	1.9	1.89	1.92	2.38	2.09	1.99	1.78667	1.90333	2.15333	-0.244754	0.767887	0.0781927	0.938181
99	10024	TROAP	9.51	12.13	7.11	17.65	17.92	22.74	19.99	16.59	18.03	9.58333	19.4367	18.2033	-0.967546	7.72e-05	0.924652	0.000109
100	10025	MED16	9.37	8.03	8.64	8.58	7.98	8.35	9.66	8.73	9.36	8.68	8.30333	9.25	-0.0732478	0.906824	-0.0603998	0.908584
101	10026	PIGK	10.68	11.96	9.52	13.45	13.71	13.27	13.61	13.91	13.68	10.72	13.4767	13.7333	-0.327401	0.0352765	0.31388	0.0353471
102	100271715	ARHGEF33	0.76	1.02	0.84	1.03	0.97	0.89	1.02	0.92	0.99	0.873333	0.963333	0.976667	-0.145374	0.906248	0.10865	0.916181
103	100271849	MEF2B	1.26	0.55	0.62	1.61	0.44	2	0.52	0.76	0.85	0.81	1.35	0.71	0.187868	0.948256	0.757979	0.562671
104	100271927	RASA4B	0.99	0.82	1.36	0.83	1.11	0.8	1.13	1.16	1.41	1.05667	0.913333	1.23333	-0.255093	0.639385	-0.158697	0.839968
105	100272147	CMC4	21.27	20.98	23.63	28.73	27.5	30	28.64	30.83	27.19	21.96	28.7433	28.8867	-0.389778	0.0504691	0.388844	0.0410031
106	100287045	FAM90A26	0	0.03	0	0	0	0.03	0	0	0	0.01	0.01	0	1.01011	0.948256	-0.0261578	0.998675
107	100287171	WASHC1	63.89	56.51	61.95	53.48	58.43	57.21	60.87	57.55	61.58	60.7833	56.3733	60	0.00337339	0.997331	-0.148501	0.173216
108	100287284	MANSC4	0	0	0.02	0.08	0.02	0	0	0	0.04	0.00666667	0.0333333	0.0133333	0.048339	0.997331	1.42798	0.891573
109	100287482	SMKR1	0.72	0.35	0.52	0.59	0.67	0.27	0.77	0.68	0.17	0.53	0.51	0.54	-0.0258574	0.997331	-0.0416982	0.998675
110	100287520	GLYATL1B	0	0	0.1	0	0	0	0	0	0	0.0333333	0	0	1.01011	0.948256	-0.987941	0.938181
111	100287898	TTC34	0.11	0.11	0.02	0.08	0.08	0.05	0.1	0.13	0.09	0.08	0.07	0.106667	-0.400482	0.924732	-0.272144	0.938181
112	100287932	TIMM23	92.48	102.39	87.94	90.66	92.56	91.69	90.39	84.71	95.51	94.27	91.6367	90.2033	0.0806443	0.80938	-0.0471749	0.900956
113	100288072	SDR42E2	0	0.02	0	0	0.02	0	0	0	0	0.00666667	0.00666667	0	1.01011	0.948256	-0.026158	0.998675
114	100288142	NBPF20	4.45	5.34	4.91	4.01	4.28	3.91	3.86	4.02	3.79	4.9	4.06667	3.89	0.29193	0.04781	-0.351651	0.00961068
115	100288332	NPIPA5	24.92	27.09	25.28	21.94	23.37	22.55	25.75	23.29	24.56	25.7633	22.62	24.5333	0.0241577	0.948256	-0.121441	0.598767
116	100288413	ERVMER34-1	5.01	6.53	5.02	4.06	4.86	5.14	6.68	5.3	6.24	5.52	4.68667	6.07333	-0.113149	0.869389	-0.252366	0.387343
117	100288687	DUX4	0	0.08	0	0	0	0.04	0	0	0	0.0266667	0.0133333	0	1.89834	0.947786	-0.911575	0.938181
118	100288695	LIMS4	1.11	1.41	1.14	1.17	1.44	1.29	1.43	1.16	1.44	1.22	1.3	1.34333	-0.174757	0.556578	0.0757195	0.864448
119	100288797	TMEM239	0	0.21	0.04	0	0.18	0	0	0.04	0.09	0.0833333	0.06	0.0433333	0.45199	0.948256	-0.726285	0.938181
120	100288814	CLDN34	0	0	0.08	0	0	0	0	0	0	0.0266667	0	0	1.01011	0.948256	-0.987941	0.938181
121	100288842	B3GALT9	0.87	0.85	1.09	1.02	0.96	0.75	0.56	0.9	0.6	0.936667	0.91	0.686667	0.47191	0.442541	-0.054717	0.947342
122	100289187	TMEM225B	0.22	0.23	0.34	0.11	0.21	0.06	0.17	0.17	0.11	0.263333	0.126667	0.15	0.85362	0.790564	-1.03623	0.690682
123	100289279	CNTNAP3C	4.33	3.87	4.31	3.98	3.13	3.15	3.5	4.01	2.88	4.17	3.42	3.46333	0.286692	0.463008	-0.315752	0.368479
124	100289635	ZNF605	0.74	0.8	0.99	0.91	0.95	0.81	0.98	0.77	0.96	0.843333	0.89	0.903333	-0.0593839	0.948256	0.0485516	0.938181
125	100289678	ZNF783	4.35	3.69	4.37	5.13	4.59	4.57	3.97	4.53	4.63	4.13667	4.76333	4.37667	-0.0163031	0.979897	0.121574	0.715936
126	100293516	ZNF587B	0.98	0.87	1.19	1.16	1.18	1.39	0.9	1.08	0.81	1.01333	1.24333	0.93	0.185376	0.813537	0.256889	0.575732
127	100293534	C4B_2	0.24	0.11	0.24	0.07	0	0	0	0	0	0.196667	0.0233333	0	6.63528	4.16e-05	-3.18494	0.0120908
128	1003	CDH5	0.14	0.01	0.18	0.29	0.09	0.08	0.06	0.43	0.09	0.11	0.153333	0.193333	-0.782222	0.825569	0.454303	0.900956
129	100302652	GPR75-ASB3	5.23	3.45	8.12	6.25	4.08	0	5.25	4.62	0.65	5.6	3.44333	3.50667	0.696332	0.82594	-0.709315	0.930528
130	100302736	TMED7-TICAM2	2.35	2.8	2.58	3.32	2.42	2.62	2.33	2.6	2.5	2.57667	2.78667	2.47667	0.0798669	0.947786	0.099851	0.900956
131	100303755	PET117	6.63	7.24	8.68	8.01	8.88	9.28	6.69	7.66	7.54	7.51667	8.72333	7.29667	0.0593967	0.948256	0.210628	0.648784
132	100310812	SPDYE2B	0.88	1.12	1.26	1.83	1.04	0.94	1.17	0.81	0.79	1.08667	1.27	0.923333	0.262437	0.821333	0.200259	0.878716
133	100310846	ANKRD61	0.42	0.61	0.71	0.69	0.65	0.53	1	0.5	0.71	0.58	0.623333	0.736667	-0.325509	0.91635	0.0950598	0.95707
134	100316904	SAP25	1.47	1.07	1.13	1.03	1.28	0.83	1.33	1.18	1.36	1.22333	1.04667	1.29	-0.0599072	0.971597	-0.229973	0.900956
135	10036	CHAF1A	14.09	16.39	13.14	15.7	15.17	18.41	16.87	16.26	16.6	14.54	16.4267	16.5767	-0.129936	0.665011	0.133263	0.632607
136	10038	PARP2	24.42	25.96	24.16	20.24	25.04	23.94	27.89	26.12	30.06	24.8467	23.0733	28.0233	-0.151827	0.472216	-0.121232	0.651075
137	100381270	ZBED6	9.36	10.13	11.22	11.13	10.06	10.23	10.54	10.61	11.23	10.2367	10.4733	10.7933	-0.096274	0.743456	0.0604333	0.89712
138	10039	PARP3	4.67	4.22	5.36	5.7	5.8	5.22	4.8	5.68	4.91	4.75	5.57333	5.13	-0.0916194	0.931186	0.234812	0.440363
139	1004	CDH6	0	0	0	0.01	0	0	0	0.01	0	0	0.00333333	0.00333333	-0.913444	0.948256	1.80532	0.916181
140	10040	TOM1L1	22.03	22.34	21.78	25.12	24.03	23.16	24.78	25.03	24.94	22.05	24.1033	24.9167	-0.151926	0.344635	0.0994109	0.664554
141	100419008	PRR20G	0.08	0.07	0	0	0	0	0.07	0	0.07	0.05	0	0.0466667	0.0583016	0.997331	-1.8933	0.900956
142	10042	HMGXB4	8.6	7.51	8.71	7.77	9.44	8.03	9.07	9.15	9.38	8.27333	8.41333	9.2	-0.1274	0.613273	0.0128254	0.980104
143	100421372	MSANTD7	5.59	5.74	4.66	5.37	5.21	5.34	5.72	5.38	6.22	5.33	5.30667	5.77333	-0.0875655	0.895873	-0.0166026	0.971712
144	10043	TOM1	16.57	18.77	18.56	18.59	17.15	19.13	15.51	14.92	15.22	17.9667	18.29	15.2167	0.265152	0.0859988	0.0123898	0.976482
145	10044	SH2D3C	0.41	0.32	0.46	0.42	0.67	0.9	0.6	0.54	0.6	0.396667	0.663333	0.58	-0.526696	0.607958	0.724096	0.370338
146	10045	SH2D3A	19.95	17.91	17.45	17.03	14.5	16.26	18.69	18.75	18.03	18.4367	15.93	18.49	0.00924572	0.995705	-0.228072	0.270138
147	10046	MAMLD1	0.9	0.91	0.79	0.75	0.65	0.76	0.95	0.85	0.79	0.866667	0.72	0.863333	0.056447	0.948256	-0.280791	0.627371
148	10048	RANBP9	35.65	38.59	33.24	23.49	27.35	25.64	36.23	35.08	35.02	35.8267	25.4933	35.4433	0.0469141	0.936723	-0.506121	2.52e-05
149	10049	DNAJB6	141.11	139.17	143.89	136.6	135.34	138.63	138.38	137.89	138.78	141.39	136.857	138.35	0.0567223	0.744145	-0.0586376	0.733634
150	100499483	CCDC180	0	0.04	0.03	0.02	0.05	0.06	0.04	0.02	0.06	0.0233333	0.0433333	0.04	-0.113998	0.995024	0.26885	0.939947
151	1005	CDH7	0	0	0	0	0	0	0	0	0	0	0	0	-0.850992	0.948256	-0.0261581	0.998675
152	100505573	INAFM2	13.18	7.74	12.49	6.56	6.86	6.7	9.01	9.33	8.62	11.1367	6.70667	8.98667	0.332961	0.349709	-0.742919	0.00135358
153	100505576	LASP1NB	0.63	0.68	0.82	0.89	0.88	0.64	0.66	0.84	0.71	0.71	0.803333	0.736667	-0.017288	0.997331	0.163994	0.900956
154	100505741	SPATA1	0.03	0.11	0.2	0.13	0	0.08	0.03	0.09	0.22	0.113333	0.07	0.113333	-0.0791944	0.997331	-0.593703	0.908609
155	100505767	SPDYE18	0.43	0.28	0.28	0.46	0.39	0.28	0.22	0.37	0.32	0.33	0.376667	0.303333	0.114906	0.948256	0.0840044	0.957251
156	100505876	CEBPZOS	31.9	30.41	32.03	23.23	28.59	28.2	27.81	26.46	25.64	31.4467	26.6733	26.6367	0.162271	0.308044	-0.208343	0.144573
157	100505989	SMIM31	0	0	0.02	0	0	0.02	0.02	0	0.02	0.00666667	0.00666667	0.0133333	-0.844655	0.948256	-0.0261578	0.998675
158	100506084	ARL17B	0.13	0.18	0.29	0.15	0.34	0.03	0.18	0.23	0.15	0.2	0.173333	0.186667	-0.00667974	0.997331	-0.43827	0.887496
159	100506127	GVQW3	0.88	0.87	1.09	1.6	1.39	1.14	1.43	1.26	1.83	0.946667	1.37667	1.50667	-0.337367	0.211817	0.255739	0.410376
160	100506144	TMEM35B	25.79	16.53	26.27	28.51	26.88	30.81	30.38	31.44	27.21	22.8633	28.7333	29.6767	-0.364104	0.258158	0.32617	0.278013
161	100506164	HSFX1	1.55	0.78	1.36	1.06	0.63	1.07	0.77	0.81	0.95	1.23	0.92	0.843333	0.56289	0.500719	-0.426428	0.661113
162	100506243	KRBOX1	15.82	19.36	15.3	18.15	20.4	19.06	18.19	18.68	16.65	16.8267	19.2033	17.84	-0.0951132	0.947786	0.204136	0.683295
163	100506374	EDDM13	0	0.1	0	0	0	0	0	0	0	0.0333333	0	0	1.01011	0.948256	-0.987941	0.938181
164	100506564	THEGL	0.12	0.16	0.11	0.08	0.14	0.14	0.05	0.19	0.1	0.13	0.12	0.113333	0.308519	0.948256	-0.149127	0.942738
165	100506581	C16orf95	2.66	3.18	2.17	1.63	2.58	2.41	2.59	2.42	3.21	2.67	2.20667	2.74	-0.044232	0.981216	-0.269839	0.835475
166	100506658	OCLN	3.34	7.56	3.28	6	5.6	5.58	5.49	5.14	5.24	4.72667	5.72667	5.29	-0.125903	0.948256	0.256559	0.864633
167	100506736	SLFN12L	0.15	0.23	0.18	0.18	0.18	0.23	0.2	0.21	0.2	0.186667	0.196667	0.203333	-0.0781432	0.948256	0.0117582	0.998675
168	100507003	GFY	0.04	0	0	0	0.04	0.04	0	0.04	0.04	0.0133333	0.0266667	0.0266667	-0.850981	0.948256	0.88139	0.938181
169	100507050	TPBGL	0.16	0.06	0.32	0.04	0.21	0.09	0.23	0.24	0.13	0.18	0.113333	0.2	-0.119395	0.967597	-0.674687	0.80422
170	100507055	LRCOL1	0	0	0	0	0	0	0	0.04	0	0	0	0.0133333	-0.913444	0.948256	NA	NA
171	100507203	SMLR1	0	0.03	0	0	0.03	0	0.03	0	0	0.01	0.01	0.01	0.0483391	0.997331	-0.026158	0.998675
172	100507290	ZNF865	3.89	3.48	3.31	3.21	3.28	3.47	3.08	2.71	3.31	3.56	3.32	3.03333	0.259083	0.394292	-0.116008	0.795237
173	100507341	SMIM18	0.03	0.03	0.03	0	0.02	0	0.01	0.01	0.01	0.03	0.00666667	0.01	1.78375	0.555564	-2.36413	0.439981
174	100507421	TMEM178B	2.69	3.16	2.51	3.21	3.54	3.4	3.34	3.38	3.5	2.78667	3.38333	3.40667	-0.255469	0.190654	0.291	0.0936155
175	100507436	MICA	84.98	91.52	85.35	64.77	67.46	69.96	69.3	63.4	70.36	87.2833	67.3967	67.6867	0.390103	0.000144	-0.387141	0.000101
176	100507588	TGFBR3L	1.21	1.33	1.73	1.17	1.73	1.6	1.81	1.5	1.94	1.42333	1.5	1.75	-0.26575	0.720285	0.0629355	0.940616
177	100507607	NPIPB9	7.06	7.98	7.33	5.66	7.6	7.28	7.1	7.32	6.95	7.45667	6.84667	7.12333	0.117718	0.79541	-0.148342	0.69515
178	100507650	RNF212B	0	0	0.04	0	0	0	0	0	0	0.0133333	0	0	1.01011	0.948256	-0.987941	0.938181
179	100507747	C13orf46	0.1	0.12	0.2	0.13	0.07	0.14	0.1	0.07	0.08	0.14	0.113333	0.0833333	0.544524	0.445349	-0.115821	0.938181
180	100509620	AQP7B	0.12	0	0	0	0	0.04	0	0.04	0	0.04	0.0133333	0.0133333	0.970905	0.948256	-0.950219	0.938181
181	10051	SMC4	49.14	71.76	51.42	71.2	78.67	71.98	77.04	71.15	78.67	57.44	73.95	75.62	-0.366259	0.09806	0.346399	0.0803003
182	10052	GJC1	4.68	4.49	4.39	5.58	4.99	5	4.9	4.87	4.9	4.52	5.19	4.89	-0.0860467	0.769998	0.18042	0.310417
183	100526664	LY75-CD302	0.21	0.23	0.19	0.08	0.19	0.05	0.25	0.12	0.27	0.21	0.106667	0.213333	0.0345454	0.99552	-0.997588	0.219005
184	100526693	ARPC4-TTLL3	1.24	1.12	1.39	1.51	1.41	1.42	1.35	1.27	1.5	1.25	1.44667	1.37333	-0.104251	0.944316	0.193014	0.738399
185	100526694	MSANTD3-TMEFF1	3.54	3.3	3.6	3.49	2.88	3.07	3.74	4.11	4.03	3.48	3.14667	3.96	-0.158432	0.758176	-0.162823	0.751172
186	100526737	RBM14-RBM4	10.86	13.01	13.58	10.21	13.87	11.37	10.99	12.05	14.34	12.4833	11.8167	12.46	-0.0759115	0.948256	-0.0783632	0.930042
187	100526739	CENPS-CORT	1.42	1.45	1.25	1.33	1.41	1.77	1.81	1.42	1.36	1.37333	1.50333	1.53	-0.0802584	0.948256	0.0757138	0.943982
188	100526740	ATP5MF-PTCD1	0.12	0	0.13	0	0	0	0	0	0	0.0833333	0	0	5.43296	0.495803	-5.41291	0.43398
189	100526760	ABHD14A-ACY1	0	0.14	0.14	0	0	0	0	0	0	0.0933333	0	0	3.47656	0.540171	-3.45353	0.478284
190	100526761	CCDC169-SOHLH2	0	0.04	0	0.03	0	0	0	0	0	0.0133333	0.01	0	1.01011	0.948256	-0.026158	0.998675
191	100526772	STIMATE-MUSTN1	0.47	0	0.44	0	0	0	0	0	0	0.303333	0	0	4.91028	0.110167	-4.89001	0.0763061
192	100526773	EPPIN-WFDC6	0.04	0.11	0.18	0.04	0.07	0.04	0	0.11	0.04	0.11	0.05	0.05	1.20525	0.813993	-1.19275	0.746571
193	100526783	ARPIN-AP3S2	0.49	0.52	0.47	0.28	0.49	0.32	0.22	0.15	0.45	0.493333	0.363333	0.273333	0.906056	0.187346	-0.477565	0.426904
194	100526794	NT5C1B-RDH14	0.05	0	0	0	0	0	0.05	0.05	0.04	0.0166667	0	0.0466667	-1.43255	0.90272	-0.987941	0.938181
195	100526832	PHOSPHO2-KLHL23	0	0.26	0	0.68	0.35	0.5	0	0.33	0	0.0866667	0.51	0.11	-0.340343	0.995013	2.58519	0.524534
196	100526835	FPGT-TNNI3K	0.03	0	0	0	0	0.03	0	0	0	0.01	0.01	0	1.01011	0.948256	-0.0261576	0.998675
197	100526842	RPL17-C18orf32	11.28	9.03	11.61	13.19	10.46	11.59	11.72	14.05	11.47	10.64	11.7467	12.4133	-0.201247	0.562073	0.134163	0.751978
198	100527943	TGIF2-RAB5IF	0.56	0.22	0.18	0	0.18	0.4	0	0.55	0	0.32	0.193333	0.183333	0.83102	0.927001	-0.787587	0.861929
199	100527963	PMF1-BGLAP	3.57	3.56	4.17	4	3.83	2.67	5.33	4.46	4.83	3.76667	3.5	4.87333	-0.337361	0.607065	-0.120594	0.938181
200	100527978	TLCD4-RWDD3	1.99	1.61	1.95	1.85	1.8	1.9	1.78	1.77	1.98	1.85	1.85	1.84333	0.0233844	0.997331	-0.0143427	0.998675
201	100528017	SAA2-SAA4	0.71	1.29	0.46	2.17	1.31	1.65	0.98	1.21	1.66	0.82	1.71	1.28333	-0.688942	0.719676	1.10458	0.302388
202	100528021	ST20-MTHFS	0	0	0	0	0	0	0	0	0.11	0	0	0.0366667	-2.39551	0.912281	NA	NA
203	100528030	POC1B-GALNT4	0.26	0.66	0.74	0.54	0.79	0.49	0.4	0.34	0.12	0.553333	0.606667	0.286667	1.04057	0.295986	0.142268	0.938181
204	100528062	ARMCX5-GPRASP2	1.93	0.96	1.36	1.16	1.3	1.47	1.47	1.27	1.27	1.41667	1.31	1.33667	0.0467159	0.949932	-0.0955519	0.924604
205	100529063	BCL2L2-PABPN1	2.56	4.51	3.57	2.13	2.21	2.05	1.88	1.82	2.38	3.54667	2.13	2.02667	1.04569	0.00891111	-0.701911	0.0868519
206	100529097	RPL36A-HNRNPH2	1.16	0.66	1.44	1.74	0.33	1.6	1.21	1.68	1.37	1.08667	1.22333	1.42	-0.362463	0.707212	0.159635	0.938181
207	100529144	CORO7-PAM16	0	0	0.14	0	0	0	0.11	0.09	0.08	0.0466667	0	0.0933333	-0.861634	0.90782	-3.6709	0.542575
208	100529215	ZNF559-ZNF177	0.6	0.41	0.26	0.54	0.47	0.37	0.4	0.44	0.29	0.423333	0.46	0.376667	0.103658	0.949328	0.104042	0.942045
209	100529239	RPS10-NUDT3	4.19	6.64	6.26	6.38	5.74	6.61	6.15	6.37	7.13	5.69667	6.24333	6.55	-0.172808	0.789581	0.120152	0.864448
210	100529240	ZNF816-ZNF321P	0.88	1.24	0.79	1.31	1.2	1.15	1.15	0.97	1.09	0.97	1.22	1.07	-0.100191	0.948256	0.304084	0.694703
211	100529241	HSPE1-MOB4	0.61	0.4	0.32	0.22	0.09	0.42	0.51	0.26	0.4	0.443333	0.243333	0.39	0.222177	0.939558	-0.909205	0.379054
212	100529251	CKLF-CMTM1	0.23	0	0.2	0	0	0	0.23	0	0	0.143333	0	0.0766667	0.947567	0.948256	-1.88962	0.900956
213	100529257	SYNJ2BP-COX16	0.13	0	0.13	0.1	0.13	0.12	0.24	0.19	0.24	0.0866667	0.116667	0.223333	-1.45165	0.550551	0.387686	0.938181
214	100529261	CHURC1-FNTB	2.03	2.11	0.93	1.37	2.03	1.23	1.11	1.71	1.29	1.69	1.54333	1.37	0.316946	0.77624	-0.136543	0.934046
215	10053	AP1M2	69.46	71.71	69.18	80.59	75.68	79.29	69.02	67.24	66.06	70.1167	78.52	67.44	0.078899	0.678327	0.152526	0.210907
216	100532726	NDUFC2-KCTD14	0.3	0.5	0.38	0.47	0.2	0.47	0.17	0	0.49	0.393333	0.38	0.22	0.854392	0.775045	-0.0604384	0.982391
217	100532731	COMMD3-BMI1	7.7	6.34	5.03	4.64	5.19	5.41	5.9	7.14	9.02	6.35667	5.08	7.35333	-0.183545	0.779154	-0.338189	0.219301
218	100532736	MICOS10-NBL1	0.16	0.15	0	0	0.16	0.33	1.45	0	0.29	0.103333	0.163333	0.58	-2.51567	0.660965	0.730317	0.89662
219	100533105	C8orf44-SGK3	0.25	0.39	0.36	0.12	0.23	0	0.85	0.62	0.27	0.333333	0.116667	0.58	-0.806089	0.365605	-1.5765	0.168097
220	100533106	ZHX1-C8orf76	1.78	1.36	1.23	1.74	1.83	1.84	1	1.27	1.75	1.45667	1.80333	1.34	0.128066	0.948256	0.308278	0.764265
221	100533183	ZNF664-RFLNA	0	0.03	0	0	0.02	0.08	0	0	0	0.01	0.0333333	0	1.01011	0.948256	0.929066	0.938181
222	100533467	BIVM-ERCC5	0.74	0.58	1.78	0.71	0.98	0.57	0.99	0.82	1.05	1.03333	0.753333	0.953333	0.143497	0.948256	-0.473759	0.5915
223	100533496	TVP23C-CDRT4	2.44	2.36	2.56	2.47	3.52	3.79	2.51	3.36	2.12	2.45333	3.26	2.66333	-0.0915052	0.948256	0.393742	0.265696
224	100533952	RBAK-RBAKDN	0	0.11	0.12	0.34	0.34	0.25	0	0.35	0.12	0.0766667	0.31	0.156667	-0.965677	0.947786	1.97452	0.570029
225	100534012	TNFAIP8L2-SCNM1	0	0	0.18	0	0	0.29	0	0	0	0.06	0.0966667	0	3.20544	0.757937	0.543221	0.938181
226	100534592	URGCP-MRPS24	1.13	1.47	0.4	1.24	0.38	0.23	0.68	0.12	0.69	1	0.616667	0.496667	1.17957	0.590351	-0.725785	0.800464
227	100534599	ISY1-RAB43	6.53	8.61	7.39	7.04	6.66	6.2	6.5	7.65	5.23	7.51	6.63333	6.46	0.247993	0.485484	-0.195566	0.428553
228	10054	UBA2	77.3	82.84	79.5	93.22	88.78	92.05	92.09	84.47	94.46	79.88	91.35	90.34	-0.126221	0.273794	0.151069	0.13458
229	10055	SAE1	60.67	73.72	57.21	74.77	73.09	78.98	72.32	68.95	71.59	63.8667	75.6133	70.9533	-0.125309	0.673527	0.231523	0.17566
230	10056	FARSB	7.79	7.72	7.23	8.59	9.19	9.42	8.78	7.84	8.48	7.58	9.06667	8.36667	-0.113079	0.61606	0.241944	0.0574788
231	10057	ABCC5	61.95	68.76	64.95	59.29	58.37	58.25	55.02	51.16	55.53	65.22	58.6367	53.9033	0.312085	0.00281424	-0.202895	0.0481726
232	10058	ABCB6	23.49	23.34	26.51	17.02	21.77	22.21	24.52	20.89	24.69	24.4467	20.3333	23.3667	0.0948211	0.782064	-0.280555	0.117152
233	10059	DNM1L	23.41	25.27	23.17	21.46	22.14	22.46	23.57	22.7	23.32	23.95	22.02	23.1967	0.076968	0.739847	-0.136962	0.322905
234	10060	ABCC9	0.68	0.74	0.69	0.54	0.53	0.65	0.59	0.63	0.63	0.703333	0.573333	0.616667	0.197685	0.733917	-0.29388	0.479315
235	10061	ABCF2	13.37	15.33	13.38	11.41	11.15	12.03	12.7	11.7	12.83	14.0267	11.53	12.41	0.207095	0.227385	-0.299776	0.028365
236	10062	NR1H3	2.61	2.39	3.23	1.89	2.9	3.12	2.59	2.53	2.51	2.74333	2.63667	2.54333	0.128012	0.935434	-0.0499614	0.953871
237	10063	COX17	95.45	112.97	121.75	109.88	121.01	127.37	109.68	116.05	111.68	110.057	119.42	112.47	-0.0985186	0.898207	0.166891	0.647835
238	100652748	TIMM23B	4.91	4.3	4.74	5.2	5.35	5.08	4.71	5.2	4.66	4.65	5.21	4.85667	-0.0335137	0.948554	0.153102	0.676751
239	100652777	LOC100652777	0.26	0.28	0.39	0.26	0.29	0.37	0.46	0.46	0.5	0.31	0.306667	0.473333	-0.608628	0.512453	-0.0202127	0.998675
240	100653049	LOC100653049	0.1	0.31	0.11	0.06	0.16	0	0	0	0	0.173333	0.0733333	0	4.36225	0.134799	-1.18387	0.75414
241	100653515	CEP295NL	0.03	0.03	0	0	0	0.07	0	0.03	0.06	0.02	0.0233333	0.03	-0.531898	0.948256	0.0179926	0.998675
242	10066	SCAMP2	29.85	30.02	31.32	36.28	32.71	35.13	31.17	31.87	31.53	30.3967	34.7067	31.5233	-0.0264978	0.948256	0.178401	0.195111
243	10067	SCAMP3	47.05	51.93	46.72	47.32	50.23	52.39	46.87	45.39	43.91	48.5667	49.98	45.39	0.134007	0.513225	-0.00173692	0.998675
244	10068	IL18BP	7.79	6.38	7.66	6.72	6.95	7.1	6.92	7.35	7.39	7.27667	6.92333	7.22	0.0757149	0.900244	-0.137364	0.618465
245	10069	RWDD2B	9.12	9.54	9.66	9.05	10.64	9.85	10.25	9.79	10.3	9.44	9.84667	10.1133	-0.0715618	0.865063	0.0461615	0.930737
246	10072	DPP3	29.36	29.57	27.72	25.25	23.37	25.63	25.37	25.13	24.42	28.8833	24.75	24.9733	0.236074	0.0391541	-0.23602	0.0634171
247	10073	SNUPN	15.65	14.34	16.19	16.69	16.93	16.15	17.19	18.16	16.86	15.3933	16.59	17.4033	-0.162205	0.557117	0.0998545	0.785548
248	10075	HUWE1	29.29	37.54	29.38	30.01	27.56	29.6	28.29	26.9	28.96	32.07	29.0567	28.05	0.225759	0.259602	-0.161837	0.456387
249	10076	PTPRU	18.36	15	16.39	10.26	11.42	12.23	15.99	14.23	14.75	16.5833	11.3033	14.99	0.174573	0.365605	-0.569357	7.16e-06
250	10078	TSSC4	11.71	15.56	12.67	11.84	13.52	12.04	13.59	13.39	10.88	13.3133	12.4667	12.62	0.119443	0.863055	-0.156757	0.683396
251	10079	ATP9A	19.39	13.37	18.52	19.94	19.28	18.07	16.56	17.69	16.03	17.0933	19.0967	16.76	0.0572027	0.948256	0.14453	0.636183
252	1008	CDH10	0.02	0	0	0	0	0	0	0.02	0.02	0.00666667	0	0.0133333	-0.850981	0.948256	-0.987941	0.938181
253	10081	PDCD7	12.64	10.89	12.23	12.69	13.46	13.02	12.36	13.44	12.57	11.92	13.0567	12.79	-0.0753511	0.866959	0.117771	0.631165
254	10082	GPC6	0	0	0	0	0	0	0	0	0	0	0	0	-0.913444	0.948256	NA	NA
255	100820829	MYZAP	1.21	0.94	1.52	1.41	1.58	1.78	1.53	1.53	1.24	1.22333	1.59	1.43333	-0.208579	0.870072	0.378265	0.533202
256	10084	PQBP1	42.28	45.17	36.61	44.03	46.11	46.37	39.74	46.27	43.74	41.3533	45.5033	43.25	-0.0347723	0.948256	0.13255	0.613728
257	100861412	FSBP	0.11	0	0.23	0.48	0.12	0.25	0.08	0.16	0	0.113333	0.283333	0.08	0.55451	0.948256	1.3163	0.398009
258	100861540	CYP3A7-CYP3A51P	0.06	0	0	0	0.08	0	0.08	0	0	0.02	0.0266667	0.0266667	-0.840035	0.948256	0.834917	0.938181
259	100862671	TMEM265	10.41	8.44	10.35	13.6	10.85	12.04	10.56	11.14	11.18	9.73333	12.1633	10.96	-0.149967	0.712238	0.312556	0.212783
260	10087	CERT1	15.31	16.65	15.96	16.49	16.62	18.04	16.71	17.62	17.76	15.9733	17.05	17.3633	-0.0772988	0.744969	0.0722125	0.777386
261	100874261	CCDC200	0	0	0.14	0	0.13	0	0	0	0	0.0466667	0.0433333	0	1.01011	0.948256	-0.0261581	0.998675
262	100885848	PTGES3L	0.31	0.3	0.3	0.2	0.3	0.32	0.25	0.15	0.16	0.303333	0.273333	0.186667	0.759775	0.782349	-0.193696	0.938181
263	100885850	PTGES3L-AARSD1	0.17	0.18	0.18	0.25	0.11	0.13	0.12	0.12	0.2	0.176667	0.163333	0.146667	0.271662	0.948256	-0.253952	0.938181
264	10089	KCNK7	0.05	0.06	0.16	0.27	0.07	0.18	0	0.1	0.11	0.09	0.173333	0.07	0.361084	0.948256	0.829294	0.860761
265	10090	UST	8.11	6.85	7.37	9.29	8.53	8.89	6.87	6.7	7.65	7.44333	8.90333	7.07333	0.101977	0.80254	0.26736	0.122797
266	100913187	APOBEC3A_B	0	0	0	0	0	0.01	0	0.06	0	0	0.00333333	0.02	-0.913444	0.948256	0.935613	0.938181
267	10092	ARPC5	50.3	46.49	49.49	55.65	51.66	53.44	50.69	54.26	50.4	48.76	53.5833	51.7833	-0.0567834	0.811708	0.120015	0.3419
268	10093	ARPC4	84.38	80.78	84.38	101.41	87.81	92.77	75.98	85.99	76.07	83.18	93.9967	79.3467	0.0892786	0.71888	0.167425	0.248765
269	10094	ARPC3	299.22	272.27	275.81	325.25	296.51	313.74	282.02	296.15	277.57	282.433	311.833	285.247	-0.00468919	0.997331	0.14168	0.295162
270	10095	ARPC1B	147.21	131.08	142.88	148.82	137.45	149.82	148.47	160.79	142.2	140.39	145.363	150.487	-0.0807467	0.755092	0.041524	0.901931
271	10096	ACTR3	51.83	51.9	50.74	54.24	51.62	53.05	49.78	53.04	48.49	51.49	52.97	50.4367	0.0615821	0.781598	0.0211829	0.938181
272	10097	ACTR2	124.71	123.11	122.66	141.42	130.51	123.75	130.48	138.38	129.55	123.493	131.893	132.803	-0.0765953	0.605359	0.0800886	0.663605
273	10098	TSPAN5	11.33	8.56	11.83	7.67	8.47	8.31	8.52	9.84	8.33	10.5733	8.15	8.89667	0.264897	0.267475	-0.380126	0.044805
274	10099	TSPAN3	21.06	18.09	20.19	22.22	22.42	22.71	22.59	22.77	22.96	19.78	22.45	22.7733	-0.173777	0.183714	0.166403	0.206083
275	100996492	CTXND1	0.04	0.03	0.03	0.02	0.02	0.01	0.01	0.03	0.01	0.0333333	0.0166667	0.0166667	0.921293	0.828664	-1.17174	0.68338
276	100996521	CTXND2	0	0	0	0	0	0	0	0	0.06	0	0	0.02	-0.913444	0.948256	NA	NA
277	100996598	LOC100996598	0	0.19	0	0	0	0	0	0	0	0.0633333	0	0	1.01011	0.948256	-0.987941	0.938181
278	100996693	SPEGNB	0	0	0	0	0	0	0	0.09	0.1	0	0	0.0633333	-1.81335	0.942524	NA	NA
279	100996709	LOC100996709	2.15	2.37	2.02	1.85	2.29	1.92	2.24	1.99	2.29	2.18	2.02	2.17333	0.112504	0.860853	-0.267043	0.348275
280	100996717	NOTCH2NLC	0.93	0.93	0.81	0.81	0.97	0.82	0.92	0.82	0.85	0.89	0.866667	0.863333	0.0783847	0.948256	-0.0547522	0.938181
281	100996758	NPY4R2	0.57	0.24	0	0.21	0.18	0.29	0.02	0.1	0	0.27	0.226667	0.04	2.31378	0.462901	0.237671	0.938181
282	100996763	NOTCH2NLB	1.04	1.73	1.11	1.07	1.3	1.07	0.99	1.31	1.3	1.29333	1.14667	1.2	-0.0342168	0.956129	0.0410706	0.940787
283	100996928	FMC1-LUC7L2	12.95	10.01	12.21	10.21	8.15	9.95	12.45	11.24	14.97	11.7233	9.43667	12.8867	-0.110886	0.851271	-0.326155	0.145226
284	100996939	PYURF	25.31	24.4	25.36	26.18	26.47	23.85	25.61	28.06	28.12	25.0233	25.5	27.2633	-0.104233	0.740146	0.0188802	0.956404
285	101	ADAM8	10.17	20.62	11.68	8.7	10.12	9.56	11.54	9.54	11.91	14.1567	9.46	10.9967	0.399536	0.390308	-0.607624	0.0508319
286	1010	CDH12	0.05	0	0.05	0.12	0.03	0.02	0.03	0.08	0.05	0.0333333	0.0566667	0.0533333	-0.687777	0.929637	0.826127	0.869011
287	10100	TSPAN2	1.96	1.02	1.58	1.64	1.2	1.12	1.56	1.49	1.76	1.52	1.32	1.60333	-0.0504574	0.959381	-0.218798	0.816801
288	10101	NUBP2	19.73	18.99	20.21	21.26	21.84	20.27	19.54	19.3	21.67	19.6433	21.1233	20.17	-0.0264694	0.948256	0.074656	0.852271
289	10102	TSFM	14.07	15.71	15.2	15.93	15.71	17.79	14.49	14.36	17.2	14.9933	16.4767	15.35	0.0163376	0.972138	0.105179	0.714211
290	10103	TSPAN1	132.51	99.53	129.21	131.75	147.77	154.25	159.31	154.34	172.19	120.417	144.59	161.947	-0.406686	0.00933341	0.253261	0.170519
291	10105	PPIF	32.88	60.71	33.39	32.99	39.36	43.14	40.39	32.37	38.23	42.3267	38.4967	36.9967	0.2223	0.734194	-0.152093	0.908303
292	101059915	LOC101059915	0	0	0	0	0	0	0	0	0.03	0	0	0.01	-0.913444	0.948256	NA	NA
293	101059918	GOLGA8R	0.07	0.06	0.04	0.01	0.06	0	0.05	0.05	0.06	0.0566667	0.0233333	0.0533333	0.050505	0.997331	-1.43462	0.666804
294	101059938	NPIPA7	0	0	0.43	0.5	0.1	0.7	0	0.38	0.17	0.143333	0.433333	0.183333	-0.170285	0.995024	1.5286	0.636183
295	101059948	LOC101059948	0.27	0.08	0.42	0.45	0.46	0.41	0.18	0.63	0.31	0.256667	0.44	0.373333	-0.593755	0.926649	0.889772	0.719626
296	101059953	NPIPA8	4.06	3.09	2.94	2.71	3.34	2.87	3.78	2.27	3.1	3.36333	2.97333	3.05	0.165752	0.913344	-0.187067	0.808851
297	10106	CTDSP2	39.25	42.66	39.2	52.81	48.51	49.69	45.25	45.03	42.48	40.37	50.3367	44.2533	-0.103337	0.551909	0.302843	0.00295969
298	101060200	ZNF891	0.67	0.6	0.75	0.65	0.7	0.68	0.67	0.75	0.67	0.673333	0.676667	0.696667	-0.0222198	0.972339	-0.00523031	0.998675
299	101060212	LOC101060212	5.44	5.84	5.96	5.98	6.42	6.71	7.63	6.58	6.49	5.74667	6.37	6.9	-0.320951	0.369182	0.160846	0.785639
300	101060226	NBPF19	4.89	5.44	5.25	4.63	4.47	4.73	4.42	4.57	4.43	5.19333	4.61	4.47333	0.246972	0.0397737	-0.189476	0.164985
301	101060321	TBC1D3G	2.66	2.64	2.62	2.24	2.44	2.6	2.7	2.67	2.63	2.64	2.42667	2.66667	0.0440785	0.948256	-0.187714	0.393989
302	101060341	LOC101060341	29.34	24.17	28.2	24.26	25.81	26.84	25.35	23.99	24.69	27.2367	25.6367	24.6767	0.153407	0.511964	-0.0870398	0.793627
303	101060351	TBC1D3K	1.32	0.84	0.9	0.72	1.18	0.51	0.94	1.05	0.74	1.02	0.803333	0.91	0.156261	0.926747	-0.393707	0.620465
304	101060376	TBC1D3L	7.84	7.13	7.72	6.63	6.7	6.89	8.57	8.24	8.03	7.56333	6.74	8.28	-0.0640661	0.932548	-0.227487	0.304507
305	101060389	TBC1D3D	0	0.18	0.37	0.5	0.32	0.77	0.82	0.48	0.55	0.183333	0.53	0.616667	-1.71968	0.1783	1.93125	0.0347319
306	101060684	NBPF26	2.9	3.65	3.18	2.67	3.04	2.97	2.76	2.74	2.89	3.24333	2.89333	2.79667	0.244994	0.321902	-0.181158	0.520004
307	10107	TRIM10	0	0	0.02	0	0.03	0	0	0.02	0.02	0.00666667	0.01	0.0133333	-0.850992	0.948256	0.834834	0.938181
308	10109	ARPC2	332.89	277.75	323.96	272.4	285.27	283.35	304.04	303.82	294.66	311.533	280.34	300.84	0.0697601	0.821333	-0.160904	0.259461
309	10110	SGK2	0.55	0.45	0.86	0.6	0.6	0.7	0.61	0.79	1.06	0.62	0.633333	0.82	-0.297386	0.858736	0.0609308	0.965298
310	10111	RAD50	10.35	10.82	10.15	9.81	10.09	9.18	9.48	10.36	10.32	10.44	9.69333	10.0533	0.0849815	0.717971	-0.12356	0.430161
311	10112	KIF20A	12.3	26.82	13.14	34.07	40.08	39.65	36.62	31.9	37.22	17.42	37.9333	35.2467	-0.985519	0.0866554	1.10524	0.0288684
312	10113	PREB	44.46	47.54	43.57	43.49	43.26	48.1	45.58	43.68	43.68	45.19	44.95	44.3133	0.0554075	0.878257	-0.0178426	0.948699
313	10114	HIPK3	22.77	21.89	24.99	16.77	17.72	17.1	26.3	23.59	24.69	23.2167	17.1967	24.86	-0.0631912	0.832687	-0.468591	1.05e-07
314	10116	FEM1B	15.46	13.75	13.73	12.43	12.75	11.98	15.35	15.77	15.47	14.3133	12.3867	15.53	-0.0880231	0.692828	-0.225113	0.0633972
315	101180976	IFNL4	0.04	0.04	0	0	0	0	0	0	0.04	0.0266667	0	0.0133333	0.953146	0.948256	-1.8933	0.900956
316	1012	CDH13	36.03	31.06	32.6	17.6	21.37	22.15	28.78	22.94	26.98	33.23	20.3733	26.2333	0.349471	0.0120175	-0.578151	3.21e-09
317	10120	ACTR1B	20.89	18.96	19.93	19.98	22.92	26.36	22.75	19.09	22.64	19.9267	23.0867	21.4933	-0.086267	0.829597	0.197289	0.362503
318	10121	ACTR1A	54.9	52.83	56.9	52.97	49.99	52.34	50.14	52.35	49.55	54.8767	51.7667	50.68	0.141205	0.23392	-0.0977808	0.52587
319	10123	ARL4C	26.3	25.52	25.68	24.21	19.45	18.33	18.63	18.57	19.26	25.8333	20.6633	18.82	0.486425	7.98e-10	-0.335911	0.0357917
320	10124	ARL4A	6.4	7.12	7.03	6.04	7.22	6.12	5.51	5.82	5.99	6.85	6.46	5.77333	0.270953	0.195965	-0.0968335	0.825023
321	10125	RASGRP1	0.23	0.41	0.26	0.55	0.34	0.49	0.46	0.55	0.63	0.3	0.46	0.546667	-0.81238	0.162249	0.606833	0.393074
322	10126	DNAL4	9.52	5.96	8.15	10.14	11.02	11.37	9.96	9.49	10.4	7.87667	10.8433	9.95	-0.318903	0.3988	0.45314	0.10477
323	10127	ZNF263	8.99	9.28	8.79	9.55	8.57	8.92	9.39	9.33	9	9.02	9.01333	9.24	-0.00575306	0.997331	-0.0197649	0.955044
324	10128	LRPPRC	60.68	68.35	60.68	65.67	66.14	63.07	64.06	60.6	66.87	63.2367	64.96	63.8433	0.0174266	0.948522	0.0179387	0.938181
325	10129	FRY	0.07	0.05	0.03	0.02	0.05	0.04	0.04	0.04	0.06	0.05	0.0366667	0.0466667	0.258031	0.948256	-0.352868	0.899562
326	1013	CDH15	0.14	0.11	0.13	0.09	0.09	0.05	0.11	0.04	0.11	0.126667	0.0766667	0.0866667	0.552355	0.89392	-0.800172	0.741579
327	10130	PDIA6	254.26	260.55	254.59	334.74	298.9	303.69	267.39	255.84	267.93	256.467	312.443	263.72	-0.0149192	0.948256	0.272249	0.00504732
328	10131	TRAP1	26.89	28.56	26.34	27.5	30.29	32.55	31.16	28.76	31.82	27.2633	30.1133	30.58	-0.140694	0.439078	0.130266	0.524965
329	10133	OPTN	56.22	52.46	56.38	65.93	60.72	63.55	56.22	60.16	54.66	55.02	63.4	57.0133	-0.0197741	0.948256	0.187513	0.0889268
330	10134	BCAP31	151.1	156.44	156.76	148.45	144.3	160.46	139.68	136.62	143.14	154.767	151.07	139.813	0.171006	0.0711137	-0.0587905	0.805057
331	10135	NAMPT	142.59	170.04	147.26	175.01	177.57	171.23	163.29	177.16	158	153.297	174.603	166.15	-0.0882205	0.776645	0.172638	0.216681
332	10137	RBM12	23.68	20.18	24.57	25.2	25.88	24.35	24.92	25.94	25.38	22.81	25.1433	25.4133	-0.126811	0.522379	0.124915	0.494459
333	10138	YAF2	2.39	1.84	2.2	3.17	2	1.76	2.16	2.24	2.27	2.14333	2.31	2.22333	-0.0200514	0.984784	0.0402911	0.948699
334	10139	ARFRP1	6.63	6.49	9.05	6.67	8.13	6.86	9.31	7.23	8.64	7.39	7.22	8.39333	-0.0608758	0.948256	-0.048592	0.938181
335	1014	CDH16	0.41	1.02	0.6	0.18	0.22	0.21	0.24	0.33	0.5	0.676667	0.203333	0.356667	0.95731	0.300482	-1.66247	0.0218051
336	10140	TOB1	43.9	43.89	42.66	22.87	24.96	24.32	33.29	32.46	32.97	43.4833	24.05	32.9067	0.423543	5.02e-07	-0.86395	6.86e-23
337	101410538	MMP24OS	1.55	2.61	2.29	1.34	1.43	1.29	2.06	1.91	1.69	2.15	1.35333	1.88667	0.206984	0.885978	-0.677907	0.192001
338	10142	AKAP9	17.43	15.17	17.51	14.97	15.54	14.52	15.3	16.76	15.76	16.7033	15.01	15.94	0.106936	0.53123	-0.18032	0.122807
339	10144	FAM13A	2.51	2.01	2.02	2.26	2.6	2.3	2.46	2.88	2.38	2.18	2.38667	2.57333	-0.213599	0.560128	0.130568	0.784315
340	10146	G3BP1	37.32	40.56	36.73	44.56	43.27	41.92	42.28	42.31	42.46	38.2033	43.25	42.35	-0.117377	0.398174	0.161769	0.164985
341	10147	SUGP2	18.79	20.3	19.88	16.23	17.66	15.9	18.28	18.2	19.52	19.6567	16.5967	18.6667	0.0761642	0.669448	-0.221811	0.0277017
342	10148	EBI3	0.7	0.67	0.74	0.98	0.59	0.84	0.79	1.19	1.07	0.703333	0.803333	1.01667	-0.522187	0.740783	0.19096	0.938181
343	10149	ADGRG2	0.01	0.03	0.03	0.05	0.05	0.01	0.01	0.03	0.05	0.0233333	0.0366667	0.03	-0.441802	0.948256	0.809061	0.860712
344	1015	CDH17	0	0	0	0	0	0	0.02	0	0	0	0	0.00666667	-0.913444	0.948256	NA	NA
345	10150	MBNL2	31.73	28.28	30.84	22.89	23.32	20.85	26.04	28.43	27.49	30.2833	22.3533	27.32	0.162583	0.215039	-0.448093	2.97e-06
346	10152	ABI2	9.34	8.22	9.39	10.87	11.05	10.44	11.3	11.76	10.8	8.98333	10.7867	11.2867	-0.336521	0.00846182	0.252433	0.0785433
347	10153	CEBPZ	28.74	32.98	28.84	32.54	31.36	30.26	31.44	30.48	31.76	30.1867	31.3867	31.2267	-0.0202922	0.948256	0.0411195	0.919264
348	10154	PLXNC1	1.75	2.17	1.43	1.08	1.33	0.86	1.92	2.03	1.93	1.78333	1.09	1.96	-0.110914	0.903136	-0.742307	0.00807893
349	10155	TRIM28	68.6	81.6	67.74	65.58	68.37	67.12	71.52	67.4	70.38	72.6467	67.0233	69.7667	0.0870487	0.788625	-0.131778	0.478179
350	10156	RASA4	3.47	3.59	3.31	3.05	4.13	4.51	5.17	3.51	4.44	3.45667	3.89667	4.37333	-0.280376	0.34729	0.198802	0.571838
351	10157	AASS	3.39	3.6	3.97	4.16	4.16	3.77	3.77	3.45	4.16	3.65333	4.03	3.79333	-0.029821	0.948256	0.135884	0.631769
352	10158	PDZK1IP1	9.72	6.55	11.06	17.27	16.03	19.91	15.79	17.15	14.54	9.11	17.7367	15.8267	-0.792413	0.0103753	0.962068	0.000563
353	10159	ATP6AP2	133.02	117.66	131.7	122.35	128.65	120.4	132.27	132.17	127.73	127.46	123.8	130.723	-0.0119661	0.967177	-0.054595	0.830942
354	10160	FARP1	3.05	2.04	2.78	2.69	2.66	2.33	2.85	2.65	2.52	2.62333	2.56	2.67333	-0.000856	0.998165	-0.010696	0.996712
355	10162	LPCAT3	34.75	33.49	36.66	29.3	30.7	31.77	31.87	28.74	31.02	34.9667	30.59	30.5433	0.220363	0.0874933	-0.206009	0.102992
356	10163	WASF2	31.16	28.02	29.98	26.47	27.85	26.52	30.68	29.73	29.61	29.72	26.9467	30.0067	0.0124676	0.962036	-0.155541	0.178777
357	10164	CHST4	0.16	0.06	0.06	0	0.06	0.26	0.12	0.09	0.25	0.0933333	0.106667	0.153333	-0.682174	0.876831	0.155645	0.973809
358	10165	SLC25A13	33.91	37.62	31.23	35.91	35.76	36.35	32.94	32.2	35.09	34.2533	36.0067	33.41	0.0626896	0.906248	0.0664871	0.837695
359	10166	SLC25A15	4.09	3.63	3.67	2.89	3.32	3.26	3.74	3.42	3.43	3.79667	3.15667	3.53	0.13335	0.754967	-0.281226	0.241223
360	101669762	BLACAT1	2.19	1.5	2.25	1.77	1.98	1.69	2.45	2.23	2.18	1.98	1.81333	2.28667	-0.156399	0.782617	-0.190198	0.657588
361	10168	ZNF197	4.76	4.64	4.57	5.56	4.77	5.44	5.2	5.18	5.1	4.65667	5.25667	5.16	-0.104219	0.776675	0.0950477	0.801088
362	10169	SERF2	61.61	57.94	63.44	83.73	74.69	82.43	71.08	70.94	69.58	60.9967	80.2833	70.5333	-0.183693	0.0701476	0.382921	0.000213
363	1017	CDK2	47.13	44.85	45.37	55.53	52.7	54.1	56.98	55.78	52.18	45.7833	54.11	54.98	-0.240712	0.0227844	0.229673	0.0259047
364	10170	DHRS9	0	0	0	0.05	0.05	0.05	0	0.1	0	0	0.05	0.0333333	-1.81645	0.948256	2.4171	0.747879
365	10171	RCL1	15.51	15.9	17.02	11.9	13.6	13.76	14.95	15.09	15.78	16.1433	13.0867	15.2733	0.104136	0.728615	-0.31165	0.053449
366	10174	SORBS3	7.7	7.2	8.62	9.09	10.02	9.59	9.88	9.02	9.67	7.84	9.56667	9.52333	-0.254125	0.255288	0.272857	0.182953
367	10175	CNIH1	32.73	31.88	32.84	35.13	35.51	34.06	37.06	35.97	36.24	32.4833	34.9	36.4233	-0.136075	0.175238	0.0876939	0.525113
368	10178	TENM1	0	0	0	0	0	0.01	0.01	0	0	0	0.00333333	0.00333333	-1.80113	0.948256	0.935613	0.938181
369	10179	RBM7	10.97	10.22	9.85	11.46	11.03	10.46	10.88	12.64	10.68	10.3467	10.9833	11.4	-0.111254	0.740146	0.0719547	0.834377
370	1018	CDK3	5.32	4.42	6.32	4.52	4.47	4.66	5.27	5.82	4.81	5.35333	4.55	5.3	0.0355238	0.963125	-0.244827	0.586177
371	10180	RBM6	39.13	33.95	40.8	41.01	41.82	43.16	40.71	36.79	41.8	37.96	41.9967	39.7667	-0.0912579	0.784912	0.138228	0.488765
372	10181	RBM5	36.63	30.61	36.69	38.8	38.25	39.1	36.77	37.87	37.66	34.6433	38.7167	37.4333	-0.0396599	0.948256	0.132785	0.447548
373	10184	LHFPL2	6.64	9.41	6.11	6.29	5.8	5.68	7.69	7.87	6.74	7.38667	5.92333	7.43333	0.0272411	0.970022	-0.341729	0.202114
374	10186	LHFPL6	8.68	8.58	7.93	9.52	10.14	9.12	7.71	7.41	8.42	8.39667	9.59333	7.84667	0.122241	0.770775	0.17956	0.478803
375	10188	TNK2	10.73	10.56	11.66	10.65	9.86	10.48	10.99	11.09	10.58	10.9833	10.33	10.8867	0.0668707	0.846132	-0.138746	0.43398
376	10189	ALYREF	69.8	80.14	73.35	74.26	70.64	84.49	70.04	66	74.65	74.43	76.4633	70.23	0.0989763	0.733041	0.033565	0.938181
377	1019	CDK4	78.19	91.97	80.11	98.63	99.49	104.02	90.7	89.45	98.44	83.4233	100.713	92.8633	-0.130793	0.540715	0.259797	0.0371403
378	10190	TXNDC9	41.14	40.75	42.34	43.9	41.47	40.83	42.65	41.69	43.11	41.41	42.0667	42.4833	-0.0159885	0.954688	0.013627	0.962761
379	101927180	LOC101927180	0	0	0	0.02	0.05	0.02	0	0	0.02	0	0.03	0.00666667	-0.913444	0.948256	2.82323	0.618949
380	101927345	LOC101927345	0.58	0.75	0.55	0	0.18	0	0.18	0	0	0.626667	0.06	0.06	3.26563	0.27671	-3.2431	0.245148
381	101927375	LOC101927375	0.49	0.81	0.69	0.56	0.76	0.74	0.67	0.84	0.61	0.663333	0.686667	0.706667	-0.0738771	0.953633	0.0381986	0.980874
382	101927423	PANO1	0.16	0.36	0.05	0.1	0.14	0.16	0.33	0.22	0.25	0.19	0.133333	0.266667	-0.365204	0.948256	-0.6073	0.895602
383	101927685	HSFX4	0	0	0	0	0	0	0	0	0.07	0	0	0.0233333	-0.913444	0.948256	NA	NA
384	101928147	C21orf140	0.46	0.31	0.26	0.13	0.17	0.18	0.17	0.26	0.3	0.343333	0.16	0.243333	0.510912	0.942524	-1.16515	0.689875
385	101928527	PIGBOS1	5.69	6.44	7.15	6.38	6.95	7.06	5.95	6.85	7.56	6.42667	6.79667	6.78667	-0.0869693	0.948256	0.0679718	0.938181
386	101928917	HSFX3	0	0	0.07	0	0	0	0	0	0	0.0233333	0	0	1.01011	0.948256	-0.987941	0.938181
387	101928991	CCDC92B	0.01	0.06	0.09	0.03	0.04	0.05	0.04	0.08	0.09	0.0533333	0.04	0.07	-0.16817	0.962193	-0.539244	0.900956
388	101929469	TEX52	0.49	0.5	0.21	0.27	0.18	0.03	0.27	0.03	0.18	0.4	0.16	0.16	0.939955	0.69755	-1.17003	0.503465
389	101929773	LOC101929773	0	0	0	0	0	0	0	0.01	0	0	0	0.00333333	-0.913444	0.948256	NA	NA
390	101929796	NOTCH2NLR	0	0.07	0.18	0.14	0.07	0.18	0.12	0.04	0.19	0.0833333	0.13	0.116667	-0.326645	0.948256	0.649819	0.900956
391	101929937	LOC101929937	0.04	0.04	0.13	0	0.04	0.05	0.04	0.04	0.04	0.07	0.03	0.04	0.779278	0.942524	-1.33462	0.818598
392	101929989	LITAFD	0	0	0.11	0	0	0	0.11	0	0	0.0366667	0	0.0366667	0.048339	0.997331	-0.987941	0.938181
393	10193	RNF41	13.07	11.54	12.53	11.9	10.65	12.48	12.23	12.9	10.59	12.38	11.6767	11.9067	0.0810951	0.840392	-0.135014	0.521535
394	101930434	LOC101930434	0	0.11	0	0	0	0	0	0	0.11	0.0366667	0	0.0366667	0.0483391	0.997331	-0.987941	0.938181
395	10194	TSHZ1	0.49	0.55	0.57	0.53	0.81	0.71	0.79	0.52	0.72	0.536667	0.683333	0.676667	-0.283563	0.735129	0.346509	0.57792
396	10195	ALG3	41.03	42.25	42.23	43.6	46.28	44.53	43.19	39.31	42.85	41.8367	44.8033	41.7833	0.0236192	0.948256	0.0872248	0.66738
397	10196	PRMT3	6.96	7.75	6.4	6.55	6.87	5.75	8.53	6.95	8.4	7.03667	6.39	7.96	-0.150424	0.722416	-0.167399	0.61945
398	10197	PSME3	73.78	79.9	71.39	75.27	74.15	72.74	69.85	67.09	70.49	75.0233	74.0533	69.1433	0.145706	0.289195	-0.0340558	0.919776
399	10198	MPHOSPH9	4.8	6.54	5.69	5.99	6.33	5.57	6.58	5.95	7.15	5.67667	5.96333	6.56	-0.155989	0.627642	0.00210555	0.998675
400	10199	MPHOSPH10	27.97	29.78	29.94	33.05	34.11	32.99	28.78	27.6	30.23	29.23	33.3833	28.87	0.043107	0.941221	0.178794	0.170399
401	102	ADAM10	26.53	26.1	26.25	29.7	30.21	28.12	30.57	29.89	30.29	26.2933	29.3433	30.25	-0.171033	0.0255632	0.140898	0.155032
402	1020	CDK5	29.98	30.02	29.89	23.62	24.87	26.31	31.13	29.63	26.84	29.9633	24.9333	29.2	0.0494256	0.948256	-0.266676	0.114891
403	10200	MPHOSPH6	61.08	72.75	59.63	63.34	68.48	56.24	63.69	61.76	60.83	64.4867	62.6867	62.0933	0.0692225	0.899696	-0.045568	0.938181
404	10201	NME6	7.61	9.11	8.25	8.91	8.38	8.29	8.94	7.78	9.6	8.32333	8.52667	8.77333	-0.0633819	0.947786	0.0102099	0.99063
405	10202	DHRS2	7.94	3.94	6.72	5	2.77	2.74	3.39	5.23	2.78	6.2	3.50333	3.8	0.706703	0.11308	-0.924627	0.016774
406	10203	CALCRL	0.07	0.04	0.04	0.15	0.11	0.13	0.12	0.16	0.06	0.05	0.13	0.113333	-1.21153	0.395683	1.38577	0.187117
407	10204	NUTF2	58.87	61.09	58.19	60.22	57.87	65.7	56.19	52.83	58.86	59.3833	61.2633	55.96	0.111594	0.506278	0.0291554	0.938181
408	10205	MPZL2	83.86	108.75	86.55	74.28	80.91	77.63	99.74	86.77	100.56	93.0533	77.6067	95.69	-0.00947456	0.997331	-0.295061	0.0633972
409	10206	TRIM13	3.63	2.67	3.29	3.6	3.2	3.18	3.39	3.42	3.2	3.19667	3.32667	3.33667	-0.0337625	0.948256	0.0450692	0.938181
410	10207	PATJ	10.42	11.36	11.68	10.26	9.99	11.11	10.66	11.3	10.69	11.1533	10.4533	10.8833	0.0398352	0.943702	-0.110796	0.532755
411	10208	USPL1	5.54	5.12	5.62	6.23	6.1	5.56	5.31	6.02	5.12	5.42667	5.96333	5.48333	0.0320705	0.948256	0.109539	0.690175
412	10209	EIF1	216.06	235.92	217.45	216.1	231.54	234.21	218.31	205.84	222.64	223.143	227.283	215.597	0.0755689	0.721649	0.0129837	0.955816
413	1021	CDK6	34.53	36.18	36.45	40.35	35.97	33.75	27.13	26.68	28.29	35.72	36.69	27.3667	0.41564	3.92e-09	0.0218133	0.938181
414	10210	TOPORS	13.82	13.04	14.5	13.87	12.51	12.9	12.8	12.12	12.48	13.7867	13.0933	12.4667	0.172435	0.252955	-0.0865988	0.739395
415	10211	FLOT1	34.48	27.07	33.93	40.93	40.99	39.35	41.8	40.32	41.92	31.8267	40.4233	41.3467	-0.358675	0.0178919	0.348434	0.018785
416	10212	DDX39A	25.02	38.95	23.26	27.68	31.82	31.17	31.23	28.84	31.62	29.0767	30.2233	30.5633	-0.0491881	0.948256	0.0444997	0.938181
417	10213	PSMD14	54.58	63.29	55.26	58.32	60.47	60.87	57.36	58.13	57.46	57.71	59.8867	57.65	0.0232724	0.948256	0.0429909	0.91323
418	102157402	AK6	12.2	15.07	14.5	10.83	14.39	13.12	15.3	14.23	13.51	13.9233	12.78	14.3467	-0.0211686	0.968881	-0.137251	0.74196
419	10216	PRG4	0.01	0.01	0.01	0.04	0	0.01	0.01	0.03	0.03	0.01	0.0166667	0.0233333	-0.68977	0.948256	0.386308	0.943019
420	10217	CTDSPL	18.49	20.22	17.73	20.56	20.43	19.31	19.89	17.14	20.11	18.8133	20.1	19.0467	0.00957722	0.993734	0.0737484	0.781099
421	10218	ANGPTL7	0	0	0.03	0.03	0.03	0	0	0.03	0.16	0.01	0.02	0.0633333	-1.43528	0.926747	0.842666	0.938181
422	10219	KLRG1	0.11	0.04	0.03	0.14	0.03	0	0.1	0.03	0.11	0.06	0.0566667	0.08	0.379673	0.948256	-0.0582236	0.998675
423	1022	CDK7	28.33	34.61	30.06	32.74	34.52	34.36	31.6	31.49	31.07	31	33.8733	31.3867	0.00558049	0.997331	0.116051	0.670629
424	10220	GDF11	10.5	9.46	9.97	9.86	9.36	8.96	9.71	9.56	9.89	9.97667	9.39333	9.72	0.153557	0.338395	-0.229217	0.0890372
425	10221	TRIB1	7.93	16.89	9.68	8.64	10.37	10.69	9.87	8.64	10.97	11.5	9.9	9.82667	0.25729	0.725366	-0.226192	0.708497
426	10223	GPA33	0.03	0	0	0.02	0	0	0.02	0.03	0	0.01	0.00666667	0.0166667	-0.847119	0.948256	-0.0261579	0.998675
427	10224	ZNF443	3.89	2.98	2.52	3.57	3.66	3.24	3.43	3.97	3.29	3.13	3.49	3.56333	-0.165128	0.838532	0.150288	0.82086
428	10225	CD96	0.05	0.13	0.07	0.08	0.05	0	0.02	0.02	0.08	0.0833333	0.0433333	0.04	1.53206	0.593966	-1.04698	0.753469
429	10226	PLIN3	42.16	42.5	39.6	37.57	38.9	39.11	39.26	38.67	37.86	41.42	38.5267	38.5967	0.126879	0.407807	-0.11739	0.443234
430	10227	MFSD10	23.44	22.35	25	22.83	23.02	23.16	22.83	21.73	21.78	23.5967	23.0033	22.1133	0.133393	0.53232	-0.0608587	0.86786
431	10228	STX6	31.79	28.28	32.62	28.09	26.07	27.13	29.63	29.72	29.05	30.8967	27.0967	29.4667	0.0972074	0.615101	-0.203976	0.111258
432	102288414	C11orf98	116.71	120.63	112.37	120.67	120.93	150.28	130.11	109.89	129.33	116.57	130.627	123.11	-0.0874914	0.804657	0.176764	0.42134
433	10229	COQ7	3.7	4.06	3.51	4.13	4.82	4.11	3.88	3.7	4.12	3.75667	4.35333	3.9	-0.0641567	0.948256	0.228998	0.47664
434	10231	RCAN2	1.03	0.51	0.59	0.69	0.7	0.63	0.62	0.65	0.64	0.71	0.673333	0.636667	0.172283	0.94805	-0.0729545	0.948699
435	10232	MSLN	5.44	4.05	6.1	4.7	5.75	6.21	6.06	5.52	6.17	5.19667	5.55333	5.91667	-0.162195	0.790564	0.0811968	0.931343
436	10233	LRRC23	1.93	1.2	1.39	1.39	2.17	1.51	1.46	0.97	1.3	1.50667	1.69	1.24333	0.368476	0.744145	0.12026	0.938181
437	10234	LRRC17	0.16	0.09	0.12	0.05	0.12	0.06	0.05	0.07	0.12	0.123333	0.0766667	0.08	0.464947	0.947786	-0.619836	0.875608
438	10235	RASGRP2	0.06	0.24	0.03	0.04	0.14	0.12	0.2	0.06	0.19	0.11	0.1	0.15	-0.492018	0.947786	-0.304696	0.938181
439	10236	HNRNPR	30.94	34.86	29.43	37.17	37.73	39.38	37.27	37.6	37.46	31.7433	38.0933	37.4433	-0.210314	0.121739	0.246115	0.0446917
440	10237	SLC35B1	35.81	33.4	36.98	33.68	36.05	36.33	36.16	34.9	36.77	35.3967	35.3533	35.9433	-0.00207225	0.997331	-0.0141291	0.963914
441	10238	DCAF7	22.82	19.94	21.86	28.5	26.88	28.39	23.88	23.61	23.7	21.54	27.9233	23.73	-0.11049	0.493699	0.35906	0.000345
442	10239	AP3S2	4.45	4.08	4.33	4.64	4.94	5.4	4.84	4.28	5.11	4.28667	4.99333	4.74333	-0.116069	0.742399	0.20428	0.300079
443	1024	CDK8	6.47	6.25	7.45	7.22	7.36	7.53	6.73	7.14	6.66	6.72333	7.37	6.84333	0.00235768	0.997331	0.117179	0.720697
444	10240	MRPS31	11.52	10.88	11.47	11.25	11.61	11.91	11.65	9.97	9.87	11.29	11.59	10.4967	0.125142	0.792965	0.0284815	0.943814
445	10241	CALCOCO2	25.34	25.76	25.4	27.21	29.39	27.62	27.16	28.85	27.18	25.5	28.0733	27.73	-0.093572	0.593753	0.124634	0.351079
446	10242	KCNMB2	0.03	0.05	0.03	0	0	0	0.08	0	0	0.0366667	0	0.0266667	0.467977	0.948256	-2.88131	0.603039
447	10243	GPHN	13.56	11.22	12.91	9.07	11.69	10.74	11.34	10.7	11.47	12.5633	10.5	11.17	0.145737	0.523062	-0.249893	0.191046
448	10244	RABEPK	12.44	13.16	12.28	11.35	12.1	12.78	12.72	12.35	13.25	12.6267	12.0767	12.7733	0.00959767	0.997331	-0.0871643	0.858754
449	10245	TIMM17B	38.63	30.18	38.2	43.44	43.62	45.86	47.39	41.29	46.9	35.67	44.3067	45.1933	-0.328913	0.136511	0.313852	0.12696
450	10247	RIDA	37.74	40.33	39.69	38.16	48.86	48.21	49.04	46.48	48.96	39.2533	45.0767	48.16	-0.283066	0.046388	0.195849	0.403206
451	10248	POP7	33.59	39.88	35.72	29.33	33.39	36.69	38.68	34.48	43.69	36.3967	33.1367	38.95	-0.0906118	0.891027	-0.135352	0.704128
452	1025	CDK9	18.02	19.94	19.29	16.4	19.02	17.95	16.57	16.89	16.81	19.0833	17.79	16.7567	0.213852	0.153492	-0.115533	0.623415
453	10250	SRRM1	24.51	26.22	23.16	25.06	26.57	27.4	28.13	25.95	26.96	24.63	26.3433	27.0133	-0.101272	0.647131	0.0753303	0.728735
454	10251	SPRY3	0.15	0.11	0.15	0.12	0.12	0.11	0.11	0.16	0.07	0.136667	0.116667	0.113333	0.320114	0.882389	-0.248051	0.882866
455	10252	SPRY1	0.69	0.49	0.96	0.86	1	0.81	1.53	0.6	1.43	0.713333	0.89	1.18667	-0.768789	0.312124	0.461032	0.554334
456	10253	SPRY2	3.55	6.5	3.5	4.41	5.04	5.51	5.49	3.92	5.22	4.51667	4.98667	4.87667	-0.0799863	0.948256	0.108332	0.92252
457	10254	STAM2	7.94	7.24	7.07	8.85	8.43	8.11	8.57	8.84	8.86	7.41667	8.46333	8.75667	-0.210225	0.159708	0.174682	0.306345
458	10256	CNKSR1	7.26	7.04	7.29	6.26	7.12	7.37	5.92	7.38	5.94	7.19667	6.91667	6.41333	0.192384	0.558296	-0.0737186	0.891131
459	10257	ABCC4	6.59	6.45	5.78	7.73	6.94	6.73	6.75	6.98	7.37	6.27333	7.13333	7.03333	-0.135205	0.566283	0.167979	0.43106
460	1026	CDKN1A	961.17	712.83	1028.92	96.24	145.8	132.17	359.56	374.58	342.21	900.973	124.737	358.783	1.35093	9.89e-23	-2.86651	1.95e-67
461	10260	DENND4A	5.72	4.76	6.35	4.92	4.85	4.97	4.82	4.83	4.97	5.61	4.91333	4.87333	0.232448	0.283833	-0.179278	0.430905
462	10261	IGSF6	0.07	0.02	0	0	0	0.05	0.05	0.02	0.09	0.03	0.0166667	0.0533333	-0.745106	0.942524	-0.996464	0.920824
463	10262	SF3B4	56.66	63.58	57.31	58	59.86	60.67	56.36	53.27	55.03	59.1833	59.51	54.8867	0.13024	0.481825	-0.00224249	0.998675
464	10263	CDK2AP2	85.22	88.55	93.13	92.65	92.62	101.24	87.19	84.74	90.44	88.9667	95.5033	87.4567	0.0254743	0.948256	0.106937	0.605756
465	10265	IRX5	2.09	1.99	2.12	1.81	1.9	2.4	2.31	2.69	2.63	2.06667	2.03667	2.54333	-0.285443	0.550551	-0.0289196	0.973051
466	10267	RAMP1	15.09	8.77	10.67	7.37	7.92	4.33	8.84	8.34	9.87	11.51	6.54	9.01667	0.357296	0.524105	-0.812853	0.05538
467	10269	ZMPSTE24	35	36.65	33.85	37.31	35.19	34.79	34.6	35.36	34.94	35.1667	35.7633	34.9667	0.0351298	0.947786	0.0115544	0.966895
468	1027	CDKN1B	29.29	29.76	28.91	38.98	38.85	41.13	40.25	37.47	39.78	29.32	39.6533	39.1667	-0.391932	1.93e-05	0.422157	6.83e-06
469	10270	AKAP8	9.44	9.96	9.01	8.28	9.29	8.51	8.93	8.63	8.17	9.47	8.69333	8.57667	0.171687	0.402342	-0.139756	0.526166
470	10272	FSTL3	71.92	50.44	68.75	50.76	43.34	45.42	43.53	58.35	41.31	63.7033	46.5067	47.73	0.440556	0.0747009	-0.465769	0.0080479
471	102723382	LOC102723382	0.12	0	0.06	0.11	0.05	0.06	0.05	0	0.06	0.06	0.0733333	0.0366667	0.645223	0.948256	0.374625	0.943534
472	102723451	LOC102723451	0.46	0.31	0.26	0.13	0.17	0.18	0.17	0.26	0.3	0.343333	0.16	0.243333	0.510912	0.942524	-1.16515	0.689875
473	102723508	KANTR	0.14	0.15	0.19	0.07	0.2	0.26	0.14	0.32	0.27	0.16	0.176667	0.243333	-0.583252	0.703032	0.111908	0.955293
474	102723553	LOC102723553	7.92	8.39	7.34	14.96	11.28	11.15	5.54	7.06	18.08	7.88333	12.4633	10.2267	-0.472595	0.763031	0.681765	0.169744
475	102723555	SPDYE16	1.19	2.31	1.6	0.42	0.94	0.73	2.43	0.65	2.27	1.7	0.696667	1.78333	-0.117227	0.948256	-0.949384	0.144782
476	102723564	LOC102723564	0.09	0.26	0.18	0.26	0.26	0.28	0.09	0.35	0.35	0.176667	0.266667	0.263333	-0.542609	0.948256	0.563518	0.908609
477	102723713	LOC102723713	0	0	0	0	0	0	0.02	0	0	0	0	0.00666667	-0.913444	0.948256	NA	NA
478	102723728	LOC102723728	17.94	24.12	12.01	16.55	18.14	18.29	14.72	17.45	13.55	18.0233	17.66	15.24	0.264795	0.674759	-0.040083	0.952322
479	102723750	LOC102723750	0.26	0.32	0.43	0.28	0.21	0.31	0.25	0.19	0.28	0.336667	0.266667	0.24	0.455361	0.669874	-0.365274	0.726665
480	102723849	SPDYE17	0.05	0.07	0.03	0.05	0	0.02	0.05	0.04	0	0.05	0.0233333	0.03	0.793433	0.948256	-0.764727	0.930036
481	102723859	TBC1D3E	2.54	2.85	2.98	3	2.98	2.34	2.97	2.2	2.87	2.79	2.77333	2.68	0.0403066	0.950501	-0.0347048	0.955816
482	102723899	PTTG1IP2	0.13	0	0	0	0.12	0	0	0	0	0.0433333	0.04	0	1.01011	0.948256	-0.0261579	0.998675
483	102723996	LOC102723996	0.69	0.65	0.84	0.54	0.43	0.86	1.08	0.71	0.48	0.726667	0.61	0.756667	-0.0211162	0.997331	-0.24272	0.804929
484	102724023	LOC102724023	30.05	27.67	30.73	31.81	30.71	32.28	32.59	28.64	31.58	29.4833	31.6	30.9367	-0.0501709	0.939787	0.0914501	0.717282
485	102724117	LOC102724117	3.67	1.98	3.88	3.26	3.21	2.61	3.29	3.19	3.37	3.17667	3.02667	3.28333	-0.019976	0.99612	-0.086261	0.938181
486	102724159	LOC102724159	9.98	11.05	9.68	9.65	10.42	9.95	9.69	8.54	9.29	10.2367	10.0067	9.17333	0.185977	0.408725	-0.048298	0.919776
487	102724197	LOC102724197	0.08	0.06	0.11	0	0	0.04	0.02	0.11	0.04	0.0833333	0.0133333	0.0566667	0.529909	0.948256	-3.68879	0.276913
488	102724200	LOC102724200	7.06	8.4	7.88	7.71	7.77	6.59	8.78	8.58	7.53	7.78	7.35667	8.29667	-0.065157	0.936047	-0.0951463	0.812413
489	102724250	LOC102724250	3.72	3.86	3.4	3.01	3.79	3.86	3.63	3.77	4.21	3.66	3.55333	3.87	-0.0309207	0.948256	-0.0863705	0.856241
490	102724334	LOC102724334	0.47	0	0.45	0	0	0	0	0	0	0.306667	0	0	1.90994	0.935434	-1.88962	0.900956
491	102724428	LOC102724428	30.32	27.09	27.68	21.82	19.39	20.7	17.5	21.09	17.28	28.3633	20.6367	18.6233	0.635292	1.43e-07	-0.474309	5.87e-06
492	102724474	LOC102724474	0	0	0	0.06	0	0	0	0	0.06	0	0.02	0.02	-0.913444	0.948256	0.935613	0.938181
493	102724485	CCNYL1B	0	0	0	0	0	0	0.02	0.02	0	0	0	0.0133333	-1.80882	0.942524	NA	NA
494	102724488	SYT15B	0.68	0.73	0.79	0.97	0.88	1.01	0.94	0.78	1.01	0.733333	0.953333	0.91	0.0083952	0.997331	0.122872	0.86908
495	102724536	PRR33	0.02	0.02	0.05	0	0	0	0.02	0.02	0.05	0.03	0	0.03	0.0422186	0.997331	-3.19868	0.488381
496	102724560	LOC102724560	1.56	1.48	1.47	2.33	1.81	2.14	1.54	2.12	3.16	1.50333	2.09333	2.27333	-0.580848	0.292027	0.467711	0.23276
497	102724594	LOC102724594	20.83	23.3	43.14	19.25	15.99	17.92	8.15	25.59	37.16	29.09	17.72	23.6333	0.30609	0.948256	-0.716358	0.0387077
498	102724631	POTEB3	0.13	0.03	0.11	0.09	0.03	0.04	0.04	0.04	0.07	0.09	0.0533333	0.05	0.878404	0.625612	-0.863771	0.618949
499	102724652	LOC102724652	0	0.05	0.03	0.02	0	0.05	0.05	0.08	0.03	0.0266667	0.0233333	0.0533333	-0.959712	0.913543	0.0113373	0.998722
500	102724657	MSANTD5	0	0	0	0	0	0	0	0.09	0	0	0	0.03	-0.913444	0.948256	NA	NA
501	102724813	LOC102724813	0	0.34	0.37	0.41	0	0.64	0	0.09	0.37	0.236667	0.35	0.153333	-0.964123	0.947583	1.58537	0.770908
502	102724862	TBC1D3I	0.32	0.17	0.11	0.09	0.1	0.14	0	0.51	0	0.2	0.11	0.17	0.214299	0.992924	-0.83899	0.628641
503	102724877	LOC102724877	0	0.08	0.08	0.08	0.3	0.08	0.08	0.15	0.23	0.0533333	0.153333	0.153333	-1.54499	0.786226	1.55155	0.755816
504	102725035	LOC102725035	0	0	0	0	0.04	0	0	0.07	0	0	0.0133333	0.0233333	-2.4017	0.911426	0.935613	0.938181
505	102725191	LOC102725191	0	0.08	0.06	0.08	0	0.07	0.04	0.04	0.12	0.0466667	0.05	0.0666667	0.0379837	0.997331	-0.425578	0.940838
506	10273	STUB1	38.78	41.3	41.11	40.36	38.52	40.95	36.89	40.13	38.31	40.3967	39.9433	38.4433	0.0903692	0.748721	-0.024777	0.938181
507	10274	STAG1	12.41	13.55	12.36	14.32	15.1	14.32	14.77	14.69	13.93	12.7733	14.58	14.4633	-0.145311	0.3941	0.159383	0.270617
508	10276	NET1	42.07	34.97	43.34	43.73	39.9	41.82	44.61	50.36	43.79	40.1267	41.8167	46.2533	-0.179638	0.374955	0.048952	0.907448
509	10277	UBE4B	15.55	16.26	15.49	12.14	12.35	12.78	15.24	13.69	14.69	15.7667	12.4233	14.54	0.144693	0.348785	-0.359023	0.000222
510	10278	EFS	0.1	0.12	0.28	0.12	0.03	0.27	0.13	0.17	0.08	0.166667	0.14	0.126667	0.222094	0.948256	-0.17736	0.952563
511	10279	PRSS16	6.25	5.35	6.05	8.19	6.91	6.01	8.24	7.36	6.18	5.88333	7.03667	7.26	-0.298823	0.292747	0.247692	0.401368
512	1028	CDKN1C	2.46	2.4	1.59	1.72	1.86	1.97	2.6	1.48	1.7	2.15	1.85	1.92667	0.188197	0.924732	-0.165908	0.894241
513	10280	SIGMAR1	52.69	52.94	52.15	56.66	62.39	65.67	60.57	54.04	61.69	52.5933	61.5733	58.7667	-0.134663	0.426133	0.216199	0.0899026
514	102800317	TPTEP2-CSNK1E	0	0	0.15	0.14	0	0.07	0.13	0.07	0	0.05	0.07	0.0666667	-0.290679	0.968617	0.315687	0.954415
515	10282	BET1	36.54	40.02	34.44	43.33	43.32	43.34	43.09	41.15	43.17	37	43.33	42.47	-0.179799	0.311217	0.221871	0.130905
516	10283	CWC27	15.99	15.11	15.96	18.71	15.71	17.37	16.01	15.87	14.46	15.6867	17.2633	15.4467	0.0384808	0.948256	0.13166	0.617788
517	10284	SAP18	22.11	22.42	22.97	27.52	24.96	27.69	25.01	24.76	25.8	22.5	26.7233	25.19	-0.137137	0.349709	0.234475	0.0707994
518	10285	SMNDC1	14.59	16.42	14.9	15.72	16.67	15.49	14.93	15.01	14.48	15.3033	15.96	14.8067	0.0768692	0.802732	0.044647	0.907448
519	10286	BCAS2	47.49	56.41	49.6	48.13	50.63	45.3	47.84	49.61	47.83	51.1667	48.02	48.4267	0.0978462	0.757445	-0.0991917	0.71947
520	10287	RGS19	14.57	13.75	13.21	10.36	12.86	12.77	9.28	10.17	12.11	13.8433	11.9967	10.52	0.405721	0.0632759	-0.205209	0.486372
521	10288	LILRB2	0	0.05	0	0	0	0	0	0	0	0.0166667	0	0	1.01011	0.948256	-0.987941	0.938181
522	10289	EIF1B	45.88	45.56	48.6	43.63	44.52	47.24	44.15	44.07	41.34	46.68	45.13	43.1867	0.12357	0.610037	-0.0518647	0.900956
523	1029	CDKN2A	210.86	182.81	212.72	244.92	229.76	242.62	225.36	231.66	236.88	202.13	239.1	231.3	-0.184305	0.194098	0.246291	0.0490725
524	10290	SPEG	9.74	7.64	8.78	8.33	9.1	9.74	8.25	9.91	8.05	8.72	9.05667	8.73667	0.128467	0.740783	-0.0685024	0.884359
525	10291	SF3A1	16.53	18.87	15.47	13.87	15.66	16.33	16.83	15.64	16.52	16.9567	15.2867	16.33	0.0847424	0.820375	-0.166338	0.41586
526	10293	TRAIP	2.89	4.45	2.9	5.66	5.73	6.22	5.45	4.38	5.38	3.41333	5.87	5.07	-0.564261	0.116945	0.772877	0.00561348
527	10294	DNAJA2	43.92	43.5	42.49	42.05	41.26	39.47	39.53	42.19	40.3	43.3033	40.9267	40.6733	0.117529	0.390308	-0.0954317	0.531016
528	10295	BCKDK	21.46	22.31	22.65	21.64	22.22	21.13	19.65	18.61	20.19	22.14	21.6633	19.4833	0.220976	0.11161	-0.0256931	0.938181
529	10296	MAEA	24.47	26.48	25.1	25.26	25.01	26.14	23.33	25.78	24.65	25.35	25.47	24.5867	0.0682959	0.856511	0.00682064	0.992671
530	10297	APC2	0.21	0.25	0.2	0.11	0.14	0.1	0.25	0.23	0.24	0.22	0.116667	0.24	-0.09625	0.948256	-0.908083	0.0890582
531	10298	PAK4	23.83	23	23.7	22.52	23.03	24.16	23.71	25.24	24.16	23.51	23.2367	24.37	-0.0365196	0.947786	-0.0324088	0.938093
532	10299	MARCHF6	70.6	69.56	71.2	72.11	74.76	76.42	72.55	70.6	70.19	70.4533	74.43	71.1133	-0.0295961	0.94805	0.0750777	0.628064
533	103	ADAR	65.94	67.2	64.7	68.03	66.05	67.07	64.21	66.52	65.11	65.9467	67.05	65.28	0.0453709	0.837685	0.00450958	0.994328
534	1030	CDKN2B	44.75	36.79	44.43	30.09	27	26.66	33.6	36.94	31.15	41.99	27.9167	33.8967	0.337273	0.023556	-0.603961	4.02e-07
535	10300	KATNB1	10.02	9.78	9.31	7.72	8.31	9.06	9.32	8.67	8.8	9.70333	8.36333	8.93	0.145793	0.57635	-0.228972	0.254869
536	10302	SNAPC5	13.34	14.73	14.98	15.11	14.13	15.64	15.02	14.93	15.65	14.35	14.96	15.2	-0.0587194	0.948256	0.0555936	0.934768
537	10307	APBB3	6.06	5.36	6.87	6.85	7.12	6.29	7.52	7.43	5.98	6.09667	6.75333	6.97667	-0.173314	0.725366	0.138817	0.749249
538	10308	ZNF267	7.35	7.24	7.48	8.89	8.38	7.5	6.26	6.26	6.48	7.35667	8.25667	6.33333	0.243399	0.17397	0.152771	0.537058
539	10309	CCNO	2.91	2.26	2.42	2.67	2.68	2.83	3.29	3.15	3	2.53	2.72667	3.14667	-0.299058	0.674395	0.101443	0.938181
540	1031	CDKN2C	3.15	4.95	2.42	9.16	11.05	10.56	8.16	7.83	7.47	3.50667	10.2567	7.82	-1.07359	0.000425	1.43242	1.14e-07
541	10311	VPS26C	14.59	12.6	14.68	21.32	19.55	18.08	14.61	14.02	15.08	13.9567	19.65	14.57	-0.0373783	0.948256	0.482056	0.000278
542	10312	TCIRG1	14.36	12.72	13.84	11.73	12.43	12.56	14.24	15.97	14.83	13.64	12.24	15.0133	-0.120456	0.652685	-0.167837	0.380571
543	10313	RTN3	72.31	82.04	76.54	116.88	102.8	107.14	94.55	91.65	94.9	76.9633	108.94	93.7	-0.253729	0.0147814	0.481756	3.56e-06
544	10314	LANCL1	22.31	19.58	20.64	26.83	25.5	24.77	23.51	26.07	23.39	20.8433	25.7	24.3233	-0.191977	0.185494	0.284838	0.010714
545	10317	B3GALT5	0.06	0.07	0.06	0.03	0.04	0.05	0.04	0.03	0.02	0.0633333	0.04	0.03	0.946979	0.42699	-0.680117	0.596288
546	10318	TNIP1	60.71	55.65	60.21	65.57	59.25	61.25	55.77	56.89	55.47	58.8567	62.0233	56.0433	0.100712	0.489013	0.0566759	0.834377
547	10319	LAMC3	1.26	1.41	1.28	0.92	1.62	1.36	2.21	1.31	1.43	1.31667	1.3	1.65	-0.358785	0.439135	0.0506083	0.943954
548	1032	CDKN2D	5.19	6.5	3.8	7.12	8.64	9.12	7.2	6.75	7.41	5.16333	8.29333	7.12	-0.433927	0.320134	0.634697	0.0633548
549	10320	IKZF1	0	0	0	0	0	0	0.01	0.03	0	0	0	0.0133333	-3.81177	0.304403	NA	NA
550	10321	CRISP3	0.38	0.24	0.31	1.28	0.36	0.64	0.21	0.55	0.15	0.31	0.76	0.303333	0.0483756	0.997331	1.29036	0.148101
551	10322	SMYD5	15.26	14.74	14.08	15.27	15.15	16.77	15.33	14.58	14.7	14.6933	15.73	14.87	0.0088259	0.993997	0.0845003	0.780799
552	10324	KLHL41	0.14	0.1	0.21	0.13	0.13	0.16	0.1	0.1	0.18	0.15	0.14	0.126667	0.226451	0.948256	-0.108654	0.96837
553	10325	RRAGB	13.55	15.94	14.6	13.33	15.94	15.68	15.58	15.87	14.35	14.6967	14.9833	15.2667	-0.0189896	0.968617	-0.0152523	0.973167
554	10326	SIRPB1	0.12	0.5	0.14	0.08	0.11	0.13	0.06	0.04	0.16	0.253333	0.106667	0.0866667	1.74979	0.151999	-1.21317	0.269948
555	10327	AKR1A1	42.7	34.68	36.07	50.73	53.91	55.33	46.67	52.56	49.21	37.8167	53.3233	49.48	-0.365742	0.0203169	0.486942	0.000199
556	10328	EMC8	18.73	19.78	18.72	21.56	18.94	19.48	19.26	17.39	21.14	19.0767	19.9933	19.2633	0.00699484	0.997331	0.0444334	0.927485
557	10329	RXYLT1	9.3	10.08	10.7	8.79	9.63	7.72	9.57	11.02	10.13	10.0267	8.71333	10.24	-0.0385787	0.948256	-0.133121	0.733122
558	1033	CDKN3	40.44	69.2	37.69	82.4	94.48	105.8	85.24	80.59	90.66	49.11	94.2267	85.4967	-0.789995	0.0037701	0.935878	0.000148
559	10330	CNPY2	55	51.09	57.96	65.36	59.15	68.22	57.78	54.75	54.01	54.6833	64.2433	55.5133	0.00265413	0.997331	0.220244	0.135062
560	10331	B3GNT3	9.92	18.01	11.53	12.38	11.2	11.53	10.8	10.87	11.7	13.1533	11.7033	11.1233	0.274212	0.572045	-0.183295	0.726665
561	10332	CLEC4M	0	0	0.04	0	0	0	0	0	0	0.0133333	0	0	1.01011	0.948256	-0.987941	0.938181
562	10333	TLR6	0.55	0.3	0.45	0.78	0.61	0.55	0.43	0.37	0.42	0.433333	0.646667	0.406667	0.121295	0.948256	0.573974	0.253049
563	10335	IRAG1	0.12	0.18	0.1	0.19	0.1	0.08	0.1	0.12	0.08	0.133333	0.123333	0.1	0.502604	0.809556	-0.15571	0.938181
564	10336	PCGF3	13.32	9.94	12.82	11.1	10.17	10.21	10.48	11.11	9.63	12.0267	10.4933	10.4067	0.227455	0.353849	-0.202763	0.367934
565	10342	TFG	93.6	91.07	91.12	85.49	85	89.27	86.43	83.65	81.4	91.93	86.5867	83.8267	0.158909	0.125849	-0.0988473	0.473216
566	10343	PKDREJ	0.03	0.02	0.02	0.02	0.01	0.02	0.02	0.02	0.03	0.0233333	0.0166667	0.0233333	0.372156	0.948256	-0.53588	0.908506
567	10344	CCL26	0.37	0.8	1.07	0.69	0.67	0	1.03	0.45	0.35	0.746667	0.453333	0.61	0.265985	0.951143	-0.84764	0.882866
568	10346	TRIM22	107.01	65.78	99.26	31.31	36.69	33.3	65.51	88.31	62.98	90.6833	33.7667	72.2667	0.352291	0.28599	-1.43886	1.46e-17
569	10347	ABCA7	7.08	6.07	7.53	4.01	4.54	4.76	6.08	6.61	5.8	6.89333	4.43667	6.16333	0.23046	0.236047	-0.687249	5.23e-07
570	10349	ABCA10	0.26	0.25	0.29	0.28	0.24	0.27	0.37	0.24	0.39	0.266667	0.263333	0.333333	-0.266489	0.855945	-0.0612903	0.957836
571	10350	ABCA9	0	0.01	0.02	0.01	0	0.01	0.03	0.03	0	0.01	0.00666667	0.02	-0.962709	0.932203	-0.58456	0.938181
572	10351	ABCA8	0	0	0.04	0	0	0	0	0.01	0	0.0133333	0	0.00333333	1.92329	0.884109	-2.86385	0.769487
573	10352	WARS2	2.38	3.39	3.14	3.19	3.47	3.36	3.47	3.36	3.39	2.97	3.34	3.40667	-0.169554	0.790422	0.149397	0.798004
574	10360	NPM3	49.36	48.56	46.43	53.87	59.47	58.21	53.29	48.72	62.53	48.1167	57.1833	54.8467	-0.17949	0.484272	0.248333	0.0981228
575	10361	NPM2	0.33	0.39	0.46	0.32	0.42	0.42	0.43	0.56	0.5	0.393333	0.386667	0.496667	0.155661	0.948256	-0.693123	0.705142
576	10362	HMG20B	45.45	37.49	42.67	52.68	52.08	54.25	48.25	45.22	43.98	41.87	53.0033	45.8167	-0.109468	0.70048	0.330691	0.010498
577	10363	HMG20A	12.41	9.68	12.26	13.71	11.84	13.47	11.47	10.51	11.64	11.45	13.0067	11.2067	0.0822284	0.869454	0.140317	0.609331
578	10365	KLF2	0.12	0.13	0.16	0.11	0.11	0.12	0.04	0.13	0.11	0.136667	0.113333	0.0933333	0.51423	0.907697	-0.287092	0.938181
579	10367	MICU1	23.94	23.09	22.68	29.68	29.25	28.86	26.48	25.36	25.75	23.2367	29.2633	25.8633	-0.105237	0.595912	0.290287	0.00810102
580	10370	CITED2	28.75	26.27	29.23	39.1	33.63	33.35	30.51	29.91	29.15	28.0833	35.36	29.8567	-0.0636635	0.844251	0.320809	0.0198282
581	10371	SEMA3A	13.43	14.28	13.44	16.92	15.03	14.17	13.83	14.38	14.08	13.7167	15.3733	14.0967	-0.00847148	0.984782	0.147767	0.39732
582	10376	TUBA1B	473.17	616.07	457.14	694.49	730.69	767.41	644.23	571.07	667.63	515.46	730.863	627.643	-0.261029	0.234778	0.492743	0.000718
583	10379	IRF9	19.48	23.06	19.93	17.91	21.11	19.84	19.19	18.9	15.91	20.8233	19.62	18	0.240134	0.318821	-0.0877483	0.829841
584	10380	BPNT1	19.03	17.88	18.35	20.07	18.42	18.8	17.45	16.86	17.41	18.42	19.0967	17.24	0.119657	0.567438	0.0404548	0.930528
585	10381	TUBB3	125.52	118.58	112.75	154.51	144.94	154.2	110.53	108.48	105.66	118.95	151.217	108.223	0.15895	0.196356	0.335118	0.0005
586	10382	TUBB4A	0.03	0	0	0	0.03	0	0	0	0	0.01	0.01	0	1.01011	0.948256	-0.0261579	0.998675
587	10383	TUBB4B	209.49	299.9	205.3	230.89	261.09	280.17	281.29	240.93	276.88	238.23	257.383	266.367	-0.138108	0.77885	0.100462	0.838659
588	10384	BTN3A3	11.48	8.43	12.34	13.09	13.15	12.51	12.21	13.83	11.62	10.75	12.9167	12.5533	-0.190513	0.622323	0.24829	0.31202
589	10385	BTN2A2	4.43	3.62	4.7	3.97	5.13	4.84	4.07	4.17	4.11	4.25	4.64667	4.11667	0.0211348	0.969632	0.115765	0.800525
590	10388	SYCP2	12.76	13.97	14.09	13.11	17.09	14.87	20.05	19.4	20	13.6067	15.0233	19.8167	-0.503743	7.17e-08	0.132582	0.581766
591	10389	SCML2	2.93	3.9	2.98	3.2	3.58	3.5	3.89	3.18	3.74	3.27	3.42667	3.60333	-0.109374	0.902142	0.0431075	0.938181
592	1039	CDR2	11.86	13.9	11.48	14.59	14.16	14.69	12.77	13.45	12.93	12.4133	14.48	13.05	-0.0470968	0.948256	0.211005	0.282071
593	10390	CEPT1	27.9	28.86	29.6	26.02	28.18	27.27	29.23	31.62	30.55	28.7867	27.1567	30.4667	-0.0359674	0.948256	-0.10309	0.587014
594	10391	CORO2B	0.61	0.14	0.43	0.46	0.35	0.35	0.43	0.57	0.41	0.393333	0.386667	0.47	-0.228959	0.948256	-0.0357118	0.995965
595	103910	MYL12B	561.87	508.11	554.01	610.97	548.76	599.35	552.37	597.59	540.28	541.33	586.36	563.413	-0.0451246	0.917981	0.112539	0.477757
596	10392	NOD1	3.59	3.15	3.39	4.09	3.85	4.82	4.42	3.58	4.21	3.37667	4.25333	4.07	-0.223732	0.453608	0.371872	0.0785433
597	10393	ANAPC10	8.71	7.45	8	8.97	9.76	8.16	9.02	9.07	9.1	8.05333	8.96333	9.06333	-0.115256	0.850963	0.110849	0.843298
598	10395	DLC1	5.98	8.03	5.59	3.83	3.59	3.31	4.08	4.31	4.52	6.53333	3.57667	4.30333	0.630237	0.00148224	-0.868304	1.43e-06
599	10396	ATP8A1	1.29	0.64	1.2	1.74	1.5	1.43	1.65	2.03	1.48	1.04333	1.55667	1.72	-0.711585	0.0587634	0.588162	0.0984437
600	10397	NDRG1	238.34	160.67	267.59	235.86	310.28	299.04	292.62	217.94	246.06	222.2	281.727	252.207	-0.157311	0.782617	0.328239	0.21181
601	10398	MYL9	5.54	2.4	4.59	6.97	3.77	4.43	3.19	4.42	2.7	4.17667	5.05667	3.43667	0.302956	0.739261	0.266809	0.744245
602	10399	RACK1	646.86	592.48	640.82	770.7	742.09	791.6	742.04	692.02	725.66	626.72	768.13	719.907	-0.1847	0.0527824	0.288259	0.000967
603	104	ADARB1	1.56	2.01	1.93	1.18	1.46	1.45	1.57	1.15	1.25	1.83333	1.36333	1.32333	0.496555	0.0304151	-0.510563	0.0203709
604	1040	CDS1	12.75	12.12	12.61	14.76	13.53	13.53	12	11.27	12.04	12.4933	13.94	11.77	0.109975	0.579817	0.14732	0.363243
605	10400	PEMT	12.24	8.23	12.43	11.47	12.25	12.09	13.84	12.41	15.11	10.9667	11.9367	13.7867	-0.318643	0.442827	0.118673	0.880158
606	10401	PIAS3	32.5	28.57	32.73	26.45	28.65	29.59	31.55	32.36	33.12	31.2667	28.23	32.3433	-0.0226026	0.948256	-0.161605	0.310043
607	10402	ST3GAL6	1.39	1.43	1.59	1.32	1.61	1.28	1.65	1.5	1.76	1.47	1.40333	1.63667	-0.12434	0.914963	-0.0826699	0.938181
608	10403	NDC80	14.78	25.66	13.27	28.59	34.28	31.99	30.09	29.5	32.57	17.9033	31.62	30.72	-0.751213	0.0110081	0.805477	0.00217021
609	10404	CPQ	0.43	0.24	0.83	1.08	0.85	0.77	0.48	1.04	0.66	0.5	0.9	0.726667	-0.508465	0.790564	0.831389	0.363674
610	10406	WFDC2	769.96	449.99	789.27	1000.85	1100.66	1053.35	1070.23	1057.53	982.91	669.74	1051.62	1036.89	-0.65308	0.00805572	0.672238	0.00239915
611	10409	BASP1	145.83	116.73	140.81	186.7	162.63	168.28	144.23	145.83	135.14	134.457	172.537	141.733	-0.0539949	0.931186	0.349646	0.0116401
612	1041	CDSN	0.78	1.19	0.75	0.63	0.71	0.74	0.59	0.3	0.8	0.906667	0.693333	0.563333	0.715609	0.415956	-0.40412	0.631211
613	10410	IFITM3	595.51	648.34	632.45	800.43	942.38	965.15	854.59	802.6	783.82	625.433	902.653	813.67	-0.39476	4.08e-06	0.546435	2.73e-07
614	10411	RAPGEF3	3.84	1.24	3.05	2.94	2.3	1.92	3.66	4.07	3.34	2.71	2.38667	3.69	-0.582056	0.297711	-0.170043	0.89921
615	10412	NSA2	65.73	73.9	69.53	65.05	66.4	70.39	69.59	71.69	74.05	69.72	67.28	71.7767	-0.0273452	0.948256	-0.0711708	0.742588
616	10413	YAP1	313.27	306.39	323.95	317.93	293.07	279.32	272.42	273.37	272.78	314.537	296.773	272.857	0.235664	0.000151	-0.102359	0.491824
617	10417	SPON2	0.05	0.09	0.13	0.22	0.04	0.09	0.13	0.22	0.18	0.09	0.116667	0.176667	-0.957335	0.794624	0.390969	0.938181
618	10418	SPON1	0.04	0.07	0.06	0.02	0.03	0.09	0.04	0.02	0.12	0.0566667	0.0466667	0.06	-0.0547863	0.997331	-0.227034	0.938181
619	10419	PRMT5	30.54	38.55	30.97	29.98	31.14	32.45	30.99	31.16	33.8	33.3533	31.19	31.9833	0.08823	0.851811	-0.111793	0.700539
620	10420	TESK2	3.62	3.13	3.37	3.34	3.27	3.12	3.21	3.21	3.2	3.37333	3.24333	3.20667	0.105532	0.884109	-0.0731872	0.916578
621	10421	CD2BP2	31.94	33.99	33.7	30.02	30.4	32.34	30.68	31.78	30.04	33.21	30.92	30.8333	0.135245	0.325209	-0.118439	0.428311
622	10422	UBAC1	31.56	31.54	31	32.76	38.41	35.3	34.9	31.79	38.37	31.3667	35.49	35.02	-0.135317	0.543098	0.166278	0.298288
623	10423	CDIPT	34.76	33.45	34.43	34.82	33.56	36.58	31.64	29.05	33.93	34.2133	34.9867	31.54	0.13679	0.482987	0.026498	0.938181
624	10424	PGRMC2	53.61	43.4	51.47	58.51	55.47	50.87	50.38	51.14	48.04	49.4933	54.95	49.8533	0.0153226	0.968617	0.137749	0.514795
625	10425	ARIH2	22.85	22.63	21.55	18.93	20.07	19.59	20.82	21.34	20.44	22.3433	19.53	20.8667	0.121693	0.379951	-0.253868	0.0139599
626	10426	TUBGCP3	10.58	10.42	10.06	9.22	10.59	10.38	11.01	10.28	11.02	10.3533	10.0633	10.77	-0.04363	0.948256	0.0438243	0.934768
627	10427	SEC24B	10.15	8.57	10	8.37	9.16	9.14	9.92	8.96	10.01	9.57333	8.89	9.63	0.0267177	0.948256	-0.122424	0.568384
628	10428	CFDP1	76.42	65.04	79.1	100.96	98.87	103.59	94.59	92.99	97.97	73.52	101.14	95.1833	-0.353711	0.00483075	0.454099	0.000109
629	1043	CD52	0	0	0	0	0	0	0	0.35	0	0	0	0.116667	-0.913444	0.948256	NA	NA
630	10430	TMEM147	169.65	169.28	172.99	164.3	171.8	188.83	171.33	166.6	179.97	170.64	174.977	172.633	-0.0126732	0.96124	0.0367935	0.922504
631	10432	RBM14	13.44	14.63	12.75	12.22	11.77	11.89	12.7	12.94	12.31	13.6067	11.96	12.65	0.13793	0.472216	-0.199154	0.167121
632	10434	LYPLA1	49.21	49.99	50.32	50.71	52.47	49.73	52.63	48.41	53.27	49.84	50.97	51.4367	-0.0213504	0.948256	0.0190128	0.938181
633	10435	CDC42EP2	8.08	10.48	8.67	8.98	8.13	8.65	8.6	7.29	7.31	9.07667	8.58667	7.73333	0.256653	0.427484	-0.0921624	0.87328
634	10436	EMG1	6.72	8.19	7.13	6.9	6.92	7.45	6.81	7.41	7.6	7.34667	7.09	7.27333	0.0438268	0.948256	-0.0669896	0.883143
635	10437	IFI30	126.15	156.7	127.2	129.07	125.17	130.4	128.04	125.97	129.85	136.683	128.213	127.953	0.107411	0.739631	-0.0951635	0.74286
636	10438	C1D	10.41	11.09	11.49	14.44	12.06	14.25	12.79	12.78	11.5	10.9967	13.5833	12.3567	-0.145004	0.599509	0.293909	0.116263
637	10439	OLFM1	31.93	27.76	30.77	20.38	32.18	28.09	34.22	31.41	33.3	30.1533	26.8833	32.9767	-0.104938	0.702799	-0.357148	0.156118
638	10440	TIMM17A	50.46	56.92	51.47	56.07	54.4	53.84	49.5	50.34	51.23	52.95	54.77	50.3567	0.0947682	0.69606	0.0382737	0.924479
639	10443	N4BP2L2	15.8	12.66	14.02	14.21	14.07	12.41	12.84	13.02	13.86	14.16	13.5633	13.24	0.0895893	0.742399	-0.183033	0.208598
640	10444	ZER1	13.69	11.37	13.25	13.07	12.67	11.78	12.27	11.33	11.43	12.77	12.5067	11.6767	0.16139	0.43158	-0.047425	0.915663
641	10445	MCRS1	20.98	21.95	19.58	21.06	21.25	20.98	19.77	21.51	22.23	20.8367	21.0967	21.17	0.0177846	0.963642	0.00834114	0.99047
642	10446	LRRN2	0.07	0.11	0.07	0.02	0.09	0.04	0.12	0	0.09	0.0833333	0.05	0.07	0.27337	0.948256	-0.839319	0.783299
643	10447	FAM3C	72.29	65.71	73.92	96.81	90.54	85.7	78.06	78.27	79.27	70.64	91.0167	78.5333	-0.12639	0.339542	0.350045	0.000795
644	10449	ACAA2	2.79	1.9	2.84	3.92	3.1	3.3	2.92	3.64	3.26	2.51	3.44	3.27333	-0.362583	0.364831	0.446665	0.17566
645	10450	PPIE	29.02	30.62	32.65	31.59	30.15	34.58	31.82	33.78	32.76	30.7633	32.1067	32.7867	-0.078625	0.784796	0.0838512	0.780394
646	10451	VAV3	48.54	30.45	50.3	61.13	66.01	64.9	68.48	72.56	68.35	43.0967	64.0133	69.7967	-0.642046	0.00166251	0.517986	0.01018
647	10452	TOMM40	39.09	48.71	41.53	41.66	42.26	42.77	40.6	37.88	39.74	43.11	42.23	39.4067	0.156037	0.524565	-0.0438081	0.932469
648	10454	TAB1	5.38	4.42	5.91	4.51	5.58	5.66	5.52	5.35	5.56	5.23667	5.25	5.47667	-0.0329123	0.948256	-0.0156571	0.984051
649	10455	ECI2	49.47	51.23	48.73	52.53	59.7	57.81	56.17	52.41	56.72	49.81	56.68	55.1	-0.126055	0.471011	0.177899	0.22449
650	10456	HAX1	73.53	75.99	74.85	73.22	75.78	78.37	80.07	75.24	81.38	74.79	75.79	78.8967	-0.062177	0.837225	0.0128779	0.961907
651	10457	GPNMB	72.07	74.74	73.86	106.04	104.87	100.35	85.79	75.6	78.81	73.5567	103.753	80.0667	-0.0960713	0.606567	0.482798	1.28e-10
652	10458	BAIAP2	11.15	19.97	11.6	9.61	11.17	10.55	10.56	9.99	11.7	14.24	10.4433	10.75	0.422748	0.290171	-0.493013	0.121027
653	10459	MAD2L2	23.96	24.23	26.92	28.25	29.33	31.63	28.71	23.87	30.01	25.0367	29.7367	27.53	-0.123358	0.7771	0.243804	0.216512
654	10460	TACC3	10.27	16	8.24	16.05	19.35	18.79	17.13	15.31	17.44	11.5033	18.0633	16.6267	-0.494128	0.148337	0.623851	0.0228419
655	10461	MERTK	0.05	0.03	0.02	0.05	0.03	0.03	0.08	0.02	0	0.0333333	0.0366667	0.0333333	0.0595596	0.997331	0.188144	0.964083
656	10463	SLC30A9	14.63	14.13	14.92	11.66	11.07	13.75	15.73	12.92	15.25	14.56	12.16	14.6333	-0.0186423	0.954928	-0.338331	0.0200822
657	10464	PIBF1	5.93	4.93	7.26	7.22	7.49	6.97	7.55	6.78	8.18	6.04	7.22667	7.50333	-0.205973	0.565698	0.168903	0.613129
658	10465	PPIH	38	44.93	42.1	54.83	58.17	60.95	48.41	49.61	51.47	41.6767	57.9833	49.83	-0.217321	0.276801	0.445238	0.00205812
659	10466	COG5	19.2	17.93	18.59	21	19.23	20.69	21.03	21.08	21.77	18.5733	20.3067	21.2933	-0.149163	0.247512	0.076515	0.682618
660	10467	ZNHIT1	142.03	148.82	151.3	152.3	142.03	148.35	145.29	135.64	159.6	147.383	147.56	146.843	0.00100515	0.997331	0.0162875	0.951146
661	10468	FST	21.24	39.61	19.46	10.08	12.77	13.24	15.49	14.07	15.57	26.77	12.03	15.0433	0.835878	0.00768247	-1.1563	2.43e-05
662	10469	TIMM44	17.31	25.16	19.23	19.01	20.12	20.86	18.21	17.63	17.93	20.5667	19.9967	17.9233	0.223326	0.498791	-0.0531654	0.938181
663	1047	CLGN	2.39	2.73	1.77	1.65	1.39	1.44	2	1.3	1.81	2.29667	1.49333	1.70333	0.457267	0.369698	-0.630708	0.0819991
664	10471	PFDN6	104.59	114.71	107.61	110.91	119.91	130.33	111.46	107.05	104.81	108.97	120.383	107.773	-0.00358462	0.997331	0.174425	0.382896
665	10472	ZBTB18	6.26	5.33	6.11	6.51	6.56	5.52	6.65	6.58	7.07	5.9	6.19667	6.76667	-0.154154	0.542007	0.0494038	0.938181
666	10473	HMGN4	68.21	53.65	66.19	76.38	77.81	75.29	71.43	79.22	69.45	62.6833	76.4933	73.3667	-0.204386	0.320974	0.276028	0.0567375
667	10474	TADA3	38.34	33.91	38.66	47.34	41.24	46.34	41.18	42.92	44.05	36.97	44.9733	42.7167	-0.185398	0.20755	0.271637	0.0563321
668	10475	TRIM38	8.58	8.16	8.7	8.57	7.83	7.84	7.43	8.77	7.67	8.48	8.08	7.95667	0.0948404	0.733917	-0.0524541	0.878653
669	10476	ATP5PD	291.32	345.68	305.26	337.63	342.45	344.54	345.66	313.05	334.15	314.087	341.54	330.953	-0.090262	0.748197	0.137945	0.40258
670	10477	UBE2E3	59.07	50.22	57.64	64.48	65.51	60.4	63.1	61.85	58.98	55.6433	63.4633	61.31	-0.118111	0.585127	0.188463	0.218584
671	10478	SLC25A17	15.37	15.15	15.97	10.34	12.53	11.18	15.06	15.7	15.34	15.4967	11.35	15.3667	0.0368259	0.948256	-0.467517	0.00104506
672	10479	SLC9A6	8.7	9.31	8.83	12.21	11.4	10.69	10.05	9.83	9.82	8.94667	11.4333	9.9	-0.108295	0.628297	0.335908	0.00981853
673	10480	EIF3M	30.53	30.76	31.38	33.24	33.33	31.09	31.86	30.25	31.39	30.89	32.5533	31.1667	0.0162544	0.948256	0.0601469	0.764265
674	10482	NXF1	37.98	42.14	38.21	38.77	35.69	36.62	34.51	33.63	34.78	39.4433	37.0267	34.3067	0.226342	0.0241332	-0.115207	0.435136
675	10483	SEC23B	28.34	35.19	29.63	26.07	27.66	27.51	30.87	28.28	31.9	31.0533	27.08	30.35	0.0603227	0.932203	-0.213408	0.204006
676	10484	SEC23A	28.6	27.69	28.36	44.54	38.75	37.82	40.9	42.48	40.78	28.2167	40.37	41.3867	-0.528794	2.96e-13	0.50447	1.62e-06
677	10486	CAP2	12.19	13.16	11.74	14.31	13.73	13.29	13.67	13.29	13.23	12.3633	13.7767	13.3967	-0.0810058	0.822806	0.133754	0.531596
678	10487	CAP1	131.36	127.83	127.51	138.89	124.55	125.99	121.88	131.23	119.08	128.9	129.81	124.063	0.0829529	0.638143	-0.003432	0.998675
679	10488	CREB3	22.35	19.29	21.31	24.86	21.39	21.82	18.27	21.71	20.85	20.9833	22.69	20.2767	0.0695208	0.924987	0.104446	0.76137
680	10489	LRRC41	9.89	8.64	10.67	8.39	9.13	9.45	10.73	10.54	9.91	9.73333	8.99	10.3933	0.0144213	0.974272	-0.180109	0.388004
681	10490	VTI1B	29.71	29.25	31.99	31.52	31.49	32.23	33.23	33.33	33.22	30.3167	31.7467	33.26	-0.104652	0.446177	0.0507733	0.835304
682	104909134	LINC02210-CRHR1	1.1	0.89	1.18	1.15	1.63	1.06	1.26	1.5	1.49	1.05667	1.28	1.41667	-0.396794	0.49707	0.261575	0.754842
683	10491	CRTAP	49.26	53.85	50.72	50.6	51.46	56.1	51.83	48.14	49.88	51.2767	52.72	49.95	0.0729052	0.763691	0.0191169	0.938181
684	10492	SYNCRIP	73.1	91.91	70.6	85.61	84.47	80.88	75.13	75.11	76.22	78.5367	83.6533	75.4867	-0.0353594	0.948256	0.171644	0.268374
685	10493	VAT1	134.96	134.7	123.4	156.76	137.91	148.12	113.19	116.99	108.63	131.02	147.597	112.937	0.240877	0.0191599	0.158474	0.257604
686	10494	STK25	34.7	32.85	33.29	34.01	34.4	36.3	32.68	29.31	32.66	33.6133	34.9033	31.55	0.119341	0.546975	0.0338797	0.938181
687	10495	ENOX2	6.23	5.61	5.57	5.57	5.85	6.19	6.36	5.85	5.9	5.80333	5.87	6.03667	-0.0286628	0.948256	0.00176711	0.998675
688	10497	UNC13B	8.29	8.25	8.75	8.01	7.72	7.24	6.87	6.85	7.67	8.43	7.65667	7.13	0.260167	0.0695975	-0.15284	0.39931
689	10498	CARM1	19.82	19.35	18.21	21.25	19.11	20.27	19.62	16.86	18.18	19.1267	20.21	18.22	0.0967056	0.742399	0.072874	0.794716
690	10499	NCOA2	11.71	12.14	11.52	11.23	11.01	10.01	11.67	11.51	12.16	11.79	10.75	11.78	0.0313355	0.948256	-0.150195	0.29822
691	105	ADARB2	0.04	0.01	0.02	0	0.03	0	0.01	0.01	0.03	0.0233333	0.01	0.0166667	0.377932	0.948256	-1.38668	0.749673
692	1050	CEBPA	9.99	9.32	10.14	14.43	15.22	14.21	14.75	14.82	14.08	9.81667	14.62	14.55	-0.542006	5.34e-06	0.561596	4.47e-06
693	10500	SEMA6C	1.37	0.72	1	1.32	1.03	1.49	0.57	0.84	0.84	1.03	1.28	0.75	0.476023	0.509753	0.278285	0.723615
694	10501	SEMA6B	5.18	3.39	5.06	6.76	6.71	6.38	6.02	5.63	5.79	4.54333	6.61667	5.81333	-0.32878	0.280473	0.528174	0.016686
695	10505	SEMA4F	4.74	3.25	4.42	5.68	5.02	5.62	4.98	4.58	5.26	4.13667	5.44	4.94	-0.217373	0.554013	0.409605	0.0807936
696	10507	SEMA4D	2.86	2.49	3.25	3.14	3.09	3.23	2.58	3.27	3.31	2.86667	3.15333	3.05333	-0.0574482	0.948256	0.0997912	0.848993
697	10509	SEMA4B	28.89	22.79	28.47	27.93	31.37	31.86	33.13	31.46	30.34	26.7167	30.3867	31.6433	-0.22416	0.212562	0.178044	0.365393
698	1051	CEBPB	55.77	61.41	60.8	54.13	63.02	60.26	61.01	59.21	63.72	59.3267	59.1367	61.3133	-0.0196506	0.948256	-0.0201642	0.940848
699	10512	SEMA3C	61.07	50.04	57.9	55.57	42.16	42.4	40.5	48.37	41.42	56.3367	46.71	43.43	0.403898	0.00340021	-0.284609	0.141797
700	10513	APPBP2	13.61	12.28	13.63	15.44	14.18	13.64	13.72	13.86	13.83	13.1733	14.42	13.8033	-0.0253976	0.948256	0.117435	0.521368
701	10514	MYBBP1A	12.08	13.88	11.12	11.06	11.5	11.34	10.69	10.3	11.81	12.36	11.3	10.9333	0.201161	0.382004	-0.172203	0.405608
702	10516	FBLN5	0.45	0.72	0.67	0.65	0.9	0.73	0.71	0.73	0.94	0.613333	0.76	0.793333	-0.35491	0.758358	0.315588	0.773565
703	10517	FBXW10	0.55	0.61	0.39	0.25	0.27	0.5	0.35	0.32	0.58	0.516667	0.34	0.416667	0.400903	0.815414	-0.464695	0.715936
704	105180390	SPDYE13	0.3	0	0	0	0.33	0.35	0.4	0	0.36	0.1	0.226667	0.253333	-1.30403	0.948256	1.14159	0.938181
705	105180391	SPDYE15	0.3	0.76	0.78	0.59	0.33	0.35	0.2	0.6	0.39	0.613333	0.423333	0.396667	0.658937	0.528457	-0.561393	0.482115
706	10519	CIB1	31.65	24.04	27.37	25.28	28.16	33.52	29.72	27.03	29.78	27.6867	28.9867	28.8433	-0.060014	0.948256	0.05474	0.938181
707	1052	CEBPD	28.55	23.68	27.88	27.7	29.38	33.98	28.57	24.84	28.76	26.7033	30.3533	27.39	-0.0195533	0.968617	0.177353	0.496749
708	10521	DDX17	88.8	84.56	87.65	82.58	86.1	83.16	90.01	92.83	89.4	87.0033	83.9467	90.7467	-0.0317952	0.926747	-0.0674296	0.63222
709	10522	DEAF1	6.77	6.37	6.47	5.53	5.99	6.66	6.1	6.46	6.58	6.53667	6.06	6.38	0.0612403	0.948256	-0.12249	0.772235
710	10523	CHERP	14.97	17.13	15.21	15.43	13.59	16.33	15.48	13.69	13.91	15.77	15.1167	14.36	0.164307	0.424209	-0.0773731	0.835475
711	10524	KAT5	21.95	25.21	22.26	23.41	23.5	26.97	24.5	25.34	24.46	23.14	24.6267	24.7667	-0.0602191	0.924119	0.0704572	0.870011
712	10525	HYOU1	53.17	48.24	53.11	53.04	51.24	51.02	47.27	46.94	45.8	51.5067	51.7667	46.67	0.171921	0.105289	-0.0128966	0.956223
713	10526	IPO8	14.72	16	14.39	16.61	16.81	17.16	17.8	19.15	18.22	15.0367	16.86	18.39	-0.269616	0.021186	0.153341	0.281791
714	10527	IPO7	52.99	57.66	54.49	62.09	60.57	58.82	56.85	53.91	58.17	55.0467	60.4933	56.31	-0.0022515	0.997331	0.119508	0.340608
715	10528	NOP56	70.77	79.93	67.13	65.08	70.91	68.25	68.58	64.48	71.53	72.61	68.08	68.1967	0.114924	0.642682	-0.10541	0.623776
716	10529	NEBL	1.62	1.55	1.79	2.57	2.07	2.17	2.33	2.41	2.27	1.65333	2.27	2.33667	-0.463487	0.0119524	0.422394	0.0541218
717	1053	CEBPE	0	0	0.06	0	0	0	0	0	0	0.02	0	0	1.01011	0.948256	-0.987941	0.938181
718	10531	PITRM1	16.71	23.61	16.87	16.54	16.16	17.1	15.58	15.61	15.91	19.0633	16.6	15.7	0.309675	0.213817	-0.218286	0.409481
719	10533	ATG7	9.48	9.94	10.33	8.64	8.89	8.22	9.35	9.24	8.65	9.91667	8.58333	9.08	0.0879785	0.7801	-0.216472	0.189209
720	10534	ZNRD2	20.52	20.88	18	23.22	20.27	22.98	21.71	21.14	21.87	19.8	22.1567	21.5733	-0.116523	0.850963	0.163025	0.68744
721	10535	RNASEH2A	49.78	59.74	46.2	52.54	58.56	58.59	57.21	53.05	66.81	51.9067	56.5633	59.0233	-0.168265	0.612502	0.117261	0.701716
722	10536	P3H3	0	0	0	0	0	0	0	0	0.05	0	0	0.0166667	-1.81051	0.948256	NA	NA
723	105369669	LOC105369669	0.3	0.07	0.14	0.28	0.07	0.23	0.07	0.14	0.14	0.17	0.193333	0.116667	0.539594	0.948256	0.163932	0.968871
724	105369787	LOC105369787	0.06	0.03	0.05	0.04	0.03	0.01	0.07	0.11	0.02	0.0466667	0.0266667	0.0666667	-0.68934	0.948256	-0.631038	0.938181
725	10537	UBD	2.3	0.1	1.27	5.7	2.26	2.05	0.86	7.08	1.54	1.22333	3.33667	3.16	-1.36197	0.492294	1.46835	0.193926
726	105370092	LOC105370092	0.02	0.02	0.01	0.01	0.01	0.01	0.01	0.01	0.01	0.0166667	0.01	0.01	0.729848	0.923965	-1.44404	0.687728
727	105371045	PERCC1	0	0.03	0.03	0.03	0.03	0	0	0.03	0	0.02	0.02	0.01	0.932329	0.948256	-0.0383128	0.998675
728	105371267	CHD9NB	1.54	1.23	2.05	0.85	0.8	0.9	0.95	1.02	0.92	1.60667	0.85	0.963333	0.760472	0.0677494	-0.926385	0.0163913
729	105371932	LOC105371932	0.19	0.13	0.13	0.18	0.26	0.25	0.21	0.26	0.29	0.15	0.23	0.253333	-0.720588	0.707649	0.585211	0.777967
730	105372267	NFILZ	0	0	0	0.03	0	0.01	0	0.01	0.01	0	0.0133333	0.00666667	-1.81335	0.942524	2.42097	0.800291
731	105372280	GNG14	0.52	1.56	0	0	0	0.51	0	0.46	0.48	0.693333	0.17	0.313333	1.04698	0.939558	-1.92131	0.790539
732	105372481	ERVK3-1	11.75	12.69	11.27	12.17	12.2	13.26	11.42	11.65	12.52	11.9033	12.5433	11.8633	0.0319533	0.948256	0.0608523	0.894727
733	105372704	LOC105372704	0.34	0.29	0.29	0.68	0.08	0.17	0.2	0.29	0.41	0.306667	0.31	0.3	0.048676	0.997331	0.0269694	0.998675
734	105373071	LOC105373071	0	0	0	0	0.04	0	0	0.04	0	0	0.0133333	0.0133333	-0.913444	0.948256	0.935613	0.938181
735	105373091	LOC105373091	0	0.09	0	0	0	0	0.08	0	0	0.03	0	0.0266667	0.0483391	0.997331	-0.987941	0.938181
736	105373989	LOC105373989	1.91	3.25	2.11	2.53	1.7	2.05	2.24	2.15	1.84	2.42333	2.09333	2.07667	0.243997	0.856077	-0.221789	0.85848
737	105374298	LOC105374298	0.68	0.89	0.8	0.7	0.67	0.85	0.92	0.79	0.86	0.79	0.74	0.856667	-0.08762	0.948256	-0.113922	0.919776
738	105374355	LOC105374355	0.04	0.07	0.06	0	0.03	0.01	0.02	0.06	0.01	0.0566667	0.0133333	0.03	0.926211	0.721101	-1.80402	0.28804
739	105375012	LOC105375012	0	0.12	0	0	0.32	0	0.23	0.12	0	0.04	0.106667	0.116667	-1.42981	0.926747	1.41835	0.908609
740	105375112	LOC105375112	0.1	0.03	0.19	0	0.13	0	0	0	0	0.106667	0.0433333	0	3.48906	0.414225	-1.63231	0.750384
741	105375355	UPK3B	2.86	3.83	3.3	3.29	2.88	2.47	2.2	2.95	2.41	3.33	2.88	2.52	0.436358	0.369698	-0.232091	0.718087
742	105375434	LOC105375434	0.33	0.04	0.15	0.11	0.06	0.11	0.26	0.34	0.37	0.173333	0.0933333	0.323333	-0.944742	0.66752	-0.733133	0.848592
743	105375795	LY6S	0.67	0.73	0.73	0.67	0.78	0.73	0.7	0.7	0.86	0.71	0.726667	0.753333	-0.110141	0.948256	0.00342576	0.998675
744	105375947	LOC105375947	0.04	0	0.02	0.02	0.06	0.04	0	0.08	0.06	0.02	0.04	0.0466667	-1.16971	0.883993	0.96389	0.877909
745	105376714	SLC30A4-AS1	0	0.09	0	0	0	0.19	0	0	0	0.03	0.0633333	0	1.89834	0.947786	1.36899	0.895496
746	105376722	LOC105376722	0.15	0.04	0.08	0.08	0.08	0	0.26	0.16	0.14	0.09	0.0533333	0.186667	-1.41305	0.66704	-0.0460259	0.998675
747	105376752	NPIPA9	25.27	24.95	29.12	23.23	23.48	24.67	27.23	24.51	24	26.4467	23.7933	25.2467	0.0561951	0.935434	-0.130037	0.557758
748	105377015	LOC105377015	0.25	0.17	0.1	0.34	0.48	0.22	0.17	0.14	0.38	0.173333	0.346667	0.23	-0.361891	0.948256	0.958532	0.53538
749	105377805	LOC105377805	0	0	0	0.02	0	0	0	0.01	0.01	0	0.00666667	0.00666667	-1.81335	0.942524	0.935613	0.938181
750	105377864	LOC105377864	0	0.02	0.03	0.03	0.03	0.01	0.04	0.02	0.03	0.0166667	0.0233333	0.03	-0.808435	0.906248	0.456304	0.938181
751	105378148	LOC105378148	0.13	0.05	0.07	0.02	0.04	0.05	0.02	0.05	0.02	0.0833333	0.0366667	0.03	1.04522	0.794784	-1.35177	0.650041
752	105378947	LOC105378947	0	0	0	0	0	0	0.03	0	0	0	0	0.01	-0.913444	0.948256	NA	NA
753	105379198	LOC105379198	0.14	0.08	0.07	0.09	0.04	0	0.13	0	0.05	0.0966667	0.0433333	0.06	0.383469	0.948256	-0.792768	0.910868
754	105379504	LOC105379504	0	0	0.03	0.01	0	0.01	0.02	0	0.01	0.01	0.00666667	0.01	0.0346344	0.997331	-0.579168	0.938181
755	10539	GLRX3	71.29	78.26	68.22	61.26	65.68	69.51	69.1	64.5	66.66	72.59	65.4833	66.7533	0.139624	0.454357	-0.155764	0.368867
756	1054	CEBPG	31.43	35.17	32.12	34.87	37.91	35.93	36.56	38.4	41.9	32.9067	36.2367	38.9533	-0.214006	0.135038	0.123659	0.432102
757	10540	DCTN2	70.63	66.9	66.53	68.24	67.98	72.13	63.97	65.96	65.53	68.02	69.45	65.1533	0.0845769	0.630779	0.0201298	0.938181
758	10541	ANP32B	192.69	218.56	189.3	251.29	276.03	272.94	254	237.42	253.06	200.183	266.753	248.16	-0.288898	0.0120175	0.404283	9.23e-05
759	10542	LAMTOR5	134.24	131.14	145.56	149.64	148.82	147.62	134.75	137.91	145.51	136.98	148.693	139.39	-0.0491209	0.935847	0.139246	0.435813
760	10544	PROCR	44.48	50.08	52.47	34.44	35.23	39.07	41.32	37.23	41.13	49.01	36.2467	39.8933	0.317343	0.0295364	-0.447579	0.000685
761	10548	TM9SF1	44	40.56	43.74	44.87	46.49	47.66	46.59	42.19	45.84	42.7667	46.34	44.8733	-0.0472247	0.923965	0.111804	0.482259
762	10549	PRDX4	112.17	120.09	116.09	150.75	141.84	153.83	105.99	98.05	120.93	116.117	148.807	108.323	0.111459	0.680661	0.355947	0.000405
763	10550	ARL6IP5	94.49	72.53	95.9	130.37	112.44	110.39	98.59	102.34	96.26	87.64	117.733	99.0633	-0.153251	0.556236	0.414706	0.00946019
764	10551	AGR2	0.63	0.89	0.32	1.79	1.99	1.07	1.09	1.17	1.83	0.613333	1.61667	1.36333	-1.11674	0.139309	1.37689	0.0281243
765	10552	ARPC1A	197.94	175.42	190.85	230.51	232.07	227.08	216.92	208.89	207.28	188.07	229.887	211.03	-0.145243	0.23751	0.279939	0.00228888
766	10553	HTATIP2	78.55	86.01	80.54	89.89	91.32	94.92	85.9	86.38	86.24	81.7	92.0433	86.1733	-0.0503368	0.896205	0.164392	0.203548
767	10554	AGPAT1	55.15	43.2	53.4	55.27	50.63	52.57	48.67	47.34	50.3	50.5833	52.8233	48.77	0.0515655	0.940279	0.0541551	0.900956
768	10555	AGPAT2	35.53	36.38	37.26	37.07	36.07	37.32	41.18	37.8	39.01	36.39	36.82	39.33	-0.0910065	0.713584	0.00908488	0.981669
769	10556	RPP30	14.77	15.92	13.66	16.44	15.51	15.42	13.91	14.27	14.71	14.7833	15.79	14.2967	0.0813881	0.839163	0.0617636	0.873485
770	10557	RPP38	13.27	14.56	12.61	13.79	12.41	13.07	14.35	13.83	12.9	13.48	13.09	13.6933	-0.0217872	0.971062	-0.0214705	0.966649
771	10558	SPTLC1	69.4	67.38	70.1	54.46	60.28	56.58	70.33	72.14	72.76	68.96	57.1067	71.7433	-0.0398474	0.89414	-0.291042	0.00163027
772	10559	SLC35A1	15.29	13.53	14.43	17.38	18	17.9	16.02	16.8	14.45	14.4167	17.76	15.7567	-0.105527	0.790564	0.289189	0.0653043
773	1056	CEL	7.34	2.84	6.32	1.19	1.81	1.57	3.4	2.89	1.76	5.5	1.52333	2.68333	1.05494	0.0323593	-1.86532	5.9e-07
774	10560	SLC19A2	8	8.55	7.51	9.14	8.91	9.11	7.96	7.67	7.99	8.02	9.05333	7.87333	0.067867	0.907697	0.170345	0.395919
775	10561	IFI44	3.5	4.59	3.63	5.07	5.16	4.48	3.63	4.57	3.18	3.90667	4.90333	3.79333	0.144541	0.908297	0.257192	0.53665
776	10562	OLFM4	0.23	0.09	0.22	0.8	0.52	0.44	0.44	0.35	0.22	0.18	0.586667	0.336667	-0.888195	0.507762	1.702	0.0203567
777	10564	ARFGEF2	18.36	20.58	19.69	18.2	17.94	18.06	17.16	17.08	18.07	19.5433	18.0667	17.4367	0.198731	0.0954667	-0.130666	0.336732
778	10565	ARFGEF1	23.04	23.86	23.42	20.5	20.89	19.52	21.36	22.02	21.11	23.44	20.3033	21.4967	0.157189	0.119379	-0.227111	0.0159246
779	10566	AKAP3	0.23	0.22	0.35	0.36	0.42	0.41	0.33	0.31	0.32	0.266667	0.396667	0.32	-0.228018	0.947381	0.549401	0.59104
780	10567	RABAC1	112.67	96.4	116.06	111.56	113.4	111.88	100.51	97.14	94.57	108.377	112.28	97.4067	0.153715	0.493272	0.0569788	0.892004
781	10569	SLU7	16.64	14.81	15.07	14.53	16.56	15.09	14.56	15.05	15.11	15.5067	15.3933	14.9067	0.0842662	0.766774	-0.0275444	0.938181
782	10572	SIVA1	110.68	103.55	102.27	126.48	133.35	138.59	134	125.77	141.37	105.5	132.807	133.713	-0.334781	0.00358606	0.33661	0.00332471
783	10573	MRPL28	39.59	34.23	38.27	32.31	30.68	38.13	35.46	37.39	37.75	37.3633	33.7067	36.8667	0.0395195	0.948256	-0.158333	0.510803
784	10574	CCT7	141.85	176.45	145.35	139.11	147.29	153.65	150.69	144	151.84	154.55	146.683	148.843	0.0787083	0.846132	-0.0864817	0.769907
785	10575	CCT4	187.5	228.08	190.59	193.26	197.61	199.51	187.43	186.46	193.92	202.057	196.793	189.27	0.120638	0.608872	-0.0516541	0.892702
786	10576	CCT2	120.6	137.45	122.99	125.21	121.58	128.23	113.84	115.68	120.51	127.013	125.007	116.677	0.146598	0.339542	-0.0349542	0.927862
787	10577	NPC2	1037.92	877.63	1006.89	1084.94	997.21	1045.56	956.72	987.74	963.73	974.147	1042.57	969.397	0.0102423	0.981216	0.101313	0.604664
788	10579	TACC2	6.91	8.46	6.68	6.52	7.66	7.92	6.74	6.56	6.89	7.35	7.36667	6.73	0.201124	0.405963	-0.0959696	0.815631
789	1058	CENPA	8.54	17.18	8.31	20.7	22.82	24.1	22.72	18.79	21.63	11.3433	22.54	21.0467	-0.862816	0.0168848	0.974836	0.00152107
790	10580	SORBS1	4.47	4.61	4.31	3.01	3.02	2.89	3.37	3.75	3.56	4.46333	2.97333	3.56	0.353972	0.0232028	-0.601839	9.88e-06
791	10581	IFITM2	124.57	102.23	127.46	202.36	216.2	231.79	196.48	193.8	178.56	118.087	216.783	189.613	-0.672075	1.82e-08	0.873543	5.55e-14
792	10584	COLEC10	0	0.02	0	0	0	0	0	0	0.02	0.00666667	0	0.00666667	0.0483391	0.997331	-0.987941	0.938181
793	10585	POMT1	8.48	8.76	8.15	10.06	11.09	9.97	10.37	9.79	9.67	8.46333	10.3733	9.94333	-0.194888	0.319799	0.253339	0.127871
794	10587	TXNRD2	5.52	6.34	6.16	5.63	5.1	5.33	5.78	4.88	5.3	6.00667	5.35333	5.32	0.183067	0.642682	-0.193559	0.569597
795	10588	MTHFS	8	7.28	7	9.81	7.73	8.41	9.15	9.12	9.04	7.42667	8.65	9.10333	-0.268411	0.195621	0.208355	0.472682
796	10589	DRAP1	75.4	103.58	72.87	74.54	74.83	83.23	72.66	72.2	77.03	83.95	77.5333	73.9633	0.188196	0.600079	-0.112574	0.799283
797	1059	CENPB	28.24	31.11	27.77	31.56	33.14	32.15	33.05	30.87	31.8	29.04	32.2833	31.9067	-0.108422	0.608127	0.138031	0.371762
798	10591	DNPH1	40.39	36.55	40.42	43.91	51.19	60	56.75	49.46	53.54	39.12	51.7	53.25	-0.426549	0.0140441	0.393716	0.0681367
799	10592	SMC2	15.9	20.53	15.2	16.1	19.45	17.46	22.12	21.67	22.05	17.21	17.67	21.9467	-0.322029	0.0869769	0.0254147	0.949229
800	10594	PRPF8	43.35	55.34	44	40.86	40.76	41.28	44.65	42.11	42.61	47.5633	40.9667	43.1233	0.172821	0.453674	-0.232802	0.157314
801	10598	AHSA1	218.47	274.47	215.25	235.36	237.28	248.51	208.96	204.94	236.5	236.063	240.383	216.8	0.142701	0.629837	0.0176133	0.959355
802	10599	SLCO1B1	0	0	0.05	0.07	0.04	0	0.04	0.02	0.02	0.0166667	0.0366667	0.0266667	-0.963394	0.947741	1.28096	0.878363
803	1060	CENPC	2.79	3.21	2.24	3.28	3.69	3.55	3.09	3.62	3.14	2.74667	3.50667	3.28333	-0.25707	0.404536	0.304863	0.225781
804	10600	USP16	13.92	17.23	14.66	16.89	15.3	14.5	13.93	15.27	13.54	15.27	15.5633	14.2467	0.127719	0.709925	0.0134214	0.978375
805	10602	CDC42EP3	15.04	14.76	14.44	11.11	9.96	9.73	10.27	10.97	10.78	14.7467	10.2667	10.6733	0.496289	5.24e-08	-0.539163	4.96e-07
806	10603	SH2B2	2.96	3.98	3.09	3.09	3.99	3.93	3.26	3.22	2.88	3.34333	3.67	3.12	0.133364	0.912473	0.154849	0.81813
807	10605	PAIP1	127.27	109.89	124.59	124.1	126.16	121.74	126.83	132.13	121.28	120.583	124	126.747	-0.0374871	0.947786	0.0240962	0.938181
808	10606	PAICS	38.46	43.05	37.96	23.19	29.85	27.54	45.53	42.54	48.42	39.8233	26.86	45.4967	-0.159788	0.352747	-0.583522	4.16e-06
809	10607	TBL3	4.15	4.76	4.21	4.37	4.56	4.49	3.99	4.07	4.38	4.37333	4.47333	4.14667	0.105417	0.769759	0.0163272	0.964853
810	10608	MXD4	12.93	10.95	12.86	8.76	10.59	9.44	11.91	11.12	11.47	12.2467	9.59667	11.5	0.118451	0.653722	-0.367304	0.0166265
811	10609	P3H4	11.63	9.73	13.86	13.38	14.17	15.95	17.22	15.53	14.53	11.74	14.5	15.76	-0.404235	0.0594582	0.293829	0.204853
812	10610	ST6GALNAC2	37.68	22.53	39.63	30.13	31.47	32.83	35.29	36.85	37.24	33.28	31.4767	36.46	-0.110097	0.9149	-0.090786	0.900956
813	10611	PDLIM5	18.39	17.22	16.88	15.85	13.48	13.11	16.21	19.94	15.29	17.4967	14.1467	17.1467	0.0480873	0.948256	-0.320099	0.0248279
814	10612	TRIM3	3.69	3.21	4.85	2.58	2.11	2.13	2.89	2.58	2.46	3.91667	2.27333	2.64333	0.575563	0.0458001	-0.772933	0.00367104
815	10613	ERLIN1	27.56	31.99	27.88	35.29	35.52	35.8	32.88	32.48	34.01	29.1433	35.5367	33.1233	-0.157449	0.378273	0.27122	0.0289642
816	10614	HEXIM1	26.55	27.99	27.86	26.13	28.18	29.68	30.85	32.18	30.39	27.4667	27.9967	31.14	-0.152897	0.219197	0.0121207	0.966094
817	10615	SPAG5	10.9	19.47	10.71	17.69	21.09	20.84	22.1	20.67	22.87	13.6933	19.8733	21.88	-0.644809	0.029938	0.519319	0.0745551
818	10616	RBCK1	43.85	41.36	42.14	50.16	48.57	52.69	50.16	43.16	51.59	42.45	50.4733	48.3033	-0.0933333	0.691686	0.178495	0.17778
819	10617	STAMBP	24.41	24.86	24.89	22.81	24.52	22.45	22.78	24	24.08	24.72	23.26	23.62	0.115607	0.465644	-0.068634	0.78158
820	10618	TGOLN2	55.96	51.32	56.1	55.58	52.03	53.54	47.77	47.01	47.79	54.46	53.7167	47.5233	0.22596	0.00770293	-0.0360685	0.907448
821	1062	CENPE	3.02	5.74	3.21	5.64	7.27	6.11	6.29	6.03	6.94	3.99	6.34	6.42	-0.65263	0.0400701	0.648607	0.0259945
822	10620	ARID3B	2.24	2.23	2.6	3.05	2.53	2.72	2.91	2.53	2.69	2.35667	2.76667	2.71	-0.173086	0.69332	0.217169	0.525872
823	10621	POLR3F	13.04	14.36	13.63	11.34	12.03	12.25	14.27	13.94	15.16	13.6767	11.8733	14.4567	-0.0413398	0.948256	-0.201643	0.304514
824	10622	POLR3G	2.22	3.24	1.89	2.02	2.27	2.24	3.44	3.22	3.6	2.45	2.17667	3.42	-0.550995	0.0873366	-0.114582	0.901931
825	10623	POLR3C	14.5	15.29	14.26	14.74	13.02	13.41	11.94	12.99	14.22	14.6833	13.7233	13.05	0.134799	0.562073	-0.0351346	0.938181
826	10625	IVNS1ABP	151.4	70.3	127.9	99.51	92.08	88.25	100.88	119.65	99.74	116.533	93.28	106.757	0.155556	0.94633	-0.342516	0.602132
827	10626	TRIM16	85.99	96.56	87.39	103.37	87.55	96.9	85.69	90.14	86.28	89.98	95.94	87.37	0.0703444	0.803	0.0705709	0.802712
828	10627	MYL12A	732.63	574.88	711.48	671.11	617.91	657.94	629.38	705.95	620.82	672.997	648.987	652.05	0.0553222	0.942262	-0.0549968	0.900444
829	10628	TXNIP	143.8	40.97	136.73	97.91	104.4	94.07	122.7	134.26	116.56	107.167	98.7933	124.507	-0.194551	0.948256	-0.128437	0.938181
830	10629	TAF6L	11.49	11.19	9.88	10.08	11.15	9.42	12.15	10.55	10.97	10.8533	10.2167	11.2233	-0.0385141	0.948256	-0.0850164	0.864633
831	1063	CENPF	10.39	20.02	10.33	21.93	25.38	23.92	23.91	22.48	23.79	13.58	23.7433	23.3933	-0.750629	0.204306	0.785673	0.134179
832	10630	PDPN	17.03	12.35	14.33	20.57	20.65	22.14	19.25	18.11	18.74	14.57	21.12	18.7	-0.336914	0.077362	0.521639	0.000849
833	10632	ATP5MG	73.8	70.77	78.98	90.46	84.24	90.12	76.49	73.81	80.99	74.5167	88.2733	77.0967	-0.0340119	0.948256	0.239361	0.057771
834	10633	RASL10A	0	0.06	0	0.03	0	0.05	0	0	0.03	0.02	0.0266667	0.01	0.0483391	0.997331	0.886293	0.938181
835	10634	GAS2L1	7.05	6.41	6.59	6.23	7.27	6.88	9.01	7.54	7.53	6.68333	6.79333	8.02667	-0.185885	0.621742	-0.0586448	0.928112
836	10635	RAD51AP1	9.79	13.39	8.88	15.66	16.06	16.33	16.28	15.15	14.59	10.6867	16.0167	15.34	-0.451135	0.0581718	0.527946	0.00999437
837	10636	RGS14	1.53	1.03	2.59	1.92	1.97	1.71	2.32	1.92	2.15	1.71667	1.86667	2.13	-0.294464	0.788416	0.105457	0.938181
838	10637	LEFTY1	0	0.04	0.04	0.04	0.04	0	0	0	0	0.0266667	0.0266667	0	1.89208	0.936047	-0.0383128	0.998675
839	10640	EXOC5	25.34	24.28	25.03	23.79	24.1	22.12	24.01	25.09	24.85	24.8833	23.3367	24.65	0.0445975	0.847531	-0.109499	0.381448
840	10641	NPRL2	6.22	6.2	5.87	5.99	6.04	7.74	7.22	6.86	6.66	6.09667	6.59	6.91333	-0.173651	0.702102	0.118316	0.857331
841	10642	IGF2BP1	0.05	0.13	0.06	0.03	0.05	0.08	0.04	0.05	0.08	0.08	0.0533333	0.0566667	0.530242	0.833301	-0.617297	0.740767
842	10643	IGF2BP3	0.44	0.74	0.29	0.78	0.93	0.78	0.44	0.74	0.29	0.49	0.83	0.49	0.0307802	0.997331	0.712676	0.27217
843	10644	IGF2BP2	33.22	33.49	33.37	38.81	35.02	35.62	32.36	31.28	32.3	33.36	36.4833	31.98	0.0923896	0.520349	0.104953	0.548543
844	10645	CAMKK2	10.45	9.11	12.11	13.19	12.97	12.9	11.78	12.38	12.32	10.5567	13.02	12.16	-0.166657	0.439135	0.294612	0.0457121
845	10647	SCGB1D2	0.42	0	0.4	0.77	0.38	0.42	0	0	0	0.273333	0.523333	0	1.90994	0.935434	0.965698	0.900956
846	10650	PRELID3A	2.3	1.73	1.68	1.38	1.44	1.35	1.42	1.62	1.83	1.90333	1.39	1.62333	0.242867	0.823	-0.457875	0.431448
847	10651	MTX2	44.51	41.54	43.1	41.36	44.56	47.95	45.37	44.37	41.82	43.05	44.6233	43.8533	-0.00716782	0.997331	0.0429179	0.921044
848	10652	YKT6	55.1	53.41	53.09	45.15	44.58	50.22	45.78	54.9	44.79	53.8667	46.65	48.49	0.161913	0.184483	-0.203576	0.034113
849	10653	SPINT2	444.28	480.52	444.85	586.77	519.98	570.9	507.57	513.36	510.01	456.55	559.217	510.313	-0.137301	0.212562	0.282422	0.00757099
850	10654	PMVK	23.76	20.87	20.93	23.09	26.7	28.07	21.14	25.13	24.51	21.8533	25.9533	23.5933	-0.102666	0.854137	0.242931	0.311924
851	10656	KHDRBS3	1.52	2.18	1.53	1.16	1.91	1.15	1.54	1.92	1.74	1.74333	1.40667	1.73333	0.0678365	0.948256	-0.32292	0.717282
852	10657	KHDRBS1	88.37	92.37	86.66	96.42	95.63	94.17	89.22	94.16	84.55	89.1333	95.4067	89.31	0.0223778	0.948256	0.0854968	0.554434
853	10658	CELF1	29.06	30.49	28	31.67	29.55	28.84	28.52	28.61	28.2	29.1833	30.02	28.4433	0.0652155	0.76166	0.00338573	0.998675
854	10659	CELF2	0	0	0	0	0	0	0	0.01	0	0	0	0.00333333	-0.913444	0.948256	NA	NA
855	1066	CES1	0	0	0	0	0	0	0	0.03	0	0	0	0.01	-0.913444	0.948256	NA	NA
856	10663	CXCR6	0.04	0.03	0	0.07	0	0.07	0	0.07	0	0.0233333	0.0466667	0.0233333	0.0512518	0.997331	0.983834	0.908303
857	10664	CTCF	26.06	27.81	24.24	25.73	27.69	28.08	28.91	26.96	28.03	26.0367	27.1667	27.9667	-0.0772885	0.794728	0.0392604	0.921354
858	10666	CD226	0.05	0.02	0.06	0.04	0.01	0.09	0.03	0.05	0.08	0.0433333	0.0466667	0.0533333	-0.301002	0.948256	-0.627391	0.836607
859	10667	FARS2	7.77	10.58	10.13	9.4	9.72	10.3	8.29	8.07	9.6	9.49333	9.80667	8.65333	0.0806117	0.935847	0.0315461	0.947887
860	10668	CGRRF1	10.99	8.96	10.86	8.85	8.75	8.49	9.86	10.82	10	10.27	8.69667	10.2267	0.0292172	0.949932	-0.251057	0.283981
861	10669	CGREF1	0.9	0.77	0.99	1.16	1.68	1	1.08	1.15	1.18	0.886667	1.28	1.13667	-0.38664	0.694651	0.557532	0.441519
862	10670	RRAGA	48.3	39.12	44.91	56.18	54.21	53.88	50.14	52.86	50.87	44.11	54.7567	51.29	-0.196878	0.265131	0.302475	0.0276893
863	106707243	PRH1-TAS2R14	0.94	0.85	0.67	0.85	0.8	1.54	0.91	2.09	0.89	0.82	1.06333	1.29667	-0.648164	0.555192	0.372604	0.771454
864	10671	DCTN6	42.45	40.12	41.7	38.38	42.71	39.87	40.27	40.47	40.77	41.4233	40.32	40.5033	0.0456386	0.946814	-0.0429667	0.930181
865	10672	GNA13	21.89	23.6	21.97	25.68	24.44	23.2	23.72	24.15	22.77	22.4867	24.44	23.5467	-0.0357079	0.948256	0.102784	0.575421
866	10673	TNFSF13B	0.05	0.05	0.02	0.05	0.09	0.03	0.02	0.05	0.02	0.04	0.0566667	0.03	0.372105	0.948256	-0.0374052	0.998675
867	10675	CSPG5	1.11	1.58	0.91	0.75	1.5	1.16	1.34	1.03	1.3	1.2	1.13667	1.22333	-0.011249	0.997331	-0.116815	0.938181
868	10677	AVIL	0.52	0.5	0.38	0.45	0.7	0.36	0.42	0.44	0.33	0.466667	0.503333	0.396667	0.146063	0.948256	0.238832	0.886045
869	10678	B3GNT2	26.12	27.92	28.18	28.29	26.29	24.3	28.7	27.53	28.23	27.4067	26.2933	28.1533	-0.0176255	0.948256	-0.06442	0.847442
870	10681	GNB5	4.54	4.22	4.51	4.6	4.77	5	4.38	4.63	4.8	4.42333	4.79	4.60333	-0.0267781	0.948256	0.098598	0.670924
871	10682	EBP	103.85	110.99	104.69	114.5	113.06	117.1	102.32	102.45	105.42	106.51	114.887	103.397	0.0581255	0.838161	0.103788	0.512064
872	106821730	BUB1B-PAK6	2.01	1.39	1.17	2.45	1.95	2.59	2.19	2.56	3.43	1.52333	2.33	2.72667	-0.82604	0.0240467	0.608535	0.0847109
873	10683	DLL3	1.57	1.39	1.78	1.61	1.54	2.45	1.83	1.84	1.75	1.58	1.86667	1.80667	-0.190136	0.858109	0.236772	0.79235
874	10686	CLDN16	2.07	1.67	1.64	1.47	1.74	1.26	1.73	1.49	2.61	1.79333	1.49	1.94333	-0.0382817	0.971629	-0.290036	0.55961
875	10687	PNMA2	0	0	0	0	0	0	0	0	0.01	0	0	0.00333333	-0.913444	0.948256	NA	NA
876	1069	CETN2	55.24	48.35	54.37	63.56	57.94	61.82	50.64	54.57	51.81	52.6533	61.1067	52.34	0.0276859	0.948256	0.206687	0.158915
877	10690	FUT9	0.01	0.02	0	0.03	0.01	0.02	0	0.02	0.01	0.01	0.02	0.01	0.267627	0.95752	0.977426	0.726665
878	10691	GMEB1	2.91	3.24	2.67	3.06	3	2.63	2.77	3.25	2.96	2.94	2.89667	2.99333	0.0198964	0.971994	-0.0475045	0.938181
879	10692	RRH	0	0	0	0	0	0.08	0.04	0	0	0	0.0266667	0.0133333	-0.913444	0.948256	1.89622	0.908609
880	10693	CCT6B	0.42	0.2	0.11	0.14	0.27	0.42	0.41	0.24	0.28	0.243333	0.276667	0.31	-0.357847	0.947786	0.198854	0.938181
881	10694	CCT8	125.5	157.81	130.64	128.57	135.17	138.11	134.53	133.24	141.2	137.983	133.95	136.323	0.0434989	0.948256	-0.0579458	0.888463
882	10695	CNPY3	91.35	79.9	87.83	116.72	100.36	97.22	99.65	97.41	99.81	86.36	104.767	98.9567	-0.175589	0.19144	0.275003	0.0583896
883	10699	CORIN	0.05	0.04	0.06	0.03	0.08	0.01	0.08	0.06	0.1	0.05	0.04	0.08	-0.688809	0.806065	-0.457745	0.924479
884	107	ADCY1	1.28	1.67	1.49	1.27	0.99	1.13	1.32	1.14	1.67	1.48	1.13	1.37667	0.105461	0.935434	-0.402516	0.214396
885	1070	CETN3	9.28	7.42	9.71	10.82	11.01	11.97	10.96	11.3	10.2	8.80333	11.2667	10.82	-0.273952	0.250168	0.343447	0.0850163
886	107080638	TBC1D7-LOC100130357	0.09	0.04	0.04	0.21	0.21	0	0.17	0.26	0.04	0.0566667	0.14	0.156667	-1.62365	0.556999	1.42089	0.655792
887	107080644	CNPY3-GNMT	0.11	0	0.25	0	0.09	0	0.26	0.24	0.3	0.12	0.03	0.266667	-1.69095	0.626466	-1.50489	0.880158
888	10712	ENTREP3	12.95	12.98	13.87	14.27	14.04	13.34	14.83	12.05	13.82	13.2667	13.8833	13.5667	-0.00688993	0.997331	0.0488411	0.900956
889	10713	USP39	30.72	31.38	30.19	31.1	33.22	36.92	36.02	33.95	35.23	30.7633	33.7467	35.0667	-0.165303	0.212062	0.124007	0.53715
890	10714	POLD3	17.54	17.34	17.02	19.97	20.54	21.05	23.44	21.61	21.56	17.3	20.52	22.2033	-0.320983	0.00114217	0.223372	0.0595899
891	10715	CERS1	0.1	0.06	0.09	0.04	0.08	0.02	0.08	0	0.08	0.0833333	0.0466667	0.0533333	0.64272	0.945597	-0.410293	0.938181
892	10716	TBR1	0	0	0.02	0	0.02	0	0	0	0	0.00666667	0.00666667	0	1.01011	0.948256	-0.0261581	0.998675
893	10717	AP4B1	3.79	4.66	3.91	4.36	4.84	4.65	4.22	4.34	4.13	4.12	4.61667	4.23	-0.0638954	0.948256	0.234459	0.385543
894	107181291	PYDC5	0.02	0.05	0.02	0	0.02	0.02	0	0.02	0.02	0.03	0.0133333	0.0133333	1.04472	0.926747	-1.01634	0.898491
895	1072	CFL1	578.75	607.47	561.24	674.51	609.35	657.39	547.16	558.37	549.91	582.487	647.083	551.813	0.095518	0.474566	0.145014	0.247427
896	10721	POLQ	1.87	3.42	1.92	3.06	3.5	3.18	3.46	3.06	3.87	2.40333	3.24667	3.46333	-0.493379	0.19927	0.413431	0.233237
897	10723	SLC12A7	3.57	2.87	3.83	1.75	1.75	1.8	2.83	3.11	2.63	3.42333	1.76667	2.85667	0.293319	0.287502	-0.970449	9.97e-08
898	10724	OGA	61.57	54	60.95	60.83	63.96	61.42	60.4	59.94	58.81	58.84	62.07	59.7167	-5.77e-06	0.999971	0.0743052	0.698512
899	10725	NFAT5	20.32	20.96	20.65	16.67	17.01	15.49	18.91	19.35	19.41	20.6433	16.39	19.2233	0.13817	0.156193	-0.352579	2.27e-05
900	10726	NUDC	58.79	73.75	53.21	58.22	63.21	69.39	55.38	53.52	56.68	61.9167	63.6067	55.1933	0.189253	0.498705	0.0258292	0.949346
901	10728	PTGES3	257.84	313.1	263.23	321.52	325.44	326.03	303.55	285.04	316.8	278.057	324.33	301.797	-0.0941823	0.765098	0.210114	0.134676
902	107282092	BOLA2-SMG1P6	21.65	19.99	20.96	17.57	22.56	20.71	22.84	21.23	21.61	20.8667	20.28	21.8933	-0.0997841	0.738532	0.0232536	0.953488
903	1073	CFL2	9.44	11.22	9.75	10.32	9.09	11	12.24	12.36	11.15	10.1367	10.1367	11.9167	-0.203964	0.309644	-0.015607	0.970826
904	10730	YME1L1	50.74	55.28	50.3	52.79	55.57	53.64	53.62	53.42	54.14	52.1067	54	53.7267	-0.0154842	0.950586	0.036171	0.908303
905	10732	TCFL5	24.14	21.57	25.1	21.45	23.8	25.65	27.7	25.46	28.54	23.6033	23.6333	27.2333	-0.197251	0.20755	0.008536	0.990888
906	10733	PLK4	4.87	8.36	5.6	7.25	8.61	7.93	9.68	8.76	10.41	6.27667	7.93	9.61667	-0.578495	0.0386261	0.313857	0.344059
907	10734	STAG3	8.27	9.48	8.56	8.24	11.53	9.48	14.97	14.37	14.45	8.77	9.75	14.5967	-0.734477	2.02e-11	0.139269	0.687211
908	10735	STAG2	11.92	11.66	12.17	11.64	12.55	11.09	11.26	11.09	11.29	11.9167	11.76	11.2133	0.121803	0.401537	-0.0392503	0.911856
909	10736	SIX2	11.31	13.16	10.75	13.03	11.63	12.22	14.95	13.85	13.41	11.74	12.2933	14.07	-0.235614	0.305528	0.0533896	0.932047
910	10738	RFPL3	0.07	0.06	0	0.14	0.06	0.13	0.42	0.31	0.06	0.0433333	0.11	0.263333	-2.53133	0.4087	1.55583	0.742723
911	10739	RFPL2	0	0.03	0	0.03	0	0.04	0.04	0	0	0.01	0.0233333	0.0133333	0.0483391	0.997331	0.886293	0.938181
912	10741	RBBP9	8.96	8.31	8.19	8.51	9.5	9.71	8.89	9.35	9.51	8.48667	9.24	9.25	-0.0962646	0.750259	0.1072	0.687211
913	10742	RAI2	0	0	0	0	0	0	0.03	0	0	0	0	0.01	-0.913444	0.948256	NA	NA
914	10743	RAI1	5.71	4.17	6.01	5.83	5.96	5.7	5.99	5.8	6.01	5.29667	5.83	5.93333	-0.144795	0.694965	0.134108	0.67671
915	10744	PTTG2	0	0	0	0	0	0	0	0	0.14	0	0	0.0466667	-0.913444	0.948256	NA	NA
916	10745	PHTF1	7.85	8	8.44	8.12	7.16	7.67	6.58	8.25	7.89	8.09667	7.65	7.57333	0.155408	0.577192	-0.156315	0.508416
917	10746	MAP3K2	9.01	7.62	9.16	10.67	9.33	9.23	8.77	9.61	8.97	8.59667	9.74333	9.11667	-0.0519809	0.935434	0.158719	0.432257
918	10747	MASP2	0.54	0.44	0.58	0.15	0.28	0.39	0.67	0.52	0.39	0.52	0.273333	0.526667	0.000725	0.999474	-0.947492	0.289393
919	10749	KIF1C	25.12	28.96	25.05	25.32	23.71	24.53	22.66	21.09	20.97	26.3767	24.52	21.5733	0.321165	0.0088153	-0.122227	0.497735
920	1075	CTSC	191.88	137.35	170.48	253.27	238.02	233.25	218.83	255.45	213.2	166.57	241.513	229.16	-0.435024	0.0150328	0.523065	0.000382
921	10750	GRAP	0.31	0.13	0.28	0.23	0.16	0.16	0.18	0.17	0.09	0.24	0.183333	0.146667	0.366648	0.948256	-0.135388	0.964596
922	10755	GIPC1	123.09	117.81	120.94	109	106.66	115.59	113.66	120.24	117.87	120.613	110.417	117.257	0.0569836	0.787973	-0.123082	0.325613
923	10758	TRAF3IP2	2.86	2.88	2.52	1.83	2.54	2.3	2.81	2.78	2.77	2.75333	2.22333	2.78667	0.0136459	0.989494	-0.329449	0.198613
924	10761	PLAC1	0.65	0.28	0.47	1.06	0.68	0.52	0.8	0.91	0.56	0.466667	0.753333	0.756667	-0.671543	0.731396	0.640653	0.721056
925	10762	NUP50	21.2	26.65	20.54	23.96	25.18	23.32	24.76	26.36	25.85	22.7967	24.1533	25.6567	-0.141025	0.631556	0.0647515	0.886962
926	10763	NES	3.46	2.07	3.23	3.51	3.41	3.51	4.47	4.94	3.86	2.92	3.47667	4.42333	-0.571421	0.0429941	0.236111	0.541497
927	10765	KDM5B	17.21	14.21	17.04	18.55	16.58	15.45	15.47	15.3	15.41	16.1533	16.86	15.3933	0.0983401	0.69606	0.046783	0.921349
928	10766	TOB2	26.95	28.44	28.17	30.6	29.19	29.47	29.68	29.24	28.12	27.8533	29.7533	29.0133	-0.0290036	0.948256	0.0783987	0.662663
929	10767	HBS1L	22.99	26.45	23.33	27.27	27.46	27.38	25.61	24.94	26.61	24.2567	27.37	25.72	-0.0826365	0.806939	0.125093	0.534288
930	10768	AHCYL1	29.79	28.65	28.08	27.9	30.79	31.03	32.28	33.41	31.34	28.84	29.9067	32.3433	-0.133941	0.338071	0.0340834	0.924064
931	10769	PLK2	191.09	203.18	188.37	121.02	120.15	121.59	148.26	152.31	155.13	194.213	120.92	151.9	0.381588	6.82e-07	-0.697704	6.19e-22
932	10771	ZMYND11	14.71	14.74	15.44	12.26	14.26	12.58	16.96	18.11	17.14	14.9633	13.0333	17.4033	-0.207235	0.0822467	-0.206916	0.15992
933	10772	SRSF10	27.54	29.59	26.91	26.53	27.88	25.75	31.39	30.36	31.15	28.0133	26.72	30.9667	-0.148666	0.209955	0.00968317	0.971819
934	10773	ZBTB6	9.27	9.54	10.15	9.69	10.71	9.12	10.05	11.1	10.57	9.65333	9.84	10.5733	-0.102918	0.701986	0.0118349	0.97713
935	10775	POP4	27.98	30.16	26.61	29.27	29.69	29.67	28.55	27.06	26.08	28.25	29.5433	27.23	0.0793052	0.805193	0.050738	0.883948
936	10776	ARPP19	41.15	41.25	40.17	51.71	47.66	47.7	52.99	52.96	51.93	40.8567	49.0233	52.6267	-0.33484	1.22e-06	0.246984	0.010498
937	10780	ZNF234	0.85	0.81	0.91	1.17	0.99	1.07	0.77	0.93	0.9	0.856667	1.07667	0.866667	-0.00397055	0.997331	0.335238	0.451182
938	10781	ZNF266	10.44	8.56	9.19	11.48	11.67	10.86	10.2	9.99	10.34	9.39667	11.3367	10.1767	-0.0889719	0.82305	0.254582	0.128136
939	10782	ZNF274	13.99	15.5	15.38	16.13	15.33	14.93	13.61	13.46	13.73	14.9567	15.4633	13.6	0.148476	0.550551	0.0412965	0.938181
940	10783	NEK6	13.46	7.67	11.78	16.08	13.86	15.91	11.55	12.38	11.58	10.97	15.2833	11.8367	-0.0738344	0.948256	0.460693	0.0728866
941	10785	WDR4	4.09	4.89	3.67	3.94	3.79	4.85	3.72	4.14	3.74	4.21667	4.19333	3.86667	0.180922	0.779057	-0.0353084	0.955878
942	10787	NCKAP1	13.97	15.51	14.33	12.55	13.14	12.61	14.86	14.64	15.4	14.6033	12.7667	14.9667	-0.0033337	0.997331	-0.212067	0.0384546
943	10788	IQGAP2	0.26	0.31	0.23	0.22	0.28	0.22	0.31	0.3	0.32	0.266667	0.24	0.31	-0.158275	0.887485	-0.164276	0.862882
944	10791	VAMP5	2.43	2.69	3.15	2.09	1.92	1.91	1.79	1.77	2.13	2.75667	1.97333	1.89667	0.531987	0.703962	-0.47071	0.720003
945	10793	ZNF273	2.33	1.86	2.26	4.29	4.08	3.89	3.65	3.89	3.71	2.15	4.08667	3.75	-0.65602	0.0130652	0.709324	0.00786713
946	10794	ZNF460	0.77	0.96	0.85	0.98	0.75	0.69	0.91	0.74	0.88	0.86	0.806667	0.843333	0.102897	0.948256	-0.11233	0.938181
947	10795	ZNF268	1.61	1.73	1.55	1.91	1.9	1.59	1.82	1.72	1.79	1.63	1.8	1.77667	-0.0948731	0.812104	0.126865	0.686858
948	10797	MTHFD2	29.08	39.88	28.94	35.15	37.25	38.79	38.55	36.79	42.43	32.6333	37.0633	39.2567	-0.235549	0.384629	0.165541	0.549525
949	107983993	UPK3BL2	5.86	5.51	6.6	5.85	4.91	6.67	6.06	6.53	5.1	5.99	5.81	5.89667	0.0385962	0.957111	-0.0536833	0.938181
950	107984126	LOC107984126	2.02	1.59	1.18	1.3	0.97	1.25	0.99	0.96	1.07	1.59667	1.17333	1.00667	0.679786	0.34125	-0.452642	0.593083
951	107984142	LOC107984142	0.3	0.19	0.39	0.24	0.14	0.41	0.33	0.2	0.24	0.293333	0.263333	0.256667	0.218243	0.948256	-0.182921	0.941021
952	107984156	LOC107984156	0.81	0.66	0.91	0.55	0.73	0.91	0.79	0.76	1.29	0.793333	0.73	0.946667	-0.487305	0.332693	0.156934	0.884305
953	107984203	LOC107984203	0.5	0.43	0.48	0.49	0.29	0.58	0.45	0.4	0.55	0.47	0.453333	0.466667	0.00424774	0.997331	-0.0647789	0.965968
954	107984227	LOC107984227	0.04	0.21	0.13	0.25	0.29	0.27	0.13	0.13	0.21	0.126667	0.27	0.156667	-0.24685	0.948256	1.05637	0.614411
955	107984345	SMIM38	0.14	0.1	0.15	0.02	0.17	0.04	0.14	0.17	0.08	0.13	0.0766667	0.13	0.00646652	0.997331	-0.809198	0.676271
956	107984349	PPIAP40	0	0.19	0.18	0.18	0	0	0	0	0.18	0.123333	0.06	0.06	0.932325	0.948256	-0.909136	0.938181
957	107984936	LOC107984936	0	0	0	0.19	0.19	0.42	0.2	0	0	0	0.266667	0.0666667	-0.913444	0.948256	2.84719	0.611422
958	107984956	LOC107984956	0.05	0.05	0	0.19	0.19	0	0.05	0	0.1	0.0333333	0.126667	0.05	-0.527944	0.948256	1.93909	0.64931
959	107985194	LINC02798	0	0	0.01	0	0	0	0	0.03	0	0.00333333	0	0.01	0.0483391	0.997331	-0.987941	0.938181
960	107985567	LOC107985567	1.13	0.86	0.58	1.07	0.77	1.36	0.67	0.85	0.55	0.856667	1.06667	0.69	0.330812	0.849584	0.306644	0.814736
961	107985729	LOC107985729	0.16	0.1	0	0	0.1	0.11	0	0.05	0	0.0866667	0.07	0.0166667	2.27946	0.735129	-0.349045	0.947409
962	107985876	LOC107985876	0.01	0	0.01	0.01	0	0	0.02	0.01	0.01	0.00666667	0.00333333	0.0133333	-1.53352	0.789334	-0.927058	0.938181
963	107985915	LOC107985915	0.03	0.09	0.06	0.03	0.09	0.03	0.11	0.06	0.09	0.06	0.05	0.0866667	-0.368617	0.948256	-0.294313	0.943647
964	107986346	LOC107986346	1.38	1.36	1.31	1.68	0.41	1.35	2.1	0.4	0.85	1.35	1.14667	1.11667	0.221033	0.95529	-0.191613	0.956659
965	107986372	LOC107986372	2.88	8.1	4.13	3.05	4.46	1.28	4.69	3.5	6.11	5.03667	2.93	4.76667	0.045105	0.997331	-0.761611	0.68881
966	107986768	LOC107986768	0	0.03	0	0	0	0	0	0	0	0.01	0	0	1.01011	0.948256	-0.987941	0.938181
967	107986800	LOC107986800	9.68	7.4	9.33	7.93	7.01	8.34	7.05	7.55	8.21	8.80333	7.76	7.60333	0.239669	0.373135	-0.195151	0.498757
968	107986818	FAM237B	0.02	0	0.02	0	0.05	0.02	0.07	0.02	0.02	0.0133333	0.0233333	0.0366667	-1.53126	0.799111	0.959881	0.913083
969	107986837	LOC107986837	0.25	0.3	0.3	0.62	0.35	0	0.29	0.24	0.12	0.283333	0.323333	0.216667	0.311555	0.948256	0.171793	0.971965
970	107986982	LOC107986982	0.03	0.08	0.08	0.04	0.05	0.06	0.03	0.04	0.06	0.0633333	0.05	0.0433333	0.548667	0.740783	-0.380517	0.823313
971	107987004	LOC107987004	0	0.41	0.47	0.42	0.37	0.3	0.48	0.32	0.45	0.293333	0.363333	0.416667	-0.449199	0.942524	0.301904	0.938181
972	107987020	LOC107987020	1.26	1.07	1.64	0.91	0.91	0.74	0.97	1.16	0.93	1.32333	0.853333	1.02	0.39454	0.733309	-0.639712	0.396859
973	107987025	LOC107987025	0.16	0.14	0.07	0.05	0.06	0.12	0.09	0.14	0.15	0.123333	0.0766667	0.126667	0.0109757	0.997331	-0.688735	0.674193
974	107987042	LOC107987042	0.02	0.02	0.05	0	0	0	0	0	0.02	0.03	0	0.00666667	2.25903	0.68807	-3.19868	0.488381
975	107987067	LOC107987067	0.22	0.35	0.32	0.17	0.23	0.16	0.24	0.08	0.22	0.296667	0.186667	0.18	0.783979	0.730078	-0.764213	0.670629
976	107987269	LOC107987269	0.12	0	0.12	0.12	0	0	0.04	0	0	0.08	0.04	0.0133333	2.53299	0.653532	-1.05218	0.899946
977	107987371	LOC107987371	0.4	0.31	0.31	0.08	0.38	0.33	0.38	0.38	0.77	0.34	0.263333	0.51	-0.571928	0.869389	-0.403471	0.934046
978	107987372	LOC107987372	0.47	0.11	0.11	0.11	0.11	0.12	0	0.33	0.22	0.23	0.113333	0.183333	0.319417	0.951101	-1.03821	0.85136
979	107987432	LOC107987432	0.45	1.23	0.61	0.15	0.31	0.35	0.41	0.3	0.42	0.763333	0.27	0.376667	1.07317	0.0690252	-1.53244	0.00579349
980	107987433	LOC107987433	0	0.44	0.2	0.06	0	0.16	0.16	0.07	0.13	0.213333	0.0733333	0.12	0.967873	0.768433	-1.70248	0.785656
981	107987457	LOC107987457	2.84	3.83	2.63	2.44	2.35	2.11	2.13	2.66	2.56	3.1	2.3	2.45	0.368414	0.389141	-0.444515	0.189209
982	107987478	LOC107987478	0.32	0.23	0.38	0.35	0.28	0.38	0.28	0.39	0.41	0.31	0.336667	0.36	-0.175374	0.948256	0.0921787	0.957271
983	107987479	LOC107987479	0.32	0.23	0.38	0.35	0.28	0.38	0.28	0.39	0.41	0.31	0.336667	0.36	-0.175374	0.948256	0.0921787	0.957271
984	107987545	LOC107987545	16.72	12.88	17.92	14.8	15.35	15.16	15.27	15.31	15.04	15.84	15.1033	15.2067	0.0874925	0.816184	-0.077478	0.813664
985	10799	RPP40	6.64	10.96	7.11	6.87	7.27	7.14	6.54	6.4	8.1	8.23667	7.09333	7.01333	0.176423	0.768433	-0.166649	0.708367
986	1080	CFTR	0.01	0.05	0.02	0	0.02	0.01	0.01	0	0.02	0.0266667	0.01	0.01	1.45912	0.762247	-1.43659	0.725363
987	10801	SEPTIN9	77.25	87.75	78.15	69.19	80.11	73.33	67.44	71.91	65.09	81.05	74.21	68.1467	0.294085	2.18e-05	-0.346657	4.84e-06
988	10802	SEC24A	8.31	8.11	8.7	8.81	8.76	8.5	7.81	7.59	7.4	8.37333	8.69	7.6	0.189259	0.204963	0.0379661	0.927099
989	10803	CCR9	0	0	0	0	0.03	0	0	0.03	0	0	0.01	0.01	-0.913444	0.948256	0.935613	0.938181
990	10806	SDCCAG8	4.51	3.4	4.32	4.23	4.65	4.48	3.49	4.16	3.74	4.07667	4.45333	3.79667	0.103042	0.919599	0.124579	0.811841
991	10807	ENTR1	26.65	29.53	26.05	23.75	25.48	24.12	23.41	23.01	24.57	27.41	24.45	23.6633	0.238244	0.123102	-0.170597	0.313059
992	10808	HSPH1	49.22	72.46	48.65	48.29	48.78	48.12	47.12	47.97	50.55	56.7767	48.3967	48.5467	0.256957	0.390365	-0.248268	0.322878
993	10809	STARD10	22.34	20.97	22.32	19.87	20	22.59	20.88	20.58	21.51	21.8767	20.82	20.99	0.0846118	0.743122	-0.0844303	0.765459
994	10810	WASF3	0.81	0.64	0.83	0.64	0.64	0.76	0.77	0.71	1.01	0.76	0.68	0.83	-0.109074	0.948256	-0.165851	0.864633
995	10811	NOXA1	1.25	1.17	1.82	2.08	3.51	2.87	3.58	3.3	2.96	1.41333	2.82	3.28	-1.23044	1.59e-06	0.810458	0.0286978
996	10813	UTP14A	20.23	20.29	19.39	20.12	19.72	21.15	19.33	19.73	18.71	19.97	20.33	19.2567	0.0767514	0.794624	0.03012	0.938181
997	10817	FRS3	2.14	1.75	2.27	1.77	1.91	1.95	2.02	2.6	2.28	2.05333	1.87667	2.3	-0.141327	0.906248	-0.167994	0.835974
998	10818	FRS2	9.72	8.54	10.21	9.27	8.76	7.95	8.35	8.9	8.61	9.49	8.66	8.62	0.170243	0.340772	-0.146396	0.487029
999	1082	CGB3	0	0	0.24	0.26	0	0	0	0	0	0.08	0.0866667	0	1.88471	0.947786	-0.0323278	0.998675
1000	10825	NEU3	7.07	7.53	7.43	6.45	7.32	7.21	7.33	6.95	7.72	7.34333	6.99333	7.33333	0.0730314	0.832526	-0.137972	0.530968
1001	10826	FAXDC2	0.26	0.25	0.28	0.1	0.11	0.27	0.18	0.28	0.13	0.263333	0.16	0.196667	0.40288	0.896205	-0.764864	0.628205
1002	10827	FAM114A2	5.24	5.05	5.26	5.49	5.68	5.82	4.83	5.26	4.85	5.18333	5.66333	4.98	0.0808606	0.855816	0.107392	0.687825
1003	10838	ZNF275	1.13	0.79	1.07	0.72	0.64	0.78	1.16	1.07	0.97	0.996667	0.713333	1.06667	-0.0750811	0.948256	-0.492366	0.163081
1004	10840	ALDH1L1	0.02	0.02	0.02	0	0.02	0	0	0	0	0.02	0.00666667	0	2.49114	0.770733	-1.50713	0.856241
1005	10841	FTCD	0.41	0.11	0.21	0.17	0.13	0.15	0.14	0.28	0.28	0.243333	0.15	0.233333	0.0536186	0.997331	-0.770059	0.750384
1006	10844	TUBGCP2	11.38	12.71	11.21	11.21	12.11	11.89	13.37	11.61	12	11.7667	11.7367	12.3267	-0.0377658	0.948256	-0.0204374	0.946966
1007	10845	CLPX	9.94	8.96	9.84	9.68	9.96	10.19	9.54	10.22	10.01	9.58	9.94333	9.92333	-0.0224683	0.948256	0.0386796	0.931343
1008	10847	SRCAP	8.63	10.5	8.88	7.64	7.27	7.31	8.14	7.82	8.24	9.33667	7.40667	8.06667	0.24313	0.131343	-0.352278	0.0080417
1009	10848	PPP1R13L	31.44	26.39	30.14	28.25	26.17	25.39	26.23	24.97	23.55	29.3233	26.6033	24.9167	0.26356	0.0656092	-0.158532	0.37169
1010	10849	POLR1G	8.33	10.62	7.67	7.34	7.12	8.08	7.4	5.85	7.67	8.87333	7.51333	6.97333	0.376574	0.18729	-0.255556	0.347547
1011	10850	CCL27	0	0	0.53	0	0.49	0.54	0	0	0	0.176667	0.343333	0	1.01011	0.948256	0.881427	0.938181
1012	10855	HPSE	2.68	4.9	2.84	4.58	4.28	4.79	4.4	3.72	4.23	3.47333	4.55	4.11667	-0.212174	0.77967	0.373636	0.324197
1013	10856	RUVBL2	49.23	59.15	48.61	56.86	62.87	66.54	54.97	52.34	58.65	52.33	62.09	55.32	-0.0645468	0.917981	0.239432	0.162925
1014	10857	PGRMC1	258.54	240.97	251.94	358.93	323.52	331.3	289.2	299.5	283.64	250.483	337.917	290.78	-0.192249	0.0278733	0.421099	1.4e-06
1015	10858	CYP46A1	0.04	0	0.06	0	0	0	0	0.04	0	0.0333333	0	0.0133333	1.52539	0.914622	-2.46647	0.793627
1016	10861	SLC26A1	0.22	0.27	0.32	0.2	0.13	0.2	0.09	0.22	0.07	0.27	0.176667	0.126667	0.977879	0.466093	-0.959641	0.412054
1017	10863	ADAM28	0.07	0.03	0.03	0.06	0.05	0.01	0.07	0.07	0.09	0.0433333	0.04	0.0766667	-0.525931	0.948256	-0.048247	0.998675
1018	10864	SLC22A7	0	0.03	0	0	0	0	0	0	0	0.01	0	0	1.01011	0.948256	-0.987941	0.938181
1019	10865	ARID5A	4.11	4.09	3.88	4.26	4	4.55	4.03	4.64	4.52	4.02667	4.27	4.39667	-0.0621881	0.948256	0.0386693	0.939947
1020	10867	TSPAN9	6.08	5.3	6.53	4.65	5.77	5.62	6.78	5.79	5.26	5.97	5.34667	5.94333	0.0428458	0.948256	-0.18309	0.505385
1021	10868	USP20	4.57	3.81	4.49	3.68	3.37	3.29	3.75	3.74	3.8	4.29	3.44667	3.76333	0.207809	0.423194	-0.331388	0.107667
1022	10869	USP19	12.04	13.88	12.86	11.25	12.2	12.68	12.33	12.75	12.35	12.9267	12.0433	12.4767	0.0842226	0.779057	-0.117051	0.597037
1023	10870	HCST	0.24	0.42	0	0.22	0.46	0.66	0	0.6	0.23	0.22	0.446667	0.276667	-0.533432	0.948256	1.29515	0.824434
1024	10873	ME3	0.81	0.64	1.02	0.83	1.32	1.01	0.71	0.59	0.86	0.823333	1.05333	0.72	-0.077923	0.956232	0.419836	0.673963
1025	10874	NMU	7.88	12.82	6.86	12.22	14.27	11.08	12.48	11.11	11.35	9.18667	12.5233	11.6467	-0.329673	0.616752	0.423461	0.379989
1026	10875	FGL2	0.03	0.01	0.03	0.01	0	0	0.01	0.03	0	0.0233333	0.00333333	0.0133333	0.785333	0.947381	-2.2461	0.634325
1027	1088	CEACAM8	0	0	0	0	0	0.04	0	0	0.03	0	0.0133333	0.01	-0.913444	0.948256	0.935613	0.938181
1028	10882	C1QL1	0.53	0.37	0.51	0.63	0.41	0.54	0.96	0.74	0.74	0.47	0.526667	0.813333	-0.771622	0.472693	0.153764	0.938181
1029	10884	MRPS30	39.99	46.24	40.39	38.53	43.09	43.51	42.26	38.97	40.33	42.2067	41.71	40.52	0.0812946	0.820866	-0.0283998	0.938181
1030	10885	WDR3	4.57	5.43	4.78	5.29	5.78	5.66	5.26	4.74	5.45	4.92667	5.57667	5.15	-0.0323589	0.948256	0.160498	0.395919
1031	10886	NPFFR2	0	0	0	0.04	0	0	0.04	0	0	0	0.0133333	0.0133333	-0.913444	0.948256	0.935613	0.938181
1032	10887	PROKR1	0	0	0	0	0	0	0	0.01	0	0	0	0.00333333	-0.913444	0.948256	NA	NA
1033	10888	GPR83	0.05	0.13	0.07	0.12	0.13	0.1	0.15	0.07	0.1	0.0833333	0.116667	0.106667	-0.389794	0.940699	0.530817	0.828391
1034	10890	RAB10	59.59	54.1	57.23	60.92	63.2	62.5	62.34	63.89	60.85	56.9733	62.2067	62.36	-0.102652	0.475356	0.111878	0.378398
1035	10891	PPARGC1A	0	0	0.01	0	0	0	0	0	0	0.00333333	0	0	1.01011	0.948256	-0.987941	0.938181
1036	10892	MALT1	3.79	5.83	4.85	5.83	5.25	4.68	7.12	5.36	6.32	4.82333	5.25333	6.26667	-0.326074	0.181749	0.156597	0.580178
1037	10893	MMP24	0.06	0.1	0.06	0	0.02	0.07	0	0.03	0.08	0.0733333	0.03	0.0366667	1.14474	0.733873	-1.58235	0.523189
1038	10897	YIF1A	63	62.85	61.43	65.73	69.03	76.25	66.05	61.92	63.5	62.4267	70.3367	63.8233	-0.0195538	0.948256	0.171383	0.278414
1039	10898	CPSF4	29.41	28.67	32.84	29.21	25.6	28.15	29.39	27.73	28.62	30.3067	27.6533	28.58	0.0822524	0.779338	-0.116048	0.62728
1040	10899	JTB	78.32	88.91	85.95	93.66	99.12	102.96	96.74	102.74	102.36	84.3933	98.58	100.613	-0.235486	0.0602387	0.216283	0.0942636
1041	109	ADCY3	11.91	12.48	13.48	14.48	14.94	15.19	14.28	12.78	14.17	12.6233	14.87	13.7433	-0.0670283	0.867992	0.203402	0.137538
1042	10900	RUNDC3A	0.07	0.08	0	0.16	0.04	0.08	0.08	0.13	0.07	0.05	0.0933333	0.0933333	-0.94659	0.88267	0.963503	0.853947
1043	10901	DHRS4	14.83	11.89	14.27	11.9	14.82	12.75	13.87	13.41	12.98	13.6633	13.1567	13.42	0.0520422	0.948256	-0.0481692	0.938181
1044	10902	BRD8	22.97	23.71	22.56	24.91	26.07	24.52	25.41	24.24	26.84	23.08	25.1667	25.4967	-0.116306	0.525363	0.11785	0.455352
1045	10903	MTMR11	18.1	12.35	17.29	21.13	21.95	19.59	19.29	20.23	17.57	15.9133	20.89	19.03	-0.208561	0.511153	0.36782	0.0587279
1046	10904	BLCAP	111.48	122.78	119.01	108.05	109.34	111.56	100.67	91.67	103.61	117.757	109.65	98.65	0.279605	0.0111855	-0.115681	0.384596
1047	10905	MAN1A2	11.39	9.26	10.8	10.08	10.13	9.61	11.06	10.77	10.5	10.4833	9.94	10.7767	-0.0399223	0.948256	-0.0658307	0.880087
1048	10906	TRAFD1	16.35	13.01	15.04	18.32	16.17	17.61	16.53	19.79	14.93	14.8	17.3667	17.0833	-0.180799	0.593804	0.218249	0.28126
1049	10907	TXNL4A	7.95	8.26	8.68	9.04	9.06	9.12	9.43	8.31	8.96	8.29667	9.07333	8.9	-0.0705918	0.890781	0.110269	0.658463
1050	10908	PNPLA6	19.37	18.73	19.96	19.09	15.87	16.93	18.35	17.45	18.62	19.3533	17.2967	18.14	0.119661	0.426572	-0.174938	0.299646
1051	10910	SUGT1	2.97	3.16	2.99	2.98	3.01	3.06	2.99	3.03	3.01	3.04	3.01667	3.01	0.0453793	0.936141	-0.0286353	0.938181
1052	10912	GADD45G	0.09	0.3	0.23	0.08	0	0.09	0.07	0	0	0.206667	0.0566667	0.0233333	2.93711	0.424616	-2.00953	0.57301
1053	10913	EDAR	0.03	0.04	0.01	0.04	0.01	0.02	0.04	0.03	0.09	0.0266667	0.0233333	0.0533333	-0.824478	0.863183	-0.297222	0.94319
1054	10914	PAPOLA	107.16	120.53	107.34	109.99	106.86	104.89	108.47	116.28	116.66	111.677	107.247	113.803	0.00318748	0.997331	-0.0761488	0.708497
1055	10915	TCERG1	19.64	19.64	18.78	15.61	18.28	18.2	20.2	20.75	21.4	19.3533	17.3633	20.7833	-0.063359	0.80184	-0.185819	0.197355
1056	10916	MAGED2	34.43	25.62	31.68	35.15	28.19	30.59	27.84	28.28	26.52	30.5767	31.31	27.5467	0.176295	0.502976	0.0204211	0.96384
1057	10917	BTNL3	0	0.03	0	0	0	0	0	0	0	0.01	0	0	1.01011	0.948256	-0.987941	0.938181
1058	10919	EHMT2	22.76	23.18	23.5	22.31	22.04	23.24	23.66	21.79	23.08	23.1467	22.53	22.8433	0.0465243	0.912126	-0.0665123	0.755816
1059	10920	COPS8	19.67	20.49	19.87	17.02	18.87	15.99	18.72	19.5	19.49	20.01	17.2933	19.2367	0.0853224	0.69545	-0.225742	0.102014
1060	10921	RNPS1	64.39	65.17	61.63	66.98	68.7	69.02	62.73	59.83	63.63	63.73	68.2333	62.0633	0.062146	0.805657	0.0675141	0.732986
1061	10922	FASTK	43.13	44.57	40.74	42.5	45.58	41	44.41	44.24	44.41	42.8133	43.0267	44.3533	-0.0552123	0.887352	0.0151335	0.95696
1062	10923	SUB1	102.15	96.58	102.96	96.97	100.38	92.02	104.68	109.27	105.73	100.563	96.4567	106.56	-0.0561513	0.770733	-0.0750293	0.639363
1063	10924	SMPDL3A	5.33	5.4	4.85	4.7	4.5	4.3	4.79	4.91	6.07	5.19333	4.5	5.25667	0.0112754	0.997331	-0.207043	0.633452
1064	10926	DBF4	12.67	16.5	12.05	16.83	18.48	17.59	18.93	18.89	19.3	13.74	17.6333	19.04	-0.440875	0.0154682	0.344161	0.0659333
1065	10927	SPIN1	56.66	54.36	56.81	58.25	56.98	50.75	57.49	61.5	59.79	55.9433	55.3267	59.5933	-0.0622928	0.74231	-0.0314694	0.938181
1066	10928	RALBP1	32.13	32.83	31.97	36.2	34.72	36.36	33.91	32.01	32.45	32.31	35.76	32.79	0.00775946	0.985551	0.131063	0.268145
1067	10929	SRSF8	21.63	15.64	20.15	14.16	14.95	14.37	15.1	16.81	16.37	19.14	14.4933	16.0933	0.277635	0.187975	-0.415901	0.00984163
1068	10933	MORF4L1	176.6	160.31	177.55	218.81	205.96	201.11	184.37	190.07	179.61	171.487	208.627	184.683	-0.0820475	0.647688	0.269672	0.00657868
1069	10935	PRDX3	97.02	100.39	96.43	113.85	110.57	107.89	114.05	117.08	116.4	97.9467	110.77	115.843	-0.220741	0.0139644	0.167178	0.122107
1070	10936	GPR75	1.9	1.92	1.92	1.04	1.02	0.86	1.15	1.01	1.39	1.91333	0.973333	1.18333	0.719875	0.0874563	-0.981642	0.0100507
1071	10938	EHD1	13.14	19.36	13.86	14.58	13.4	14.44	10.78	9.8	10.44	15.4533	14.14	10.34	0.610454	0.00244714	-0.144434	0.699727
1072	10939	AFG3L2	23.47	30.29	24.95	25.71	28.44	28.8	25.75	24.89	26.66	26.2367	27.65	25.7667	0.0544073	0.947786	0.0604995	0.900956
1073	10940	POP1	3.81	4.45	3.91	3.86	4.25	3.74	3.76	4.08	3.48	4.05667	3.95	3.77333	0.0284479	0.948256	0.0525964	0.930036
1074	10943	MSL3	24.04	22.09	21.61	22.35	21.35	21.78	22.2	23.89	20.99	22.58	21.8267	22.36	0.0293134	0.948256	-0.0586846	0.864448
1075	10944	C11orf58	35.93	38.84	35.53	38.8	38.7	37.53	38.66	39.8	39.28	36.7667	38.3433	39.2467	-0.0681351	0.774039	0.0451132	0.878296
1076	10945	KDELR1	155.42	154.29	154.24	156.41	160.58	175.45	161.24	156.49	155.47	154.65	164.147	157.733	-0.0100191	0.965676	0.0791049	0.660622
1077	10946	SF3A3	35.78	39.85	32.87	32.01	34.68	33.35	36.59	35.46	36.25	36.1667	33.3467	36.1	0.0305862	0.948256	-0.132008	0.508525
1078	10947	AP3M2	14.13	14.87	15.11	12.64	13.46	12.05	15.34	13.92	15.1	14.7033	12.7167	14.7867	0.0187746	0.952167	-0.225096	0.10457
1079	10948	STARD3	27.77	26.72	26.97	30.08	27.38	27.29	25.12	24.79	27.36	27.1533	28.25	25.7567	0.109658	0.567438	0.0128001	0.966241
1080	10949	HNRNPA0	23.02	19.77	22.41	26.23	25.57	26.9	24.34	25.06	23.47	21.7333	26.2333	24.29	-0.130302	0.422906	0.255159	0.0214852
1081	10950	BTG3	71.81	67.1	67.48	39.14	45.69	42.93	54.7	56.38	58.74	68.7967	42.5867	56.6067	0.29667	0.00276136	-0.702885	2.7e-12
1082	109504726	ERV3-1-ZNF117	0.35	0.57	0.19	0.32	0.92	0.2	0.31	0.39	0.12	0.37	0.48	0.273333	0.458115	0.782064	0.348868	0.852271
1083	10951	CBX1	104.09	98.06	104.36	122.26	117.61	114.05	107.69	113.26	103.64	102.17	117.973	108.197	-0.0587275	0.81583	0.193871	0.0512029
1084	10952	SEC61B	207.56	227.29	219.66	248.74	229.01	248.3	213.01	211.88	218.44	218.17	242.017	214.443	0.0013553	0.997331	0.17148	0.242825
1085	10953	TOMM34	30.77	37.54	33.33	33.87	34.4	38.03	32.82	33.4	35.52	33.88	35.4333	33.9133	0.0487551	0.940107	0.0359045	0.938181
1086	10954	PDIA5	18.17	15.19	16.91	21.21	18.96	20.31	16.24	17.87	15.58	16.7567	20.16	16.5633	0.0392684	0.948256	0.256272	0.155042
1087	10955	SERINC3	82.87	76.87	85.32	79.6	80.15	82.84	83.12	82.48	79.92	81.6867	80.8633	81.84	-0.0423588	0.908033	-0.00131655	0.998675
1088	10956	OS9	133.99	116.75	127.76	134.89	130.63	132.47	119.85	125.14	124.38	126.167	132.663	123.123	0.058507	0.837857	0.0607706	0.793815
1089	10957	PNRC1	52.37	42.58	52.76	52.17	50.69	48.47	46	46.72	45.85	49.2367	50.4433	46.19	0.121982	0.630256	0.0238796	0.938213
1090	10959	TMED2	109.66	108.86	112.55	96.97	107.48	101.45	122.42	123.89	120.74	110.357	101.967	122.35	-0.122885	0.197508	-0.127927	0.261446
1091	10960	LMAN2	124.69	126.29	128.02	154.2	144.81	156.47	125.74	123.1	122.21	126.333	151.827	123.683	0.0521586	0.805944	0.255201	0.00622712
1092	10961	ERP29	112.46	113.97	120.24	144.07	135.03	134.09	123.34	124.18	125.78	115.557	137.73	124.433	-0.084475	0.577768	0.243274	0.0145641
1093	10962	MLLT11	7.72	5.48	6.9	7.85	7.51	7.45	7.92	8.02	6.64	6.7	7.60333	7.52667	-0.143349	0.799424	0.170546	0.635641
1094	10963	STIP1	138.42	184.24	140.72	134.98	150.88	160.5	159.3	145.98	159.78	154.46	148.787	155.02	0.020253	0.967269	-0.067376	0.89662
1095	10964	IFI44L	0.33	0.5	0.33	0.36	0.41	0.34	0.32	0.42	0.33	0.386667	0.37	0.356667	0.132635	0.948256	-0.0703254	0.947342
1096	10965	ACOT2	22.05	20.81	23.28	25.24	23.81	25.37	23.15	25.46	24.54	22.0467	24.8067	24.3833	-0.0940169	0.811741	0.133104	0.617656
1097	10966	RAB40B	3.46	2.71	3.21	2.17	2.49	2.78	3.33	3.23	2.77	3.12667	2.48	3.11	0.0272547	0.970704	-0.312411	0.395919
1098	10969	EBNA1BP2	42	52.95	41.97	45.18	48.31	49.31	40.18	40.42	45.49	45.64	47.6	42.03	0.140446	0.684445	0.0510509	0.925289
1099	10970	CKAP4	40.07	37.31	38.48	44.18	49.18	47.1	44.87	40.39	45.83	38.62	46.82	43.6967	-0.150999	0.305968	0.262987	0.00923253
1100	109703458	HTD2	3.28	2.23	2.44	4.25	2.9	3.68	3.1	3.24	3.19	2.65	3.61	3.17667	-0.241692	0.608049	0.439936	0.207526
1101	10971	YWHAQ	254.5	250.85	238.32	277.95	263.65	261.74	253.18	259.78	250.2	247.89	267.78	254.387	-0.0123766	0.95503	0.0988703	0.462138
1102	10972	TMED10	142.93	139.83	139.62	186.39	174.8	177.6	155.6	154.19	160.02	140.793	179.597	156.603	-0.124856	0.144757	0.336084	1.09e-05
1103	10973	ASCC3	19.14	18.86	20.48	13.65	13.28	12.75	15.44	16.77	16.29	19.4933	13.2267	16.1667	0.295863	0.000953	-0.571354	3.2e-11
1104	10974	ADIRF	107.28	150.62	112.8	123.08	133.61	152.68	141.57	150.32	143.66	123.567	136.457	145.183	-0.245936	0.360305	0.158599	0.649166
1105	10975	UQCR11	49.35	38.66	47.98	49.95	47.83	49.12	49.88	51.07	50.25	45.33	48.9667	50.4	-0.135676	0.634946	0.104488	0.735771
1106	10978	CLP1	20.6	20.75	20.98	17.43	18.18	19.12	18.24	17.76	19.37	20.7767	18.2433	18.4567	0.192357	0.259529	-0.197882	0.231884
1107	10979	FERMT2	17.81	16.65	18.35	27.38	22.97	23.54	19.77	21.07	20.71	17.6033	24.63	20.5167	-0.19362	0.148337	0.469918	0.000214
1108	10980	COPS6	93.05	98.8	86.22	89.26	92.94	96.7	96.77	92.05	91.18	92.69	92.9667	93.3333	0.00985316	0.9855	-0.00478406	0.998675
1109	10981	RAB32	36.96	56.18	36.19	45.93	44.06	49.01	42.57	38.39	43.46	43.11	46.3333	41.4733	0.0712975	0.948256	0.0990114	0.880623
1110	10982	MAPRE2	2.38	2.63	2.44	2.68	2.5	2.72	2.31	2.44	2.21	2.48333	2.63333	2.32	0.125606	0.827973	0.0695978	0.918484
1111	10983	CCNI	80.51	70.37	79.34	89.33	85.02	82.41	78.92	80.53	79.61	76.74	85.5867	79.6867	-0.0200452	0.948256	0.146967	0.283897
1112	10985	GCN1	16.85	20.7	17.11	18.54	18.11	19.31	17.81	15.97	17.44	18.22	18.6533	17.0733	0.125117	0.657445	0.0166713	0.959692
1113	10987	COPS5	59.94	61.38	58.05	58.08	60.71	57.6	58.69	57.94	60.47	59.79	58.7967	59.0333	0.036662	0.948256	-0.031799	0.938181
1114	10988	METAP2	28.15	31.33	25.76	24.42	28.91	28.94	31.28	29.44	33.73	28.4133	27.4233	31.4833	-0.11923	0.669929	-0.067489	0.869011
1115	10989	IMMT	46.15	48.57	44.6	48.77	49.19	47.74	47.88	48.79	49.14	46.44	48.5667	48.6033	-0.0364661	0.944619	0.0528049	0.84182
1116	10990	LILRB5	0.02	0	0.02	0	0	0	0	0	0.02	0.0133333	0	0.00666667	0.947565	0.948256	-1.88962	0.900956
1117	10991	SLC38A3	0.02	0	0.08	0	0	0	0	0.04	0	0.0333333	0	0.0133333	1.35483	0.911426	-3.19669	0.587743
1118	10992	SF3B2	79.67	81.25	80.35	84.29	83	84.68	76.43	71.07	77.04	80.4233	83.99	74.8467	0.131384	0.24929	0.0481029	0.80422
1119	10993	SDS	0	0.09	0	0.08	0.04	0.05	0	0	0	0.03	0.0566667	0	1.89834	0.947786	0.976225	0.908609
1120	10994	ILVBL	12.8	11.26	12.41	17.52	18.5	17.83	15.59	15.01	17.51	12.1567	17.95	16.0367	-0.374354	0.0131993	0.552214	5.98e-06
1121	10998	SLC27A5	0.62	0.74	0.71	0.79	1.09	1.32	1.12	0.81	1.23	0.69	1.06667	1.05333	-0.589819	0.448458	0.617806	0.38624
1122	10999	SLC27A4	14.02	16.58	15.05	13.34	11.53	12.76	11.83	12.02	11.8	15.2167	12.5433	11.8833	0.37038	0.00718313	-0.291991	0.0738265
1123	11000	SLC27A3	9.96	10.49	9.73	9.33	10.29	11.4	12.23	9.58	11.56	10.06	10.34	11.1233	-0.120473	0.781433	0.027197	0.943506
1124	11004	KIF2C	13.17	20.24	11.88	24.8	25.31	27.39	24.52	23.02	24.01	15.0967	25.8333	23.85	-0.628269	0.0126554	0.757509	0.000495
1125	11005	SPINK5	0.04	0.02	0.05	0.06	0.06	0.11	0.04	0.1	0.07	0.0366667	0.0766667	0.07	-0.829088	0.856717	0.98784	0.750384
1126	11007	CCDC85B	40.34	53.6	38.56	35.86	34.44	30.69	32.91	30.98	35.42	44.1667	33.6633	33.1033	0.4279	0.0579043	-0.393775	0.0720745
1127	11009	IL24	1.19	4.35	1.02	1.6	0.93	0.36	0.35	0.29	0.41	2.18667	0.963333	0.35	2.79235	0.000217	-1.23827	0.208997
1128	110091775	CFAP298-TCP10L	0.05	0.07	0.04	0.03	0.08	0.06	0.1	0.09	0.1	0.0533333	0.0566667	0.0966667	-0.951048	0.681315	-0.0292797	0.998675
1129	1101	CHAD	0.93	0.72	1.51	1.8	0.81	0.87	1.02	1.23	1.23	1.05333	1.16	1.16	-0.119626	0.948256	0.134558	0.938181
1130	11010	GLIPR1	7.33	7	7.07	9.82	6.54	7.2	5.02	6.52	4.85	7.13333	7.85333	5.46333	0.408568	0.0327653	0.137469	0.739723
1131	11011	TLK2	11.73	11.04	12.17	12.16	11.15	11.73	10.57	10.25	10.43	11.6467	11.68	10.4167	0.191832	0.14143	-0.0107496	0.974583
1132	110116772	ZNF765-ZNF761	1.02	0.89	0.48	0.66	0.66	0.81	0.59	0.52	0.49	0.796667	0.71	0.533333	0.621293	0.296667	-0.192753	0.867248
1133	11012	KLK11	0.07	0.1	0.1	0	0	0	0.13	0	0	0.09	0	0.0433333	0.638848	0.948256	-2.46896	0.737377
1134	11013	TMSB15A	16.72	12.22	14.55	20.87	19.39	20.66	23.22	27.67	20.75	14.4967	20.3067	23.88	-0.734552	0.0150187	0.501219	0.114348
1135	11014	KDELR2	113.79	118.6	111.58	104.17	115.17	106.11	126.57	118.33	124.52	114.657	108.483	123.14	-0.0760906	0.669448	-0.0943267	0.528651
1136	11015	KDELR3	13.35	10.69	14.22	15.12	17.53	17.78	13.43	15.35	14.38	12.7533	16.81	14.3867	-0.178184	0.621402	0.409241	0.0406366
1137	11016	ATF7	11.06	12.06	11.96	10.7	12.44	11.14	11.43	12.26	11.33	11.6933	11.4267	11.6733	0.227223	0.077362	-0.1178	0.530184
1138	11017	SNRNP27	22.84	24.14	21.98	23.36	21.52	21.62	24.14	21.08	21.43	22.9867	22.1667	22.2167	0.0690982	0.911531	-0.0609956	0.895989
1139	11018	TMED1	16.46	15.52	16.65	16.29	17.66	18.96	18.18	18.06	17.31	16.21	17.6367	17.85	-0.117151	0.69585	0.110438	0.720811
1140	11019	LIAS	1.88	3.43	2.41	3.02	3.89	3.54	2.82	3.71	3.36	2.57333	3.48333	3.29667	-0.191964	0.809499	0.455685	0.186217
1141	1102	RCBTB2	2.05	2.78	1.98	1.36	1.7	1.4	1.81	2.13	1.72	2.27	1.48667	1.88667	0.321154	0.515416	-0.63934	0.0627643
1142	11020	IFT27	8.82	7.16	9.11	7.45	8.49	8.52	5.77	5.46	7.79	8.36333	8.15333	6.34	0.404515	0.355408	-0.0704139	0.938181
1143	11021	RAB35	16.74	17.13	15.83	17.69	16.98	16.85	16.72	17	16.22	16.5667	17.1733	16.6467	0.0195753	0.949811	0.0370742	0.938181
1144	11022	TDRKH	4.18	3.69	4.08	4.33	4.28	4.21	4.72	4.46	4.67	3.98333	4.27333	4.61667	-0.168096	0.662574	0.118621	0.792842
1145	11023	VAX1	1.2	1	0.88	0.56	0.65	0.74	0.93	0.8	0.92	1.02667	0.65	0.883333	0.319107	0.701986	-0.875609	0.0652288
1146	11025	LILRB3	0.05	0.17	0.09	0.09	0	0.1	0.04	0	0.05	0.103333	0.0633333	0.03	2.15943	0.428999	-0.705735	0.872346
1147	11027	LILRA2	0.01	0	0	0.01	0	0.01	0.01	0.01	0	0.00333333	0.00666667	0.00666667	-0.847119	0.948256	-0.0261579	0.998675
1148	11030	RBPMS	8.38	9.58	8.75	7.68	7.84	8.92	7.22	6.82	7.47	8.90333	8.14667	7.17	0.287254	0.277999	-0.153956	0.711623
1149	11031	RAB31	31.25	26.25	32.39	27.49	31.95	29.92	38.91	40.14	35.87	29.9633	29.7867	38.3067	-0.327084	0.0182387	-0.0238099	0.938472
1150	11033	ADAP1	6.2	5.27	5.97	3.96	4.82	4.25	5.8	5.13	6.33	5.81333	4.34333	5.75333	0.0267488	0.964746	-0.428285	0.0729361
1151	11034	DSTN	127.6	121	130.86	130.88	122.91	122.11	122.61	124.42	121.4	126.487	125.3	122.81	0.0700549	0.647131	-0.0280328	0.938181
1152	11036	GTF2A1L	0	0	0	0	0	0	0.05	0.05	0	0	0	0.0333333	-1.80882	0.942524	NA	NA
1153	11037	STON1	0.98	0.3	0.88	0.8	1.02	0.9	1.2	0.94	0.87	0.72	0.906667	1.00333	-0.465802	0.628128	0.336633	0.73263
1154	110384692	LOC110384692	0.33	0.24	0.21	0.23	0.15	0.21	0.18	0.39	0.5	0.26	0.196667	0.356667	-0.441637	0.760052	-0.408214	0.734639
1155	1104	RCC1	22.07	32.22	22.76	24.56	24.2	26.6	26.6	25.2	27.65	25.6833	25.12	26.4833	-0.0156274	0.990459	-0.051179	0.938181
1156	11040	PIM2	8.66	8.53	8.76	5.61	6.66	6.27	6.99	7.72	7.7	8.65	6.18	7.47	0.2352	0.325876	-0.497149	0.00640392
1157	11041	B4GAT1	9.81	9.45	10.44	16	15.21	15.45	19.28	18.63	19.9	9.9	15.5533	19.27	-0.937323	9.4e-16	0.640564	1.86e-06
1158	11043	MID2	3.99	3.67	3.81	4.29	4.16	4.01	4.38	4.76	4.64	3.82333	4.15333	4.59333	-0.213945	0.219408	0.0816613	0.796782
1159	11044	TENT4A	28.86	30.17	27.95	33.22	32.87	34.29	29.9	29.16	31.45	28.9933	33.46	30.17	-0.0124896	0.969632	0.153841	0.212119
1160	11045	UPK1A	0.06	0.06	0	0.06	0	0	0	0.06	0	0.04	0.02	0.02	0.953143	0.948256	-0.930288	0.938181
1161	11046	SLC35D2	7.36	5.48	7.49	7.19	6.73	7	6.28	6.66	5.74	6.77667	6.97333	6.22667	0.141029	0.847705	0.0331234	0.953572
1162	11047	ADRM1	84.36	95.12	86.47	74.81	77.36	84.37	80.41	69.21	76.94	88.65	78.8467	75.52	0.250615	0.0786626	-0.176768	0.237405
1163	1105	CHD1	9.11	9.31	9.35	9.94	9.96	9.57	9.25	9.29	9.49	9.25667	9.82333	9.34333	0.0189416	0.948256	0.0604841	0.793627
1164	11051	NUDT21	71.2	67.86	73.21	66.12	73.39	66.69	87.18	84.55	86.5	70.7567	68.7333	86.0767	-0.254145	0.000694	-0.0576653	0.791632
1165	11052	CPSF6	25.47	24.53	25.18	25.39	28.7	28.96	28.02	30.16	26.81	25.06	27.6833	28.33	-0.197977	0.0937074	0.164938	0.169971
1166	11054	OGFR	34.1	34.38	31.44	34.99	30.81	33.52	26.48	27.4	28.01	33.3067	33.1067	27.2967	0.313019	0.00454899	-0.0215395	0.939947
1167	11056	DDX52	14.57	15.86	15.22	11.72	12.83	12.15	14.05	14.63	14.94	15.2167	12.2333	14.54	0.0962099	0.617433	-0.332254	0.00122905
1168	11057	ABHD2	9.66	9.16	9.52	11.76	11.2	10.9	10.43	10.97	10.09	9.44667	11.2867	10.4967	-0.123826	0.414723	0.244489	0.0226492
1169	11059	WWP1	25.46	22.49	27.77	23.92	21.58	20.39	22.35	22.49	22.9	25.24	21.9633	22.58	0.204125	0.166401	-0.220028	0.147362
1170	110599564	EEF1AKMT4	18.46	19.77	17.81	17.81	19.28	21.31	20.5	15.72	23.44	18.68	19.4667	19.8867	-0.0776167	0.948256	0.0560515	0.938181
1171	110599588	ASDURF	6.51	13.5	3.67	9.89	6.37	3.11	2.5	8.74	4.82	7.89333	6.45667	5.35333	0.619173	0.718078	-0.279941	0.900956
1172	1106	CHD2	11.48	9.76	11.9	11.37	10.88	10.73	10.58	11.07	10.57	11.0467	10.9933	10.74	0.051956	0.927129	-0.0114304	0.974583
1173	11060	WWP2	14.7	16.12	15.08	17.4	16.46	16.17	14.81	13.7	13.97	15.3	16.6767	14.16	0.169257	0.297294	0.0866231	0.711623
1174	11062	DUS4L	5.81	5.78	5.78	6.24	6.68	5.35	7.14	5.79	7.41	5.79	6.09	6.78	-0.2272	0.462469	0.0779193	0.900956
1175	11063	SOX30	0.14	0.16	0.15	0.2	0.28	0.16	0.22	0.19	0.15	0.15	0.213333	0.186667	-0.33532	0.93366	0.394412	0.874529
1176	11064	CNTRL	3.83	3.91	3.24	5.05	5.45	5.74	4.63	5.1	5.06	3.66	5.41333	4.93	-0.404585	0.0121836	0.540916	0.000202
1177	11065	UBE2C	88.97	162.3	87.96	190.41	227.4	223.31	218.91	204.06	219.89	113.077	213.707	214.287	-0.923925	0.000387	0.930123	0.000124
1178	11066	SNRNP35	7.43	6.37	8.46	8.06	8.69	8.06	8.99	8.79	8.83	7.42	8.27	8.87	-0.178852	0.723239	0.154205	0.757663
1179	11067	DEPP1	17.21	6.41	15.9	12.27	9.2	8.73	8.56	9.85	7.98	13.1733	10.0667	8.79667	0.603963	0.234705	-0.397029	0.740594
1180	11068	CYB561D2	5.18	5.59	5.19	6.29	6.04	5.61	4.4	6.1	4.41	5.32	5.98	4.97	0.15101	0.890885	0.140132	0.845445
1181	11069	RAPGEF4	1.35	1.01	1.15	1.1	1.4	1.33	1.41	1.16	1.11	1.17	1.27667	1.22667	-0.0553163	0.948256	0.13055	0.891143
1182	1107	CHD3	48.7	44.33	48.67	48.79	46.14	45.35	48.89	50.41	47.02	47.2333	46.76	48.7733	-0.0130332	0.95867	-0.0281361	0.938181
1183	11070	TMEM115	12.99	11.63	11.73	11.48	12	11.79	10.35	9.79	11.97	12.1167	11.7567	10.7033	0.202791	0.433631	-0.0556295	0.908584
1184	11072	DUSP14	62.94	74.9	68.93	38.47	38.88	36.4	45.81	42.8	42.38	68.9233	37.9167	43.6633	0.691842	5.14e-10	-0.880569	3.61e-16
1185	11073	TOPBP1	24.84	30.53	24.59	30.19	29.16	27.38	30.79	31.08	30.54	26.6533	28.91	30.8033	-0.173487	0.412527	0.0955376	0.747338
1186	11074	TRIM31	0.31	0.16	0.46	0.38	0.39	0.35	0.32	0.36	0.39	0.31	0.373333	0.356667	-0.190793	0.948256	0.252573	0.934046
1187	11076	TPPP	0.83	1.03	1.07	1.42	1.07	1.31	0.99	1.03	0.96	0.976667	1.26667	0.993333	-0.00662881	0.997331	0.36081	0.337509
1188	11077	HSF2BP	6.17	3.43	6.36	3.39	3.03	3.05	3.94	4.88	4.31	5.32	3.15667	4.37667	0.387799	0.277999	-0.869105	0.000127
1189	11078	TRIOBP	10.25	9.89	10.14	9.33	10.75	10.98	13.09	12.16	12.2	10.0933	10.3533	12.4833	-0.231275	0.108206	0.0428645	0.932861
1190	11079	RER1	37.03	38.09	38.69	38.19	39.07	37.2	37.54	37.9	36.23	37.9367	38.1533	37.2233	0.054657	0.837406	-0.00623956	0.988559
1191	1108	CHD4	36.44	38.85	36.56	43.66	41.3	42.34	38.72	37.3	37.85	37.2833	42.4333	37.9567	0.00588023	0.995536	0.169625	0.116643
1192	11080	DNAJB4	18.33	20.29	18.12	15.31	15.93	14.96	18.04	19.53	18.65	18.9133	15.4	18.74	0.0414158	0.948256	-0.30531	0.0203924
1193	110806278	SPRR5	0.27	0.13	0	0.12	0.25	0	0	0.12	0.25	0.133333	0.123333	0.123333	0.058687	0.997331	-0.0652595	0.998675
1194	110806280	CCDC194	1.4	1.32	1.34	1.07	1.29	1.59	1.17	1.2	1.53	1.35333	1.31667	1.3	0.0918932	0.948256	-0.0712449	0.938181
1195	110806298	C17orf113	1.49	1.22	1.23	1.22	1.17	1.38	1.47	1.54	1.45	1.31333	1.25667	1.48667	-0.160555	0.850963	-0.0747204	0.938181
1196	11082	ESM1	0.07	0	0	0	0	0.04	0	0	0.03	0.0233333	0.0133333	0.01	0.970912	0.948256	-0.950219	0.938181
1197	11083	DIDO1	20.79	22.06	21.43	21.03	20.05	21.43	20.24	19.02	21.35	21.4267	20.8367	20.2033	0.118891	0.485181	-0.188901	0.12128
1198	11091	WDR5	22.58	23.4	20.98	22.43	23.83	21.91	24.32	24.25	23.33	22.32	22.7233	23.9667	-0.0757846	0.790564	0.0126848	0.966482
1199	11092	SPACA9	5.35	3.92	4.04	4.56	5.33	3.78	4.13	4.37	3.38	4.43667	4.55667	3.96	0.286145	0.53306	-0.141316	0.848418
1200	11093	ADAMTS13	0.43	0.29	0.34	0.17	0.31	0.24	0.34	0.28	0.22	0.353333	0.24	0.28	0.173426	0.948256	-0.368753	0.804854
1201	11094	CACFD1	6.14	4.17	6.04	6.59	6.12	5.55	4.71	5.16	4.26	5.45	6.08667	4.71	0.238998	0.537664	0.118534	0.827771
1202	11097	NUP42	20.64	19.34	24.92	26.16	20.28	19.94	24.75	20.8	18.56	21.6333	22.1267	21.37	0.0437713	0.948256	-0.0197101	0.954804
1203	11098	PRSS23	62.09	47.38	57.33	47.68	50.94	54.34	46.18	40.24	45.08	55.6	50.9867	43.8333	0.370424	0.0165765	-0.139679	0.542532
1204	11099	PTPN21	10.7	11.39	11.14	11.31	9.56	9.6	8.72	9.04	8.73	11.0767	10.1567	8.83	0.355731	0.000335	-0.145756	0.467527
1205	111	ADCY5	0.18	0.12	0.17	0.02	0.08	0.13	0.09	0.11	0.11	0.156667	0.0766667	0.103333	0.65267	0.673527	-1.01521	0.446577
1206	11100	HNRNPUL1	98.6	104.67	97.69	88.7	96.07	94.17	109.84	107.58	106.13	100.32	92.98	107.85	-0.0793543	0.625612	-0.1253	0.29822
1207	11101	ATE1	6.29	6.14	5.71	5.99	6.76	6.8	6.73	6.72	6.77	6.04667	6.51667	6.74	-0.157888	0.430806	0.119555	0.636146
1208	11102	RPP14	5.38	7.11	6.15	4.6	6.42	5.12	5.57	4.97	5.95	6.21333	5.38	5.49667	0.206651	0.55223	-0.22541	0.509418
1209	11103	KRR1	5.74	6.44	6.02	6.64	6.95	6.29	6.9	6.8	6.69	6.06667	6.62667	6.79667	-0.13185	0.458435	0.109673	0.58567
1210	11104	KATNA1	11.71	11.92	13.18	16.39	14.64	16.74	14.87	14.71	14.17	12.27	15.9233	14.5833	-0.227596	0.247512	0.355886	0.0338777
1211	11105	PRDM7	0	0	0.02	0	0	0	0.02	0.02	0.05	0.00666667	0	0.03	-1.84782	0.800493	-0.987941	0.938181
1212	111064649	SMIM33	0	0	0.06	0	0	0	0	0	0	0.02	0	0	1.01011	0.948256	-0.987941	0.938181
1213	111064650	C19orf85	0.06	0	0.06	0	0	0.06	0	0	0	0.04	0.02	0	1.90994	0.935434	-0.927031	0.938181
1214	11107	PRDM5	0	0	0	0	0	0	0	0.01	0	0	0	0.00333333	-0.913444	0.948256	NA	NA
1215	11108	PRDM4	9.64	11.23	10.84	10.8	9.93	10.38	9.92	9.61	9.92	10.57	10.37	9.81667	0.135377	0.558389	-0.0427032	0.934768
1216	111089941	MMP24-AS1-EDEM2	0	0.08	0.08	0	0.09	0.09	0.07	0.08	0	0.0533333	0.06	0.05	0.360016	0.952167	0.260245	0.960562
1217	1111	CHEK1	10.82	12.58	11.09	16.15	14.23	15.19	13.94	14.5	14.36	11.4967	15.19	14.2667	-0.308924	0.0478796	0.385013	0.00929751
1218	11112	HIBADH	23.95	20.71	25.99	28.9	27.61	29.6	27.53	27.76	25.23	23.55	28.7033	26.84	-0.18232	0.47123	0.315241	0.060349
1219	11113	CIT	3.17	5.78	3.06	6.11	7.02	7.22	6.67	5.56	6.43	4.00333	6.78333	6.22	-0.593456	0.0923521	0.712783	0.0125124
1220	11116	CEP43	7.14	7.74	8.59	5.72	7	4.95	6.86	7.6	7.3	7.82333	5.89	7.25333	0.0558799	0.927867	-0.334831	0.0422905
1221	11117	EMILIN1	0.19	0.06	0.11	0.15	0.12	0.12	0.15	0.05	0.2	0.12	0.13	0.133333	-0.121018	0.969522	0.0846342	0.974225
1222	11118	BTN3A2	20.5	15.67	21.01	26.56	25.51	24.67	25.01	26.34	25.17	19.06	25.58	25.5067	-0.387461	0.0370103	0.423761	0.0102408
1223	11119	BTN3A1	17.58	12.18	18.29	14.83	15.83	14.8	18.22	20.06	19.2	16.0167	15.1533	19.16	-0.234332	0.436602	-0.0797129	0.892702
1224	1112	FOXN3	12.05	8.22	11.31	13.21	12.15	11.43	10.23	10.64	10.69	10.5267	12.2633	10.52	0.0298364	0.949825	0.20537	0.436704
1225	11120	BTN2A1	13.93	13.27	13.77	15.2	15.17	14.82	13.48	14.02	12.99	13.6567	15.0633	13.4967	0.0368289	0.948256	0.127967	0.487228
1226	111216277	TEX54	0	0	0.28	0.27	0.53	0	0	0	0	0.0933333	0.266667	0	1.01011	0.948256	1.42449	0.891899
1227	11123	RCAN3	6.93	6.04	6.28	8.03	7.68	7.39	6.66	7.01	5.83	6.41667	7.7	6.5	0.0594073	0.940699	0.266807	0.128136
1228	11124	FAF1	7.61	7.59	7.51	9.02	8.92	9.4	8.3	7.76	7.78	7.57	9.11333	7.94667	-0.040288	0.945597	0.250164	0.0299596
1229	11126	CD160	0.22	0.23	0.25	0.41	0.38	0.16	0.1	0.18	0.17	0.233333	0.316667	0.15	0.915965	0.430666	-0.0680886	0.969978
1230	11127	KIF3A	5.17	4.92	5.58	5.63	5.13	5.2	5.51	6.46	5.45	5.22333	5.32	5.80667	-0.119314	0.724188	0.0112412	0.980866
1231	11128	POLR3A	8.22	9.09	7.85	7.23	7.31	8.38	7.58	7.04	7.45	8.38667	7.64	7.35667	0.219966	0.175238	-0.152438	0.475618
1232	11129	CLASRP	12.82	12.95	12.51	11.86	11.85	13.81	14.36	12.32	12.65	12.76	12.5067	13.11	-0.0217613	0.959614	-0.0445619	0.938181
[truncated: 15,191 more rows]
