# Supplementary material for: Genome-Wide Analysis of p53 Targets Reveals SCN2A as a Novel Player in p53-Induced Cell Arrest in HPV-Positive Cells
Source: Viruses. 2024 Oct 31;16(11):1725. doi: 10.3390/v16111725 (PMC11598893; doi:10.3390/v16111725)
Supplement: Supplementary file 1 [file viruses-16-01725-s001.zip › TableS2.xlsx]

## Sheet: predicted BSs in HeLa
seqnames	start	end	width	strand	score1	score2	annotation	geneChr	geneStart	geneEnd	geneLength	geneStrand	geneId	transcriptId	distanceToTSS	ENSEMBL	SYMBOL	GENENAME
chr1	17305825	17305843	19	*	820	438	Distal Intergenic	1	17308195	17334796	26602	1	23569	ENST00000375453.5	-2352	ENSG00000159339	PADI4	peptidyl arginine deiminase 4
chr1	17309894	17309912	19	*	885	581	Intron	1	17308197	17364004	55808	1	23569	ENST00000375448.4	1697	ENSG00000159339	PADI4	peptidyl arginine deiminase 4
chr1	17324038	17324056	19	*	816	431	Intron	1	17308197	17364004	55808	1	23569	ENST00000375448.4	15841	ENSG00000159339	PADI4	peptidyl arginine deiminase 4
chr1	17327190	17327208	19	*	812	423	Intron	1	17346034	17348207	2174	1	23569	ENST00000468945.1	-18826	ENSG00000159339	PADI4	peptidyl arginine deiminase 4
chr1	17351467	17351485	19	*	819	437	Intron	1	17348730	17358849	10120	1	23569	ENST00000467001.1	2737	ENSG00000159339	PADI4	peptidyl arginine deiminase 4
chr1	27343075	27343093	19	*	837	472	Promoter	1	27343228	27347458	4231	1	84958	ENST00000473280.1	-135	ENSG00000142765	SYTL1	synaptotagmin like 1
chr1	27344072	27344090	19	*	804	408	Intron	1	27344873	27353930	9058	1	84958	ENST00000543823.1	-783	ENSG00000142765	SYTL1	synaptotagmin like 1
chr1	27344245	27344263	19	*	811	420	Intron	1	27344873	27353930	9058	1	84958	ENST00000543823.1	-610	ENSG00000142765	SYTL1	synaptotagmin like 1
chr1	27344867	27344885	19	*	806	412	Promoter	1	27344873	27353930	9058	1	84958	ENST00000543823.1	0	ENSG00000142765	SYTL1	synaptotagmin like 1
chr1	30743825	30743843	19	*	810	419	Intron	1	30733889	30746229	12341	2	7805	ENST00000464569.1	2386	ENSG00000162511	LAPTM5	lysosomal protein transmembrane 5
chr1	30744612	30744630	19	*	813	425	Intron	1	30733889	30746229	12341	2	7805	ENST00000464569.1	1599	ENSG00000162511	LAPTM5	lysosomal protein transmembrane 5
chr1	30748279	30748297	19	*	904	634	Intron	1	30733889	30746229	12341	2	7805	ENST00000464569.1	-2050	ENSG00000162511	LAPTM5	lysosomal protein transmembrane 5
chr1	30750523	30750541	19	*	803	407	Intron	1	30733889	30746229	12341	2	7805	ENST00000464569.1	-4294	ENSG00000162511	LAPTM5	lysosomal protein transmembrane 5
chr1	30760391	30760409	19	*	808	415	Distal Intergenic	1	30732469	30757774	25306	2	7805	ENST00000294507.4	-2617	ENSG00000162511	LAPTM5	lysosomal protein transmembrane 5
chr1	30764649	30764667	19	*	811	420	Distal Intergenic	1	30732469	30757774	25306	2	7805	ENST00000294507.4	-6875	ENSG00000162511	LAPTM5	lysosomal protein transmembrane 5
chr1	30773975	30773993	19	*	823	443	Distal Intergenic	1	30732469	30757774	25306	2	7805	ENST00000294507.4	-16201	ENSG00000162511	LAPTM5	lysosomal protein transmembrane 5
chr1	30776068	30776086	19	*	804	408	Distal Intergenic	1	30732469	30757774	25306	2	7805	ENST00000294507.4	-18294	ENSG00000162511	LAPTM5	lysosomal protein transmembrane 5
chr1	30790506	30790524	19	*	811	420	Distal Intergenic	1	30732469	30757774	25306	2	7805	ENST00000294507.4	-32732	ENSG00000162511	LAPTM5	lysosomal protein transmembrane 5
chr1	40858276	40858294	19	*	822	442	Distal Intergenic	1	40861054	40862363	1310	2	163732	ENST00000372638.4	4069	ENSG00000179862	CITED4	Cbp/p300 interacting transactivator with Glu/Asp rich carboxy-terminal domain 4
chr1	40863142	40863160	19	*	803	406	Distal Intergenic	1	40861054	40862363	1310	2	163732	ENST00000372638.4	-779	ENSG00000179862	CITED4	Cbp/p300 interacting transactivator with Glu/Asp rich carboxy-terminal domain 4
chr1	40867475	40867493	19	*	837	472	Intron	1	40861054	40862363	1310	2	163732	ENST00000372638.4	-5112	ENSG00000179862	CITED4	Cbp/p300 interacting transactivator with Glu/Asp rich carboxy-terminal domain 4
chr1	40870977	40870995	19	*	839	475	Intron	1	40861054	40862363	1310	2	163732	ENST00000372638.4	-8614	ENSG00000179862	CITED4	Cbp/p300 interacting transactivator with Glu/Asp rich carboxy-terminal domain 4
chr1	40871129	40871147	19	*	811	420	Intron	1	40861054	40862363	1310	2	163732	ENST00000372638.4	-8766	ENSG00000179862	CITED4	Cbp/p300 interacting transactivator with Glu/Asp rich carboxy-terminal domain 4
chr1	40874051	40874069	19	*	844	486	Intron	1	40861054	40862363	1310	2	163732	ENST00000372638.4	-11688	ENSG00000179862	CITED4	Cbp/p300 interacting transactivator with Glu/Asp rich carboxy-terminal domain 4
chr1	40886809	40886827	19	*	887	587	Distal Intergenic	1	40861054	40862363	1310	2	163732	ENST00000372638.4	-24446	ENSG00000179862	CITED4	Cbp/p300 interacting transactivator with Glu/Asp rich carboxy-terminal domain 4
chr1	40901447	40901465	19	*	834	466	Distal Intergenic	1	40861054	40862363	1310	2	163732	ENST00000372638.4	-39084	ENSG00000179862	CITED4	Cbp/p300 interacting transactivator with Glu/Asp rich carboxy-terminal domain 4
chr1	40909523	40909541	19	*	810	419	Distal Intergenic	1	40861054	40862363	1310	2	163732	ENST00000372638.4	-47160	ENSG00000179862	CITED4	Cbp/p300 interacting transactivator with Glu/Asp rich carboxy-terminal domain 4
chr1	40910282	40910300	19	*	810	419	Distal Intergenic	1	40861054	40862363	1310	2	163732	ENST00000372638.4	-47919	ENSG00000179862	CITED4	Cbp/p300 interacting transactivator with Glu/Asp rich carboxy-terminal domain 4
chr1	40912978	40912996	19	*	811	420	Distal Intergenic	1	40861054	40862363	1310	2	163732	ENST00000372638.4	-50615	ENSG00000179862	CITED4	Cbp/p300 interacting transactivator with Glu/Asp rich carboxy-terminal domain 4
chr1	40919289	40919307	19	*	806	411	Distal Intergenic	1	40861054	40862363	1310	2	163732	ENST00000372638.4	-56926	ENSG00000179862	CITED4	Cbp/p300 interacting transactivator with Glu/Asp rich carboxy-terminal domain 4
chr1	67615818	67615836	19	*	804	409	Distal Intergenic	1	67685201	67687986	2786	1	1647	ENST00000370985.4	-69365	ENSG00000116717	GADD45A	growth arrest and DNA damage inducible alpha
chr1	67616081	67616099	19	*	832	461	Distal Intergenic	1	67685201	67687986	2786	1	1647	ENST00000370985.4	-69102	ENSG00000116717	GADD45A	growth arrest and DNA damage inducible alpha
chr1	67621846	67621864	19	*	802	404	Distal Intergenic	1	67685201	67687986	2786	1	1647	ENST00000370985.4	-63337	ENSG00000116717	GADD45A	growth arrest and DNA damage inducible alpha
chr1	67629869	67629887	19	*	806	411	Distal Intergenic	1	67685201	67687986	2786	1	1647	ENST00000370985.4	-55314	ENSG00000116717	GADD45A	growth arrest and DNA damage inducible alpha
chr1	67635251	67635269	19	*	804	407	Distal Intergenic	1	67685201	67687986	2786	1	1647	ENST00000370985.4	-49932	ENSG00000116717	GADD45A	growth arrest and DNA damage inducible alpha
chr1	67636929	67636947	19	*	821	440	Distal Intergenic	1	67685201	67687986	2786	1	1647	ENST00000370985.4	-48254	ENSG00000116717	GADD45A	growth arrest and DNA damage inducible alpha
chr1	67639047	67639065	19	*	807	413	Distal Intergenic	1	67685201	67687986	2786	1	1647	ENST00000370985.4	-46136	ENSG00000116717	GADD45A	growth arrest and DNA damage inducible alpha
chr1	67646223	67646241	19	*	801	402	Distal Intergenic	1	67685201	67687986	2786	1	1647	ENST00000370985.4	-38960	ENSG00000116717	GADD45A	growth arrest and DNA damage inducible alpha
chr1	67653966	67653984	19	*	808	414	Distal Intergenic	1	67685201	67687986	2786	1	1647	ENST00000370985.4	-31217	ENSG00000116717	GADD45A	growth arrest and DNA damage inducible alpha
chr1	67656172	67656190	19	*	828	454	Distal Intergenic	1	67685201	67687986	2786	1	1647	ENST00000370985.4	-29011	ENSG00000116717	GADD45A	growth arrest and DNA damage inducible alpha
chr1	67662350	67662368	19	*	806	412	Distal Intergenic	1	67685201	67687986	2786	1	1647	ENST00000370985.4	-22833	ENSG00000116717	GADD45A	growth arrest and DNA damage inducible alpha
chr1	67664572	67664590	19	*	821	440	Distal Intergenic	1	67685201	67687986	2786	1	1647	ENST00000370985.4	-20611	ENSG00000116717	GADD45A	growth arrest and DNA damage inducible alpha
chr1	67665629	67665647	19	*	806	411	Distal Intergenic	1	67685201	67687986	2786	1	1647	ENST00000370985.4	-19554	ENSG00000116717	GADD45A	growth arrest and DNA damage inducible alpha
chr1	67670130	67670148	19	*	819	437	Distal Intergenic	1	67685201	67687986	2786	1	1647	ENST00000370985.4	-15053	ENSG00000116717	GADD45A	growth arrest and DNA damage inducible alpha
chr1	67675926	67675944	19	*	820	437	Distal Intergenic	1	67685201	67687986	2786	1	1647	ENST00000370985.4	-9257	ENSG00000116717	GADD45A	growth arrest and DNA damage inducible alpha
chr1	67686775	67686793	19	*	922	687	Intron	1	67685676	67686586	911	1	1647	ENST00000484245.1	1099	ENSG00000116717	GADD45A	growth arrest and DNA damage inducible alpha
chr1	67690844	67690862	19	*	807	413	Distal Intergenic	1	67685676	67686586	911	1	1647	ENST00000484245.1	5168	ENSG00000116717	GADD45A	growth arrest and DNA damage inducible alpha
chr1	67697228	67697246	19	*	819	437	Distal Intergenic	1	67685676	67686586	911	1	1647	ENST00000484245.1	11552	ENSG00000116717	GADD45A	growth arrest and DNA damage inducible alpha
chr1	67706093	67706111	19	*	803	405	Intron	1	67685676	67686586	911	1	1647	ENST00000484245.1	20417	ENSG00000116717	GADD45A	growth arrest and DNA damage inducible alpha
chr1	67724907	67724925	19	*	865	533	Intron	1	67685676	67686586	911	1	1647	ENST00000484245.1	39231	ENSG00000116717	GADD45A	growth arrest and DNA damage inducible alpha
chr1	67725250	67725268	19	*	802	404	Intron	1	67685676	67686586	911	1	1647	ENST00000484245.1	39574	ENSG00000116717	GADD45A	growth arrest and DNA damage inducible alpha
chr1	67725355	67725373	19	*	805	409	Intron	1	67685676	67686586	911	1	1647	ENST00000484245.1	39679	ENSG00000116717	GADD45A	growth arrest and DNA damage inducible alpha
chr1	67727831	67727849	19	*	804	407	Intron	1	67685676	67686586	911	1	1647	ENST00000484245.1	42155	ENSG00000116717	GADD45A	growth arrest and DNA damage inducible alpha
chr1	67738676	67738694	19	*	839	475	Intron	1	67685676	67686586	911	1	1647	ENST00000484245.1	53000	ENSG00000116717	GADD45A	growth arrest and DNA damage inducible alpha
chr1	67751597	67751615	19	*	810	419	Intron	1	67685676	67686586	911	1	1647	ENST00000484245.1	65921	ENSG00000116717	GADD45A	growth arrest and DNA damage inducible alpha
chr1	111685813	111685831	19	*	800	401	Intron	1	111727344	111739253	11910	2	55924	ENST00000527621.1	53422	ENSG00000197852	INKA2	inka box actin regulator 2
chr1	111686104	111686122	19	*	851	501	Intron	1	111727344	111739253	11910	2	55924	ENST00000527621.1	53131	ENSG00000197852	INKA2	inka box actin regulator 2
chr1	111695420	111695438	19	*	844	486	Intron	1	111727344	111739253	11910	2	55924	ENST00000527621.1	43815	ENSG00000197852	INKA2	inka box actin regulator 2
chr1	111705529	111705547	19	*	812	423	Intron	1	111727344	111739253	11910	2	55924	ENST00000527621.1	33706	ENSG00000197852	INKA2	inka box actin regulator 2
chr1	111709967	111709985	19	*	818	435	Intron	1	111727344	111739253	11910	2	55924	ENST00000527621.1	29268	ENSG00000197852	INKA2	inka box actin regulator 2
chr1	111726151	111726169	19	*	833	464	3' UTR	1	111727344	111739253	11910	2	55924	ENST00000527621.1	13084	ENSG00000197852	INKA2	inka box actin regulator 2
chr1	111738593	111738611	19	*	826	449	Intron	1	111727344	111739253	11910	2	55924	ENST00000527621.1	642	ENSG00000197852	INKA2	inka box actin regulator 2
chr1	152325408	152325426	19	*	826	449	Promoter	1	152302165	152325239	23075	2	2312	ENST00000368799.2	-169	ENSG00000143631	FLG	filaggrin
chr1	161072934	161072952	19	*	806	411	Intron	1	161072140	161074258	2119	2	81607	ENST00000486694.1	1306	ENSG00000143217	NECTIN4	nectin cell adhesion molecule 4
chr1	161075201	161075219	19	*	843	484	Intron	1	161072140	161074258	2119	2	81607	ENST00000486694.1	-943	ENSG00000143217	NECTIN4	nectin cell adhesion molecule 4
chr1	161075483	161075501	19	*	845	489	Intron	1	161072140	161074258	2119	2	81607	ENST00000486694.1	-1225	ENSG00000143217	NECTIN4	nectin cell adhesion molecule 4
chr1	161091113	161091131	19	*	808	415	Distal Intergenic	1	161070998	161089558	18561	2	81607	ENST00000368012.4	-1555	ENSG00000143217	NECTIN4	nectin cell adhesion molecule 4
chr1	201452738	201452756	19	*	817	431	Distal Intergenic	1	201465944	201466657	714	2	23612	ENST00000497057.1	13901	ENSG00000174307	PHLDA3	pleckstrin homology like domain family A member 3
chr1	201454839	201454857	19	*	808	415	Distal Intergenic	1	201465944	201466657	714	2	23612	ENST00000497057.1	11800	ENSG00000174307	PHLDA3	pleckstrin homology like domain family A member 3
chr1	201469157	201469175	19	*	864	531	Promoter	1	201464278	201469188	4911	2	23612	ENST00000367311.5	13	ENSG00000174307	PHLDA3	pleckstrin homology like domain family A member 3
chr1	201476756	201476774	19	*	830	457	Distal Intergenic	1	201465958	201469237	3280	2	23612	ENST00000367309.1	-7519	ENSG00000174307	PHLDA3	pleckstrin homology like domain family A member 3
chr1	201479151	201479169	19	*	837	471	Distal Intergenic	1	201465958	201469237	3280	2	23612	ENST00000367309.1	-9914	ENSG00000174307	PHLDA3	pleckstrin homology like domain family A member 3
chr1	203306683	203306701	19	*	851	500	Intron	1	203305519	203309602	4084	1	7832	ENST00000290551.5	1164	ENSG00000159388	BTG2	BTG anti-proliferation factor 2
chr1	203311995	203312013	19	*	814	427	Distal Intergenic	1	203305519	203309602	4084	1	7832	ENST00000290551.5	6476	ENSG00000159388	BTG2	BTG anti-proliferation factor 2
chr1	203314121	203314139	19	*	805	409	Distal Intergenic	1	203305519	203309602	4084	1	7832	ENST00000290551.5	8602	ENSG00000159388	BTG2	BTG anti-proliferation factor 2
chr1	203314468	203314486	19	*	812	423	Distal Intergenic	1	203305519	203309602	4084	1	7832	ENST00000290551.5	8949	ENSG00000159388	BTG2	BTG anti-proliferation factor 2
chr1	203316021	203316039	19	*	810	419	Distal Intergenic	1	203305519	203309602	4084	1	7832	ENST00000290551.5	10502	ENSG00000159388	BTG2	BTG anti-proliferation factor 2
chr10	52324265	52324283	19	*	822	441	Distal Intergenic	10	52315252	52316901	1650	1	22943	ENST00000476752.1	9013	ENSG00000107984	DKK1	dickkopf WNT signaling pathway inhibitor 1
chr10	52327196	52327214	19	*	805	409	Distal Intergenic	10	52315252	52316901	1650	1	22943	ENST00000476752.1	11944	ENSG00000107984	DKK1	dickkopf WNT signaling pathway inhibitor 1
chr10	52332791	52332809	19	*	800	400	Distal Intergenic	10	52315252	52316901	1650	1	22943	ENST00000476752.1	17539	ENSG00000107984	DKK1	dickkopf WNT signaling pathway inhibitor 1
chr10	52360651	52360669	19	*	803	406	Distal Intergenic	10	52315252	52316901	1650	1	22943	ENST00000476752.1	45399	ENSG00000107984	DKK1	dickkopf WNT signaling pathway inhibitor 1
chr10	52361001	52361019	19	*	823	444	Distal Intergenic	10	52315252	52316901	1650	1	22943	ENST00000476752.1	45749	ENSG00000107984	DKK1	dickkopf WNT signaling pathway inhibitor 1
chr10	88991309	88991327	19	*	891	599	Promoter	10	88941785	88991339	49555	2	59	ENST00000415557.1	12	ENSG00000107796	ACTA2	actin alpha 2, smooth muscle
chr11	5690551	5690569	19	*	940	745	Promoter	11	5691027	5698476	7450	1	10346	ENST00000414641.5	-458	ENSG00000132274	TRIM22	tripartite motif containing 22
chr11	5697845	5697863	19	*	808	414	Exon	11	5696502	5709137	12636	1	10346	ENST00000414897.5	1343	ENSG00000132274	TRIM22	tripartite motif containing 22
chr11	5699167	5699185	19	*	826	450	Intron	11	5696502	5709137	12636	1	10346	ENST00000414897.5	2665	ENSG00000132274	TRIM22	tripartite motif containing 22
chr11	5700432	5700450	19	*	801	403	Intron	11	5696502	5709137	12636	1	10346	ENST00000414897.5	3930	ENSG00000132274	TRIM22	tripartite motif containing 22
chr11	5717109	5717127	19	*	800	401	Intron	11	5708208	5737089	28882	1	10346	ENST00000444844.1	8901	ENSG00000132274	TRIM22	tripartite motif containing 22
chr11	64824047	64824065	19	*	809	417	3' UTR	11	64830392	64832482	2091	2	55561	ENST00000491280.1	8417	ENSG00000171219	CDC42BPG	CDC42 binding protein kinase gamma
chr11	64824889	64824907	19	*	811	420	Intron	11	64830392	64832482	2091	2	55561	ENST00000491280.1	7575	ENSG00000171219	CDC42BPG	CDC42 binding protein kinase gamma
chr11	64825923	64825941	19	*	807	413	Intron	11	64830392	64832482	2091	2	55561	ENST00000491280.1	6541	ENSG00000171219	CDC42BPG	CDC42 binding protein kinase gamma
chr11	64834806	64834824	19	*	826	450	Intron	11	64833280	64833811	532	2	55561	ENST00000480767.1	-995	ENSG00000171219	CDC42BPG	CDC42 binding protein kinase gamma
chr11	64837880	64837898	19	*	836	469	Intron	11	64833280	64833811	532	2	55561	ENST00000480767.1	-4069	ENSG00000171219	CDC42BPG	CDC42 binding protein kinase gamma
chr11	64842297	64842315	19	*	807	413	Intron	11	64823052	64844653	21602	2	55561	ENST00000342711.6	2338	ENSG00000171219	CDC42BPG	CDC42 binding protein kinase gamma
chr11	64843176	64843194	19	*	812	422	Intron	11	64823052	64844653	21602	2	55561	ENST00000342711.6	1459	ENSG00000171219	CDC42BPG	CDC42 binding protein kinase gamma
chr11	64844163	64844181	19	*	805	409	Promoter	11	64823052	64844653	21602	2	55561	ENST00000342711.6	472	ENSG00000171219	CDC42BPG	CDC42 binding protein kinase gamma
chr11	105049525	105049543	19	*	815	429	Intron	11	105041563	105045335	3773	2	114769	ENST00000673097.2	-4190	ENSG00000204397	CARD16	caspase recruitment domain family member 16
chr12	56071735	56071753	19	*	810	419	Distal Intergenic	12	56076799	56083902	7104	1	2065	ENST00000643266.1	-5046	ENSG00000065361	ERBB3	erb-b2 receptor tyrosine kinase 3
chr12	68808923	68808941	19	*	822	442	Promoter	12	68809002	68840807	31806	1	4193	ENST00000539479.6	-61	ENSG00000135679	MDM2	MDM2 proto-oncogene
chr12	68808961	68808979	19	*	829	456	Promoter	12	68809002	68840807	31806	1	4193	ENST00000539479.6	-23	ENSG00000135679	MDM2	MDM2 proto-oncogene
chr12	68809223	68809241	19	*	817	433	Promoter	12	68809226	68839849	30624	1	4193	ENST00000348801.7	0	ENSG00000135679	MDM2	MDM2 proto-oncogene
chr12	68811195	68811213	19	*	801	403	Intron	12	68809226	68839849	30624	1	4193	ENST00000478070.2	1969	ENSG00000135679	MDM2	MDM2 proto-oncogene
chr12	68817052	68817070	19	*	800	401	Intron	12	68813602	68820414	6813	1	4193	ENST00000471946.1	3450	ENSG00000135679	MDM2	MDM2 proto-oncogene
chr12	68819633	68819651	19	*	810	419	Intron	12	68824203	68824758	556	1	4193	ENST00000543046.1	-4552	ENSG00000135679	MDM2	MDM2 proto-oncogene
chr12	68831373	68831391	19	*	840	477	Intron	12	68824203	68824758	556	1	4193	ENST00000543046.1	7170	ENSG00000135679	MDM2	MDM2 proto-oncogene
chr12	68834393	68834411	19	*	808	415	Intron	12	68824203	68824758	556	1	4193	ENST00000543046.1	10190	ENSG00000135679	MDM2	MDM2 proto-oncogene
chr12	80863636	80863654	19	*	825	447	Intron	12	80845564	80889348	43785	2	8825	ENST00000552093.1	25694	ENSG00000111052	LIN7A	lin-7 homolog A, crumbs cell polarity complex component
chr12	80876979	80876997	19	*	808	414	Intron	12	80845564	80889348	43785	2	8825	ENST00000552093.1	12351	ENSG00000111052	LIN7A	lin-7 homolog A, crumbs cell polarity complex component
chr12	80891490	80891508	19	*	822	442	Intron	12	80845564	80889348	43785	2	8825	ENST00000552093.1	-2142	ENSG00000111052	LIN7A	lin-7 homolog A, crumbs cell polarity complex component
chr12	80905502	80905520	19	*	823	443	Intron	12	80845564	80889348	43785	2	8825	ENST00000552093.1	-16154	ENSG00000111052	LIN7A	lin-7 homolog A, crumbs cell polarity complex component
chr12	80942681	80942699	19	*	819	437	Intron	12	80792520	80937934	145415	2	8825	ENST00000552864.6	-4747	ENSG00000111052	LIN7A	lin-7 homolog A, crumbs cell polarity complex component
chr12	80952556	80952574	19	*	801	402	Intron	12	80792520	80937934	145415	2	8825	ENST00000552864.6	-14622	ENSG00000111052	LIN7A	lin-7 homolog A, crumbs cell polarity complex component
chr12	80958888	80958906	19	*	809	417	Intron	12	80792520	80937934	145415	2	8825	ENST00000552864.6	-20954	ENSG00000111052	LIN7A	lin-7 homolog A, crumbs cell polarity complex component
chr12	80975133	80975151	19	*	802	403	Intron	12	80792520	80937934	145415	2	8825	ENST00000552864.6	-37199	ENSG00000111052	LIN7A	lin-7 homolog A, crumbs cell polarity complex component
chr12	80976786	80976804	19	*	806	412	Intron	12	80792520	80937934	145415	2	8825	ENST00000552864.6	-38852	ENSG00000111052	LIN7A	lin-7 homolog A, crumbs cell polarity complex component
chr12	81002678	81002696	19	*	803	406	Intron	12	80792520	80937934	145415	2	8825	ENST00000552864.6	-64744	ENSG00000111052	LIN7A	lin-7 homolog A, crumbs cell polarity complex component
chr13	23546580	23546598	19	*	805	409	Distal Intergenic	13	23570370	23676104	105735	1	55504	ENST00000403372.6	-23772	ENSG00000127863	TNFRSF19	TNF receptor superfamily member 19
chr13	23553838	23553856	19	*	810	419	Distal Intergenic	13	23570370	23676104	105735	1	55504	ENST00000403372.6	-16514	ENSG00000127863	TNFRSF19	TNF receptor superfamily member 19
chr13	23557478	23557496	19	*	812	422	Distal Intergenic	13	23570370	23676104	105735	1	55504	ENST00000403372.6	-12874	ENSG00000127863	TNFRSF19	TNF receptor superfamily member 19
chr13	23564367	23564385	19	*	821	439	Distal Intergenic	13	23570370	23676104	105735	1	55504	ENST00000403372.6	-5985	ENSG00000127863	TNFRSF19	TNF receptor superfamily member 19
chr13	23572616	23572634	19	*	863	528	Intron	13	23570412	23676093	105682	1	55504	ENST00000248484.9	2204	ENSG00000127863	TNFRSF19	TNF receptor superfamily member 19
chr13	23609895	23609913	19	*	847	493	Intron	13	23579380	23676093	96714	1	55504	ENST00000382263.3	30515	ENSG00000127863	TNFRSF19	TNF receptor superfamily member 19
chr13	23616248	23616266	19	*	803	406	Intron	13	23579380	23676093	96714	1	55504	ENST00000382263.3	36868	ENSG00000127863	TNFRSF19	TNF receptor superfamily member 19
chr13	23618269	23618287	19	*	834	466	Intron	13	23579380	23676093	96714	1	55504	ENST00000382263.3	38889	ENSG00000127863	TNFRSF19	TNF receptor superfamily member 19
chr13	23619713	23619731	19	*	820	437	Intron	13	23579380	23676093	96714	1	55504	ENST00000382263.3	40333	ENSG00000127863	TNFRSF19	TNF receptor superfamily member 19
chr13	23623259	23623277	19	*	858	516	Intron	13	23579380	23676093	96714	1	55504	ENST00000382263.3	43879	ENSG00000127863	TNFRSF19	TNF receptor superfamily member 19
chr13	23633910	23633928	19	*	819	435	Intron	13	23579380	23676093	96714	1	55504	ENST00000382263.3	54530	ENSG00000127863	TNFRSF19	TNF receptor superfamily member 19
chr13	23634764	23634782	19	*	817	432	Intron	13	23579380	23676093	96714	1	55504	ENST00000382263.3	55384	ENSG00000127863	TNFRSF19	TNF receptor superfamily member 19
chr15	40099636	40099654	19	*	819	437	Intron	15	40091787	40106086	14300	2	90427	ENST00000431415.3	6432	ENSG00000104081	BMF	Bcl2 modifying factor
chr15	40110868	40110886	19	*	825	447	Distal Intergenic	15	40091734	40108892	17159	2	90427	ENST00000558774.5	-1976	ENSG00000104081	BMF	Bcl2 modifying factor
chr15	40112975	40112993	19	*	800	400	Distal Intergenic	15	40091734	40108892	17159	2	90427	ENST00000558774.5	-4083	ENSG00000104081	BMF	Bcl2 modifying factor
chr15	40118905	40118923	19	*	819	437	Distal Intergenic	15	40091734	40108892	17159	2	90427	ENST00000558774.5	-10013	ENSG00000104081	BMF	Bcl2 modifying factor
chr15	40120911	40120929	19	*	815	428	Distal Intergenic	15	40091734	40108892	17159	2	90427	ENST00000558774.5	-12019	ENSG00000104081	BMF	Bcl2 modifying factor
chr15	48847859	48847877	19	*	810	419	Intron	15	48872013	48877281	5269	2	399694	ENST00000559289.1	29404	ENSG00000185634	SHC4	SHC adaptor protein 4
chr15	48849172	48849190	19	*	852	505	Intron	15	48872013	48877281	5269	2	399694	ENST00000559289.1	28091	ENSG00000185634	SHC4	SHC adaptor protein 4
chr15	48861240	48861258	19	*	824	446	Intron	15	48872013	48877281	5269	2	399694	ENST00000559289.1	16023	ENSG00000185634	SHC4	SHC adaptor protein 4
chr15	48866018	48866036	19	*	847	493	Intron	15	48872013	48877281	5269	2	399694	ENST00000559289.1	11245	ENSG00000185634	SHC4	SHC adaptor protein 4
chr15	48868144	48868162	19	*	882	573	Intron	15	48872013	48877281	5269	2	399694	ENST00000559289.1	9119	ENSG00000185634	SHC4	SHC adaptor protein 4
chr15	48923459	48923477	19	*	809	418	Intron	15	48823741	48963919	140179	2	399694	ENST00000332408.9	40442	ENSG00000185634	SHC4	SHC adaptor protein 4
chr15	48934785	48934803	19	*	828	454	Intron	15	48823741	48963919	140179	2	399694	ENST00000332408.9	29116	ENSG00000185634	SHC4	SHC adaptor protein 4
chr15	48941507	48941525	19	*	806	411	Intron	15	48823741	48963919	140179	2	399694	ENST00000332408.9	22394	ENSG00000185634	SHC4	SHC adaptor protein 4
chr15	48945389	48945407	19	*	802	404	Intron	15	48823741	48963919	140179	2	399694	ENST00000332408.9	18512	ENSG00000185634	SHC4	SHC adaptor protein 4
chr15	48945556	48945574	19	*	831	459	Intron	15	48823741	48963919	140179	2	399694	ENST00000332408.9	18345	ENSG00000185634	SHC4	SHC adaptor protein 4
chr15	48947322	48947340	19	*	828	453	Exon	15	48823741	48963919	140179	2	399694	ENST00000332408.9	16579	ENSG00000185634	SHC4	SHC adaptor protein 4
chr15	48952955	48952973	19	*	812	423	Intron	15	48823741	48963919	140179	2	399694	ENST00000332408.9	10946	ENSG00000185634	SHC4	SHC adaptor protein 4
chr15	48955534	48955552	19	*	815	428	Intron	15	48823741	48963919	140179	2	399694	ENST00000332408.9	8367	ENSG00000185634	SHC4	SHC adaptor protein 4
chr15	48955544	48955562	19	*	814	426	Intron	15	48823741	48963919	140179	2	399694	ENST00000332408.9	8357	ENSG00000185634	SHC4	SHC adaptor protein 4
chr15	48958187	48958205	19	*	803	406	Intron	15	48823741	48963919	140179	2	399694	ENST00000332408.9	5714	ENSG00000185634	SHC4	SHC adaptor protein 4
chr15	48964826	48964844	19	*	812	423	Distal Intergenic	15	48823741	48963919	140179	2	399694	ENST00000332408.9	-907	ENSG00000185634	SHC4	SHC adaptor protein 4
chr15	48971911	48971929	19	*	802	405	Exon	15	48823741	48963919	140179	2	399694	ENST00000332408.9	-7992	ENSG00000185634	SHC4	SHC adaptor protein 4
chr15	48973698	48973716	19	*	835	468	Distal Intergenic	15	48823741	48963919	140179	2	399694	ENST00000332408.9	-9779	ENSG00000185634	SHC4	SHC adaptor protein 4
chr15	48977116	48977134	19	*	802	404	Distal Intergenic	15	48823741	48963919	140179	2	399694	ENST00000332408.9	-13197	ENSG00000185634	SHC4	SHC adaptor protein 4
chr15	80753682	80753700	19	*	811	420	Intron	15	80779343	80951776	172434	1	57214	ENST00000220244.7	-25643	ENSG00000103888	CEMIP	cell migration inducing hyaluronidase 1
chr15	80756093	80756111	19	*	820	438	Distal Intergenic	15	80779343	80951776	172434	1	57214	ENST00000220244.7	-23232	ENSG00000103888	CEMIP	cell migration inducing hyaluronidase 1
chr15	80759991	80760009	19	*	816	431	Distal Intergenic	15	80779343	80951776	172434	1	57214	ENST00000220244.7	-19334	ENSG00000103888	CEMIP	cell migration inducing hyaluronidase 1
chr15	80764573	80764591	19	*	803	407	Distal Intergenic	15	80779343	80951776	172434	1	57214	ENST00000220244.7	-14752	ENSG00000103888	CEMIP	cell migration inducing hyaluronidase 1
chr15	80766703	80766721	19	*	831	460	Distal Intergenic	15	80779343	80951776	172434	1	57214	ENST00000220244.7	-12622	ENSG00000103888	CEMIP	cell migration inducing hyaluronidase 1
chr15	80770143	80770161	19	*	819	437	Exon	15	80779343	80951776	172434	1	57214	ENST00000220244.7	-9182	ENSG00000103888	CEMIP	cell migration inducing hyaluronidase 1
chr15	80799806	80799824	19	*	833	464	Intron	15	80779371	80951776	172406	1	57214	ENST00000356249.9	20435	ENSG00000103888	CEMIP	cell migration inducing hyaluronidase 1
chr15	80801419	80801437	19	*	801	402	Intron	15	80779371	80951776	172406	1	57214	ENST00000356249.9	22048	ENSG00000103888	CEMIP	cell migration inducing hyaluronidase 1
chr15	80801826	80801844	19	*	812	422	Intron	15	80779371	80951776	172406	1	57214	ENST00000356249.9	22455	ENSG00000103888	CEMIP	cell migration inducing hyaluronidase 1
chr15	80805571	80805589	19	*	800	401	Intron	15	80779371	80951776	172406	1	57214	ENST00000356249.9	26200	ENSG00000103888	CEMIP	cell migration inducing hyaluronidase 1
chr15	80923848	80923866	19	*	808	416	Intron	15	80933426	80938194	4769	1	57214	ENST00000560027.1	-9560	ENSG00000103888	CEMIP	cell migration inducing hyaluronidase 1
chr15	80928855	80928873	19	*	800	401	Intron	15	80933426	80938194	4769	1	57214	ENST00000560027.1	-4553	ENSG00000103888	CEMIP	cell migration inducing hyaluronidase 1
chr15	80931627	80931645	19	*	811	420	Intron	15	80933426	80938194	4769	1	57214	ENST00000560027.1	-1781	ENSG00000103888	CEMIP	cell migration inducing hyaluronidase 1
chr15	80932555	80932573	19	*	812	423	Intron	15	80933426	80938194	4769	1	57214	ENST00000560027.1	-853	ENSG00000103888	CEMIP	cell migration inducing hyaluronidase 1
chr15	80935880	80935898	19	*	807	414	Intron	15	80936871	80943041	6171	1	57214	ENST00000495041.1	-973	ENSG00000103888	CEMIP	cell migration inducing hyaluronidase 1
chr16	52852615	52852633	19	*	816	429	Distal Intergenic	16	53042745	53052849	10105	2	105371267	ENST00000619363.2	200216	ENSG00000277639	LOC105371267	uncharacterized LOC105371267
chr16	52854802	52854820	19	*	825	447	Distal Intergenic	16	53042745	53052849	10105	2	105371267	ENST00000619363.2	198029	ENSG00000277639	LOC105371267	uncharacterized LOC105371267
chr16	52856517	52856535	19	*	822	441	Distal Intergenic	16	53042745	53052849	10105	2	105371267	ENST00000619363.2	196314	ENSG00000277639	LOC105371267	uncharacterized LOC105371267
chr16	52857799	52857817	19	*	842	482	Distal Intergenic	16	53042745	53052849	10105	2	105371267	ENST00000619363.2	195032	ENSG00000277639	LOC105371267	uncharacterized LOC105371267
chr16	52859954	52859972	19	*	859	518	Distal Intergenic	16	53042745	53052849	10105	2	105371267	ENST00000619363.2	192877	ENSG00000277639	LOC105371267	uncharacterized LOC105371267
chr16	52873265	52873283	19	*	812	423	Distal Intergenic	16	53042745	53052849	10105	2	105371267	ENST00000619363.2	179566	ENSG00000277639	LOC105371267	uncharacterized LOC105371267
chr16	52877516	52877534	19	*	818	435	Distal Intergenic	16	53042745	53052849	10105	2	105371267	ENST00000619363.2	175315	ENSG00000277639	LOC105371267	uncharacterized LOC105371267
chr16	52878388	52878406	19	*	809	417	Distal Intergenic	16	53042745	53052849	10105	2	105371267	ENST00000619363.2	174443	ENSG00000277639	LOC105371267	uncharacterized LOC105371267
chr16	52886792	52886810	19	*	800	400	Distal Intergenic	16	53042745	53052849	10105	2	105371267	ENST00000619363.2	166039	ENSG00000277639	LOC105371267	uncharacterized LOC105371267
chr16	52887312	52887330	19	*	808	414	Distal Intergenic	16	53042745	53052849	10105	2	105371267	ENST00000619363.2	165519	ENSG00000277639	LOC105371267	uncharacterized LOC105371267
chr16	52899484	52899502	19	*	809	417	Distal Intergenic	16	53042745	53052849	10105	2	105371267	ENST00000619363.2	153347	ENSG00000277639	LOC105371267	uncharacterized LOC105371267
chr16	52905657	52905675	19	*	800	401	Distal Intergenic	16	53042745	53052849	10105	2	105371267	ENST00000619363.2	147174	ENSG00000277639	LOC105371267	uncharacterized LOC105371267
chr16	52905667	52905685	19	*	807	414	Distal Intergenic	16	53042745	53052849	10105	2	105371267	ENST00000619363.2	147164	ENSG00000277639	LOC105371267	uncharacterized LOC105371267
chr16	52915529	52915547	19	*	837	471	Distal Intergenic	16	53042745	53052849	10105	2	105371267	ENST00000619363.2	137302	ENSG00000277639	LOC105371267	uncharacterized LOC105371267
chr16	52917267	52917285	19	*	818	434	Distal Intergenic	16	53042745	53052849	10105	2	105371267	ENST00000619363.2	135564	ENSG00000277639	LOC105371267	uncharacterized LOC105371267
chr16	52946566	52946584	19	*	816	431	Distal Intergenic	16	53042745	53052849	10105	2	105371267	ENST00000619363.2	106265	ENSG00000277639	LOC105371267	uncharacterized LOC105371267
chr16	52948990	52949008	19	*	807	414	Distal Intergenic	16	53042745	53052849	10105	2	105371267	ENST00000619363.2	103841	ENSG00000277639	LOC105371267	uncharacterized LOC105371267
chr16	52949232	52949250	19	*	821	441	Distal Intergenic	16	53042745	53052849	10105	2	105371267	ENST00000619363.2	103599	ENSG00000277639	LOC105371267	uncharacterized LOC105371267
chr16	52952135	52952153	19	*	804	408	Distal Intergenic	16	53042745	53052849	10105	2	105371267	ENST00000619363.2	100696	ENSG00000277639	LOC105371267	uncharacterized LOC105371267
chr16	52955149	52955167	19	*	819	437	Distal Intergenic	16	53042745	53052849	10105	2	105371267	ENST00000619363.2	97682	ENSG00000277639	LOC105371267	uncharacterized LOC105371267
chr16	52959678	52959696	19	*	801	403	Distal Intergenic	16	53042745	53052849	10105	2	105371267	ENST00000619363.2	93153	ENSG00000277639	LOC105371267	uncharacterized LOC105371267
chr16	52968303	52968321	19	*	802	404	Distal Intergenic	16	53042745	53052849	10105	2	105371267	ENST00000619363.2	84528	ENSG00000277639	LOC105371267	uncharacterized LOC105371267
chr16	52968811	52968829	19	*	811	420	Distal Intergenic	16	53042745	53052849	10105	2	105371267	ENST00000619363.2	84020	ENSG00000277639	LOC105371267	uncharacterized LOC105371267
chr16	52969053	52969071	19	*	809	418	Distal Intergenic	16	53042745	53052849	10105	2	105371267	ENST00000619363.2	83778	ENSG00000277639	LOC105371267	uncharacterized LOC105371267
chr16	52975491	52975509	19	*	801	402	Distal Intergenic	16	53042745	53052849	10105	2	105371267	ENST00000619363.2	77340	ENSG00000277639	LOC105371267	uncharacterized LOC105371267
chr16	52984081	52984099	19	*	819	437	Distal Intergenic	16	53042745	53052849	10105	2	105371267	ENST00000619363.2	68750	ENSG00000277639	LOC105371267	uncharacterized LOC105371267
chr16	52984358	52984376	19	*	808	414	Distal Intergenic	16	53042745	53052849	10105	2	105371267	ENST00000619363.2	68473	ENSG00000277639	LOC105371267	uncharacterized LOC105371267
chr16	52990544	52990562	19	*	800	400	Distal Intergenic	16	53042745	53052849	10105	2	105371267	ENST00000619363.2	62287	ENSG00000277639	LOC105371267	uncharacterized LOC105371267
chr16	52990773	52990791	19	*	814	426	Distal Intergenic	16	53042745	53052849	10105	2	105371267	ENST00000619363.2	62058	ENSG00000277639	LOC105371267	uncharacterized LOC105371267
chr16	52995790	52995808	19	*	800	401	Distal Intergenic	16	53042745	53052849	10105	2	105371267	ENST00000619363.2	57041	ENSG00000277639	LOC105371267	uncharacterized LOC105371267
chr16	52999847	52999865	19	*	803	406	Distal Intergenic	16	53042745	53052849	10105	2	105371267	ENST00000619363.2	52984	ENSG00000277639	LOC105371267	uncharacterized LOC105371267
chr16	53002563	53002581	19	*	833	463	Distal Intergenic	16	53042745	53052849	10105	2	105371267	ENST00000619363.2	50268	ENSG00000277639	LOC105371267	uncharacterized LOC105371267
chr16	53011604	53011622	19	*	893	602	Distal Intergenic	16	53042745	53052849	10105	2	105371267	ENST00000619363.2	41227	ENSG00000277639	LOC105371267	uncharacterized LOC105371267
chr16	53016269	53016287	19	*	819	437	Distal Intergenic	16	53042745	53052849	10105	2	105371267	ENST00000619363.2	36562	ENSG00000277639	LOC105371267	uncharacterized LOC105371267
chr16	53027837	53027855	19	*	815	428	Distal Intergenic	16	53042745	53052849	10105	2	105371267	ENST00000619363.2	24994	ENSG00000277639	LOC105371267	uncharacterized LOC105371267
chr16	53035822	53035840	19	*	808	414	Exon	16	53042745	53052849	10105	2	105371267	ENST00000619363.2	17009	ENSG00000277639	LOC105371267	uncharacterized LOC105371267
chr16	53041869	53041887	19	*	871	546	Intron	16	53042745	53052849	10105	2	105371267	ENST00000619363.2	10962	ENSG00000277639	LOC105371267	uncharacterized LOC105371267
chr16	53046542	53046560	19	*	816	429	Intron	16	53042745	53052849	10105	2	105371267	ENST00000619363.2	6289	ENSG00000277639	LOC105371267	uncharacterized LOC105371267
chr16	53052264	53052282	19	*	808	414	Intron	16	53042745	53052849	10105	2	105371267	ENST00000619363.2	567	ENSG00000277639	LOC105371267	uncharacterized LOC105371267
chr16	53052627	53052645	19	*	832	462	Promoter	16	53042745	53052849	10105	2	105371267	ENST00000619363.2	204	ENSG00000277639	LOC105371267	uncharacterized LOC105371267
chr17	5028627	5028645	19	*	808	414	Downstream	17	5032716	5035422	2707	2	55065	ENST00000575919.1	6777	ENSG00000132517	SLC52A1	solute carrier family 52 member 1
chr17	5033239	5033257	19	*	805	410	Intron	17	5032716	5035422	2707	2	55065	ENST00000575919.1	2165	ENSG00000132517	SLC52A1	solute carrier family 52 member 1
chr17	5035435	5035453	19	*	837	472	Promoter	17	5032605	5035432	2828	2	55065	ENST00000424747.1	-3	ENSG00000132517	SLC52A1	solute carrier family 52 member 1
chr17	5047348	5047366	19	*	806	411	Intron	17	5032600	5052009	19410	2	55065	ENST00000512825.7	4643	ENSG00000132517	SLC52A1	solute carrier family 52 member 1
chr17	5048301	5048319	19	*	800	400	Intron	17	5032600	5052009	19410	2	55065	ENST00000512825.7	3690	ENSG00000132517	SLC52A1	solute carrier family 52 member 1
chr17	5050734	5050752	19	*	828	454	5' UTR	17	5032600	5052009	19410	2	55065	ENST00000512825.7	1257	ENSG00000132517	SLC52A1	solute carrier family 52 member 1
chr17	5050916	5050934	19	*	808	414	5' UTR	17	5032600	5052009	19410	2	55065	ENST00000512825.7	1075	ENSG00000132517	SLC52A1	solute carrier family 52 member 1
chr17	5052646	5052664	19	*	808	414	Distal Intergenic	17	5032600	5052009	19410	2	55065	ENST00000512825.7	-637	ENSG00000132517	SLC52A1	solute carrier family 52 member 1
chr17	5055348	5055366	19	*	819	437	Distal Intergenic	17	5032600	5052009	19410	2	55065	ENST00000512825.7	-3339	ENSG00000132517	SLC52A1	solute carrier family 52 member 1
chr17	5060080	5060098	19	*	802	405	Distal Intergenic	17	5032600	5052009	19410	2	55065	ENST00000512825.7	-8071	ENSG00000132517	SLC52A1	solute carrier family 52 member 1
chr17	5062359	5062377	19	*	818	434	Distal Intergenic	17	5032600	5052009	19410	2	55065	ENST00000512825.7	-10350	ENSG00000132517	SLC52A1	solute carrier family 52 member 1
chr17	5063964	5063982	19	*	808	416	Distal Intergenic	17	5032600	5052009	19410	2	55065	ENST00000512825.7	-11955	ENSG00000132517	SLC52A1	solute carrier family 52 member 1
chr17	5064156	5064174	19	*	821	440	Distal Intergenic	17	5032600	5052009	19410	2	55065	ENST00000512825.7	-12147	ENSG00000132517	SLC52A1	solute carrier family 52 member 1
chr17	74871621	74871639	19	*	810	418	Intron	17	74864276	74872942	8667	2	2232	ENST00000582710.5	1303	ENSG00000161513	FDXR	ferredoxin reductase
chr18	63660431	63660449	19	*	833	462	Intron	18	63655198	63661884	6687	2	6317	ENST00000332821.8	1435	ENSG00000057149	SERPINB3	serpin family B member 3
chr18	63664449	63664467	19	*	804	408	Intron	18	63655197	63661893	6697	2	6317	ENST00000283752.10	-2556	ENSG00000057149	SERPINB3	serpin family B member 3
chr18	63668882	63668900	19	*	844	486	Intron	18	63655197	63661893	6697	2	6317	ENST00000283752.10	-6989	ENSG00000057149	SERPINB3	serpin family B member 3
chr18	63681060	63681078	19	*	807	414	Intron	18	63655197	63661893	6697	2	6317	ENST00000283752.10	-19167	ENSG00000057149	SERPINB3	serpin family B member 3
chr18	63731968	63731986	19	*	842	482	Distal Intergenic	18	63752935	63796312	43378	1	8710	ENST00000425392.5	-20949	ENSG00000166396	SERPINB7	serpin family B member 7
chr18	63748617	63748635	19	*	803	406	Distal Intergenic	18	63752935	63796312	43378	1	8710	ENST00000425392.5	-4300	ENSG00000166396	SERPINB7	serpin family B member 7
chr18	63751002	63751020	19	*	832	461	Distal Intergenic	18	63752935	63796312	43378	1	8710	ENST00000425392.5	-1915	ENSG00000166396	SERPINB7	serpin family B member 7
chr18	63755692	63755710	19	*	804	408	Intron	18	63753047	63805376	52330	1	8710	ENST00000336429.6	2645	ENSG00000166396	SERPINB7	serpin family B member 7
chr18	63756211	63756229	19	*	805	409	Intron	18	63753047	63805376	52330	1	8710	ENST00000336429.6	3164	ENSG00000166396	SERPINB7	serpin family B member 7
chr18	63756256	63756274	19	*	822	442	Intron	18	63753047	63805376	52330	1	8710	ENST00000336429.6	3209	ENSG00000166396	SERPINB7	serpin family B member 7
chr18	63756498	63756516	19	*	811	420	Intron	18	63753047	63805376	52330	1	8710	ENST00000336429.6	3451	ENSG00000166396	SERPINB7	serpin family B member 7
chr18	63771872	63771890	19	*	829	455	Intron	18	63775375	63805376	30002	1	8710	ENST00000540675.5	-3485	ENSG00000166396	SERPINB7	serpin family B member 7
chr18	63771994	63772012	19	*	802	404	Intron	18	63775375	63805376	30002	1	8710	ENST00000540675.5	-3363	ENSG00000166396	SERPINB7	serpin family B member 7
chr18	63773183	63773201	19	*	804	409	Intron	18	63775375	63805376	30002	1	8710	ENST00000540675.5	-2174	ENSG00000166396	SERPINB7	serpin family B member 7
chr18	63779502	63779520	19	*	826	450	Intron	18	63777977	63796313	18337	1	8710	ENST00000431370.1	1525	ENSG00000166396	SERPINB7	serpin family B member 7
chr18	63779512	63779530	19	*	850	500	Intron	18	63777977	63796313	18337	1	8710	ENST00000431370.1	1535	ENSG00000166396	SERPINB7	serpin family B member 7
chr18	63807637	63807655	19	*	802	404	Distal Intergenic	18	63777977	63796313	18337	1	8710	ENST00000431370.1	29660	ENSG00000166396	SERPINB7	serpin family B member 7
chr18	63808262	63808280	19	*	820	438	Distal Intergenic	18	63777977	63796313	18337	1	8710	ENST00000431370.1	30285	ENSG00000166396	SERPINB7	serpin family B member 7
chr19	4232304	4232322	19	*	837	471	Intron	19	4233031	4234758	1728	1	10148	ENST00000599339.1	-709	ENSG00000105246	EBI3	Epstein-Barr virus induced 3
chr19	4233747	4233765	19	*	822	441	Intron	19	4233031	4234758	1728	1	10148	ENST00000599339.1	716	ENSG00000105246	EBI3	Epstein-Barr virus induced 3
chr19	4237069	4237087	19	*	821	440	Exon	19	4233031	4234758	1728	1	10148	ENST00000599339.1	4038	ENSG00000105246	EBI3	Epstein-Barr virus induced 3
chr19	4238968	4238986	19	*	801	402	Distal Intergenic	19	4233031	4234758	1728	1	10148	ENST00000599339.1	5937	ENSG00000105246	EBI3	Epstein-Barr virus induced 3
chr19	6519880	6519898	19	*	808	416	Distal Intergenic	19	6531026	6535924	4899	1	8744	ENST00000245817.5	-11128	ENSG00000125657	TNFSF9	TNF superfamily member 9
chr19	6523107	6523125	19	*	808	414	Distal Intergenic	19	6531026	6535924	4899	1	8744	ENST00000245817.5	-7901	ENSG00000125657	TNFSF9	TNF superfamily member 9
chr19	6524407	6524425	19	*	850	500	Distal Intergenic	19	6531026	6535924	4899	1	8744	ENST00000245817.5	-6601	ENSG00000125657	TNFSF9	TNF superfamily member 9
chr19	6535881	6535899	19	*	819	436	3' UTR	19	6531026	6535924	4899	1	8744	ENST00000245817.5	4855	ENSG00000125657	TNFSF9	TNF superfamily member 9
chr19	6547318	6547336	19	*	808	416	Distal Intergenic	19	6531026	6535924	4899	1	8744	ENST00000245817.5	16292	ENSG00000125657	TNFSF9	TNF superfamily member 9
chr19	6552823	6552841	19	*	802	404	Intron	19	6531026	6535924	4899	1	8744	ENST00000245817.5	21797	ENSG00000125657	TNFSF9	TNF superfamily member 9
chr19	6553738	6553756	19	*	801	402	Exon	19	6531026	6535924	4899	1	8744	ENST00000245817.5	22712	ENSG00000125657	TNFSF9	TNF superfamily member 9
chr19	6555650	6555668	19	*	810	419	Distal Intergenic	19	6531026	6535924	4899	1	8744	ENST00000245817.5	24624	ENSG00000125657	TNFSF9	TNF superfamily member 9
chr19	6565618	6565636	19	*	806	411	Distal Intergenic	19	6583183	6591139	7957	2	970	ENST00000423145.7	25503	ENSG00000125726	CD70	CD70 molecule
chr19	6576344	6576362	19	*	804	409	Distal Intergenic	19	6583183	6591139	7957	2	970	ENST00000423145.7	14777	ENSG00000125726	CD70	CD70 molecule
chr19	6577584	6577602	19	*	874	554	Distal Intergenic	19	6583183	6591139	7957	2	970	ENST00000423145.7	13537	ENSG00000125726	CD70	CD70 molecule
chr19	6577594	6577612	19	*	867	538	Distal Intergenic	19	6583183	6591139	7957	2	970	ENST00000423145.7	13527	ENSG00000125726	CD70	CD70 molecule
chr19	6578155	6578173	19	*	806	412	Distal Intergenic	19	6583183	6591139	7957	2	970	ENST00000423145.7	12966	ENSG00000125726	CD70	CD70 molecule
chr19	6591109	6591127	19	*	809	418	Promoter	19	6583183	6591139	7957	2	970	ENST00000423145.7	12	ENSG00000125726	CD70	CD70 molecule
chr19	6593705	6593723	19	*	802	404	Exon	19	6585839	6591150	5312	2	970	ENST00000245903.4	-2555	ENSG00000125726	CD70	CD70 molecule
chr19	6601356	6601374	19	*	802	405	Intron	19	6590103	6604103	14001	2	970	ENST00000597430.2	2729	ENSG00000125726	CD70	CD70 molecule
chr19	6607365	6607383	19	*	803	405	Distal Intergenic	19	6590103	6604103	14001	2	970	ENST00000597430.2	-3262	ENSG00000125726	CD70	CD70 molecule
chr19	6614946	6614964	19	*	800	401	Distal Intergenic	19	6590103	6604103	14001	2	970	ENST00000597430.2	-10843	ENSG00000125726	CD70	CD70 molecule
chr19	6616108	6616126	19	*	844	485	Distal Intergenic	19	6590103	6604103	14001	2	970	ENST00000597430.2	-12005	ENSG00000125726	CD70	CD70 molecule
chr19	6620203	6620221	19	*	801	402	Distal Intergenic	19	6590103	6604103	14001	2	970	ENST00000597430.2	-16100	ENSG00000125726	CD70	CD70 molecule
chr19	6623535	6623553	19	*	820	437	Distal Intergenic	19	6590103	6604103	14001	2	970	ENST00000597430.2	-19432	ENSG00000125726	CD70	CD70 molecule
chr19	6703629	6703647	19	*	837	471	Intron	19	6697662	6702872	5211	2	718	ENST00000602053.1	-757	ENSG00000125730	C3	complement C3
chr19	6708828	6708846	19	*	814	427	Intron	19	6709756	6710957	1202	2	718	ENST00000600763.1	2111	ENSG00000125730	C3	complement C3
chr19	6717864	6717882	19	*	813	424	Intron	19	6677704	6720650	42947	2	718	ENST00000245907.11	2768	ENSG00000125730	C3	complement C3
chr19	18213460	18213478	19	*	846	491	3' UTR	19	18210929	18221122	10194	2	5143	ENST00000598111.7	7644	ENSG00000105650	PDE4C	phosphodiesterase 4C
chr19	18219005	18219023	19	*	826	450	3' UTR	19	18210929	18221122	10194	2	5143	ENST00000598111.7	2099	ENSG00000105650	PDE4C	phosphodiesterase 4C
chr19	18221165	18221183	19	*	816	431	Promoter	19	18210831	18221161	10331	2	5143	ENST00000539010.5	-4	ENSG00000105650	PDE4C	phosphodiesterase 4C
chr19	18224570	18224588	19	*	841	481	Promoter	19	18210543	18224493	13951	2	5143	ENST00000447275.7	-77	ENSG00000105650	PDE4C	phosphodiesterase 4C
chr19	18224651	18224669	19	*	836	470	Promoter	19	18210543	18224493	13951	2	5143	ENST00000447275.7	-158	ENSG00000105650	PDE4C	phosphodiesterase 4C
chr19	18224681	18224699	19	*	805	409	Promoter	19	18210543	18224493	13951	2	5143	ENST00000447275.7	-188	ENSG00000105650	PDE4C	phosphodiesterase 4C
chr19	18229077	18229095	19	*	808	414	Intron	19	18210560	18226475	15916	2	5143	ENST00000262805.16	-2602	ENSG00000105650	PDE4C	phosphodiesterase 4C
chr19	18244942	18244960	19	*	815	428	Intron	19	18208652	18248200	39549	2	5143	ENST00000594617.7	3240	ENSG00000105650	PDE4C	phosphodiesterase 4C
chr19	18248142	18248160	19	*	827	451	Promoter	19	18208652	18248200	39549	2	5143	ENST00000594617.7	40	ENSG00000105650	PDE4C	phosphodiesterase 4C
chr19	47229990	47230008	19	*	811	420	Intron	19	47220824	47231199	10376	2	27113	ENST00000439096.3	1191	ENSG00000105327	BBC3	BCL2 binding component 3
chr19	47231320	47231338	19	*	849	497	Promoter	19	47220824	47231199	10376	2	27113	ENST00000439096.3	-121	ENSG00000105327	BBC3	BCL2 binding component 3
chr19	47232479	47232497	19	*	827	452	Promoter	19	47220824	47232766	11943	2	27113	ENST00000300880.11	269	ENSG00000105327	BBC3	BCL2 binding component 3
chr19	47232568	47232586	19	*	842	482	Promoter	19	47220824	47232766	11943	2	27113	ENST00000300880.11	180	ENSG00000105327	BBC3	BCL2 binding component 3
chr19	47237228	47237246	19	*	819	437	Distal Intergenic	19	47220824	47232766	11943	2	27113	ENST00000449228.5	-4462	ENSG00000105327	BBC3	BCL2 binding component 3
chr19	47238468	47238486	19	*	808	414	Distal Intergenic	19	47220824	47232766	11943	2	27113	ENST00000449228.5	-5702	ENSG00000105327	BBC3	BCL2 binding component 3
chr19	48946960	48946978	19	*	802	404	Distal Intergenic	19	48954815	48961704	6890	1	581	ENST00000502487.5	-7837	ENSG00000087088	BAX	BCL2 associated X, apoptosis regulator
chr19	48949556	48949574	19	*	819	437	Distal Intergenic	19	48954815	48961704	6890	1	581	ENST00000502487.5	-5241	ENSG00000087088	BAX	BCL2 associated X, apoptosis regulator
chr19	48954455	48954473	19	*	802	404	Promoter	19	48954815	48961704	6890	1	581	ENST00000502487.5	-342	ENSG00000087088	BAX	BCL2 associated X, apoptosis regulator
chr19	48955213	48955231	19	*	885	582	Promoter	19	48955508	48960835	5328	1	581	ENST00000503726.2	-277	ENSG00000087088	BAX	BCL2 associated X, apoptosis regulator
chr2	8682673	8682691	19	*	853	507	Promoter	2	8682780	8684031	1252	1	3398	ENST00000472142.1	-89	ENSG00000115738	ID2	inhibitor of DNA binding 2
chr2	8683057	8683075	19	*	815	428	Promoter	2	8682780	8684031	1252	1	3398	ENST00000472142.1	277	ENSG00000115738	ID2	inhibitor of DNA binding 2
chr2	8692068	8692086	19	*	803	406	Distal Intergenic	2	8682780	8684031	1252	1	3398	ENST00000472142.1	9288	ENSG00000115738	ID2	inhibitor of DNA binding 2
chr2	8699339	8699357	19	*	800	400	Distal Intergenic	2	8682780	8684031	1252	1	3398	ENST00000472142.1	16559	ENSG00000115738	ID2	inhibitor of DNA binding 2
chr2	8699407	8699425	19	*	815	428	Distal Intergenic	2	8682780	8684031	1252	1	3398	ENST00000472142.1	16627	ENSG00000115738	ID2	inhibitor of DNA binding 2
chr2	24082137	24082155	19	*	828	453	Intron	2	24080746	24084311	3566	2	9540	ENST00000413037.1	2156	ENSG00000115129	TP53I3	tumor protein p53 inducible protein 3
chr2	24085165	24085183	19	*	807	414	Promoter	2	24077433	24085215	7783	2	9540	ENST00000335934.8	32	ENSG00000115129	TP53I3	tumor protein p53 inducible protein 3
chr2	24086781	24086799	19	*	851	501	Intron	2	24077433	24085215	7783	2	9540	ENST00000335934.8	-1566	ENSG00000115129	TP53I3	tumor protein p53 inducible protein 3
chr2	112777816	112777834	19	*	817	432	Intron	2	112773925	112784493	10569	2	3552	ENST00000263339.4	6659	ENSG00000115008	IL1A	interleukin 1 alpha
chr2	112780489	112780507	19	*	805	409	Intron	2	112773925	112784493	10569	2	3552	ENST00000263339.4	3986	ENSG00000115008	IL1A	interleukin 1 alpha
chr2	112792623	112792641	19	*	801	402	Distal Intergenic	2	112773925	112784493	10569	2	3552	ENST00000263339.4	-8130	ENSG00000115008	IL1A	interleukin 1 alpha
chr2	112793765	112793783	19	*	810	418	Distal Intergenic	2	112773925	112784493	10569	2	3552	ENST00000263339.4	-9272	ENSG00000115008	IL1A	interleukin 1 alpha
chr2	112800009	112800027	19	*	817	431	Distal Intergenic	2	112773925	112784493	10569	2	3552	ENST00000263339.4	-15516	ENSG00000115008	IL1A	interleukin 1 alpha
chr2	112805780	112805798	19	*	888	588	Distal Intergenic	2	112773925	112784493	10569	2	3552	ENST00000263339.4	-21287	ENSG00000115008	IL1A	interleukin 1 alpha
chr2	112814555	112814573	19	*	853	506	Distal Intergenic	2	112831136	112833575	2440	2	3553	ENST00000487639.1	19002	ENSG00000125538	IL1B	interleukin 1 beta
chr2	112823022	112823040	19	*	808	414	Intron	2	112831136	112833575	2440	2	3553	ENST00000487639.1	10535	ENSG00000125538	IL1B	interleukin 1 beta
chr2	112837135	112837153	19	*	801	403	Promoter	2	112832699	112836816	4118	2	3553	ENST00000418817.5	-319	ENSG00000125538	IL1B	interleukin 1 beta
chr2	112854717	112854735	19	*	802	405	Distal Intergenic	2	112832699	112836816	4118	2	3553	ENST00000418817.5	-17901	ENSG00000125538	IL1B	interleukin 1 beta
chr2	112855340	112855358	19	*	825	448	Distal Intergenic	2	112832699	112836816	4118	2	3553	ENST00000418817.5	-18524	ENSG00000125538	IL1B	interleukin 1 beta
chr2	112855519	112855537	19	*	822	441	Distal Intergenic	2	112832699	112836816	4118	2	3553	ENST00000418817.5	-18703	ENSG00000125538	IL1B	interleukin 1 beta
chr2	112858478	112858496	19	*	863	529	Distal Intergenic	2	112832699	112836816	4118	2	3553	ENST00000418817.5	-21662	ENSG00000125538	IL1B	interleukin 1 beta
chr2	112859457	112859475	19	*	812	423	Distal Intergenic	2	112832699	112836816	4118	2	3553	ENST00000418817.5	-22641	ENSG00000125538	IL1B	interleukin 1 beta
chr2	112859959	112859977	19	*	836	470	Distal Intergenic	2	112832699	112836816	4118	2	3553	ENST00000418817.5	-23143	ENSG00000125538	IL1B	interleukin 1 beta
chr2	112868019	112868037	19	*	804	408	Distal Intergenic	2	112832699	112836816	4118	2	3553	ENST00000418817.5	-31203	ENSG00000125538	IL1B	interleukin 1 beta
chr2	165224528	165224546	19	*	811	420	Intron	2	165239372	165392310	152939	1	6326	ENST00000636384.2	-14826	ENSG00000136531	SCN2A	sodium voltage-gated channel alpha subunit 2
chr2	165250637	165250655	19	*	801	402	Intron	2	165241060	165392310	151251	1	6326	ENST00000637266.2	9577	ENSG00000136531	SCN2A	sodium voltage-gated channel alpha subunit 2
chr2	165270499	165270517	19	*	805	409	Exon	2	165294031	165392310	98280	1	6326	ENST00000283256.10	-23514	ENSG00000136531	SCN2A	sodium voltage-gated channel alpha subunit 2
chr2	165271068	165271086	19	*	811	420	Exon	2	165294031	165392310	98280	1	6326	ENST00000283256.10	-22945	ENSG00000136531	SCN2A	sodium voltage-gated channel alpha subunit 2
chr2	165276406	165276424	19	*	813	425	Intron	2	165294031	165392310	98280	1	6326	ENST00000283256.10	-17607	ENSG00000136531	SCN2A	sodium voltage-gated channel alpha subunit 2
chr2	165276418	165276436	19	*	823	444	Intron	2	165294031	165392310	98280	1	6326	ENST00000283256.10	-17595	ENSG00000136531	SCN2A	sodium voltage-gated channel alpha subunit 2
chr2	165280934	165280952	19	*	858	517	Intron	2	165294031	165392310	98280	1	6326	ENST00000283256.10	-13079	ENSG00000136531	SCN2A	sodium voltage-gated channel alpha subunit 2
chr2	165280944	165280962	19	*	813	425	Intron	2	165294031	165392310	98280	1	6326	ENST00000283256.10	-13069	ENSG00000136531	SCN2A	sodium voltage-gated channel alpha subunit 2
chr2	165294250	165294268	19	*	877	562	Promoter	2	165294089	165392146	98058	1	6326	ENST00000636769.1	161	ENSG00000136531	SCN2A	sodium voltage-gated channel alpha subunit 2
chr2	165311261	165311279	19	*	831	459	Intron	2	165307921	165310745	2825	1	6326	ENST00000486878.2	3340	ENSG00000136531	SCN2A	sodium voltage-gated channel alpha subunit 2
chr2	165311307	165311325	19	*	863	528	Intron	2	165307921	165310745	2825	1	6326	ENST00000486878.2	3386	ENSG00000136531	SCN2A	sodium voltage-gated channel alpha subunit 2
chr2	165340960	165340978	19	*	809	416	Intron	2	165344555	165354671	10117	1	6326	ENST00000673831.1	-3577	ENSG00000136531	SCN2A	sodium voltage-gated channel alpha subunit 2
chr2	165358004	165358022	19	*	855	511	Intron	2	165344555	165354671	10117	1	6326	ENST00000673883.1	13449	ENSG00000136531	SCN2A	sodium voltage-gated channel alpha subunit 2
chr2	165364205	165364223	19	*	805	409	Intron	2	165344555	165354671	10117	1	6326	ENST00000673883.1	19650	ENSG00000136531	SCN2A	sodium voltage-gated channel alpha subunit 2
chr2	165378243	165378261	19	*	847	493	Intron	2	165344555	165354671	10117	1	6326	ENST00000673883.1	33688	ENSG00000136531	SCN2A	sodium voltage-gated channel alpha subunit 2
chr2	165384392	165384410	19	*	819	435	Intron	2	165344555	165354671	10117	1	6326	ENST00000673883.1	39837	ENSG00000136531	SCN2A	sodium voltage-gated channel alpha subunit 2
chr2	165401031	165401049	19	*	806	411	Distal Intergenic	2	165344555	165354671	10117	1	6326	ENST00000673883.1	56476	ENSG00000136531	SCN2A	sodium voltage-gated channel alpha subunit 2
chr2	165989880	165989898	19	*	800	400	3' UTR	2	165994167	165996322	2156	2	6323	ENST00000625916.1	6424	ENSG00000144285	SCN1A	sodium voltage-gated channel alpha subunit 1
chr2	165996882	165996900	19	*	801	402	Intron	2	165994167	165996322	2156	2	6323	ENST00000625916.1	-560	ENSG00000144285	SCN1A	sodium voltage-gated channel alpha subunit 1
chr2	165998134	165998152	19	*	804	408	3' UTR	2	165994167	165996322	2156	2	6323	ENST00000625916.1	-1812	ENSG00000144285	SCN1A	sodium voltage-gated channel alpha subunit 1
chr2	166042987	166043005	19	*	812	422	Intron	2	165989869	166036274	46406	2	6323	ENST00000637038.1	-6713	ENSG00000144285	SCN1A	sodium voltage-gated channel alpha subunit 1
chr2	166045591	166045609	19	*	802	404	Intron	2	165989869	166036274	46406	2	6323	ENST00000637038.1	-9317	ENSG00000144285	SCN1A	sodium voltage-gated channel alpha subunit 1
chr2	166048229	166048247	19	*	816	430	Intron	2	165989869	166036274	46406	2	6323	ENST00000637038.1	-11955	ENSG00000144285	SCN1A	sodium voltage-gated channel alpha subunit 1
chr2	166048658	166048676	19	*	803	406	Intron	2	165989869	166036274	46406	2	6323	ENST00000637038.1	-12384	ENSG00000144285	SCN1A	sodium voltage-gated channel alpha subunit 1
chr2	233052653	233052671	19	*	808	414	Distal Intergenic	2	233059967	233207903	147937	1	3635	ENST00000359570.9	-7296	ENSG00000168918	INPP5D	inositol polyphosphate-5-phosphatase D
chr2	233057227	233057245	19	*	810	418	Distal Intergenic	2	233059967	233207903	147937	1	3635	ENST00000359570.9	-2722	ENSG00000168918	INPP5D	inositol polyphosphate-5-phosphatase D
chr2	233067941	233067959	19	*	836	470	Intron	2	233060366	233141608	81243	1	3635	ENST00000451407.4	7575	ENSG00000168918	INPP5D	inositol polyphosphate-5-phosphatase D
chr2	233075554	233075572	19	*	848	494	Intron	2	233076262	233125805	49544	1	3635	ENST00000467393.5	-690	ENSG00000168918	INPP5D	inositol polyphosphate-5-phosphatase D
chr2	233098027	233098045	19	*	810	419	Intron	2	233076262	233125805	49544	1	3635	ENST00000467393.5	21765	ENSG00000168918	INPP5D	inositol polyphosphate-5-phosphatase D
chr2	233103848	233103866	19	*	804	408	Intron	2	233120602	233130648	10047	1	3635	ENST00000474278.2	-16736	ENSG00000168918	INPP5D	inositol polyphosphate-5-phosphatase D
chr2	233110026	233110044	19	*	809	418	Intron	2	233120602	233130648	10047	1	3635	ENST00000474278.2	-10558	ENSG00000168918	INPP5D	inositol polyphosphate-5-phosphatase D
chr2	233116474	233116492	19	*	817	431	Intron	2	233120602	233130648	10047	1	3635	ENST00000474278.2	-4110	ENSG00000168918	INPP5D	inositol polyphosphate-5-phosphatase D
chr2	233117655	233117673	19	*	824	445	Intron	2	233120602	233130648	10047	1	3635	ENST00000474278.2	-2929	ENSG00000168918	INPP5D	inositol polyphosphate-5-phosphatase D
chr2	233117804	233117822	19	*	802	404	Intron	2	233120602	233130648	10047	1	3635	ENST00000474278.2	-2780	ENSG00000168918	INPP5D	inositol polyphosphate-5-phosphatase D
chr2	233122515	233122533	19	*	800	401	Promoter	2	233122216	233130859	8644	1	3635	ENST00000496402.2	299	ENSG00000168918	INPP5D	inositol polyphosphate-5-phosphatase D
chr2	233133491	233133509	19	*	820	438	Intron	2	233122216	233130859	8644	1	3635	ENST00000496402.2	11275	ENSG00000168918	INPP5D	inositol polyphosphate-5-phosphatase D
chr2	233135337	233135355	19	*	811	420	Intron	2	233122216	233130859	8644	1	3635	ENST00000496402.2	13121	ENSG00000168918	INPP5D	inositol polyphosphate-5-phosphatase D
chr2	233139693	233139711	19	*	819	437	Intron	2	233122216	233130859	8644	1	3635	ENST00000496402.2	17477	ENSG00000168918	INPP5D	inositol polyphosphate-5-phosphatase D
chr2	233147945	233147963	19	*	812	422	Intron	2	233161724	233207903	46180	1	3635	ENST00000415617.5	-13761	ENSG00000168918	INPP5D	inositol polyphosphate-5-phosphatase D
chr2	233154290	233154308	19	*	811	420	Intron	2	233161724	233207903	46180	1	3635	ENST00000415617.5	-7416	ENSG00000168918	INPP5D	inositol polyphosphate-5-phosphatase D
chr2	233159497	233159515	19	*	814	427	Intron	2	233161724	233207903	46180	1	3635	ENST00000415617.5	-2209	ENSG00000168918	INPP5D	inositol polyphosphate-5-phosphatase D
chr2	233160776	233160794	19	*	811	420	Intron	2	233161724	233207903	46180	1	3635	ENST00000415617.5	-930	ENSG00000168918	INPP5D	inositol polyphosphate-5-phosphatase D
chr2	233162895	233162913	19	*	821	439	Intron	2	233161789	233169329	7541	1	3635	ENST00000493078.1	1106	ENSG00000168918	INPP5D	inositol polyphosphate-5-phosphatase D
chr2	233165456	233165474	19	*	804	407	Intron	2	233164301	233170576	6276	1	3635	ENST00000472517.1	1155	ENSG00000168918	INPP5D	inositol polyphosphate-5-phosphatase D
chr2	233165560	233165578	19	*	804	407	Intron	2	233164301	233170576	6276	1	3635	ENST00000472517.1	1259	ENSG00000168918	INPP5D	inositol polyphosphate-5-phosphatase D
chr2	233170467	233170485	19	*	833	463	Promoter	2	233170374	233184483	14110	1	3635	ENST00000465281.1	93	ENSG00000168918	INPP5D	inositol polyphosphate-5-phosphatase D
chr2	233175824	233175842	19	*	810	419	Intron	2	233170374	233184483	14110	1	3635	ENST00000465281.1	5450	ENSG00000168918	INPP5D	inositol polyphosphate-5-phosphatase D
chr2	233181446	233181464	19	*	823	444	Intron	2	233170374	233184483	14110	1	3635	ENST00000465281.1	11072	ENSG00000168918	INPP5D	inositol polyphosphate-5-phosphatase D
chr2	233187041	233187059	19	*	835	468	Intron	2	233195437	233206952	11516	1	3635	ENST00000417661.1	-8378	ENSG00000168918	INPP5D	inositol polyphosphate-5-phosphatase D
chr2	233198548	233198566	19	*	827	451	Intron	2	233195437	233206952	11516	1	3635	ENST00000417661.1	3111	ENSG00000168918	INPP5D	inositol polyphosphate-5-phosphatase D
chr22	39007680	39007698	19	*	810	419	Distal Intergenic	22	39014257	39020352	6096	1	27350	ENST00000361441.5	-6559	ENSG00000244509	APOBEC3C	apolipoprotein B mRNA editing enzyme catalytic subunit 3C
chr22	39009307	39009325	19	*	824	446	Distal Intergenic	22	39014257	39020352	6096	1	27350	ENST00000361441.5	-4932	ENSG00000244509	APOBEC3C	apolipoprotein B mRNA editing enzyme catalytic subunit 3C
chr3	151317498	151317516	19	*	821	440	Intron	3	151294086	151316820	22735	2	53836	ENST00000260843.5	-678	ENSG00000138271	GPR87	G protein-coupled receptor 87
chr3	151319166	151319184	19	*	814	426	Intron	3	151294086	151316820	22735	2	53836	ENST00000260843.5	-2346	ENSG00000138271	GPR87	G protein-coupled receptor 87
chr3	166582162	166582180	19	*	852	504	Distal Intergenic	3	167240638	167282321	41684	2	79740	ENST00000464922.5	700141	ENSG00000169064	ZBBX	zinc finger B-box domain containing
chr3	166596523	166596541	19	*	803	406	Distal Intergenic	3	167240638	167282321	41684	2	79740	ENST00000464922.5	685780	ENSG00000169064	ZBBX	zinc finger B-box domain containing
chr3	166614732	166614750	19	*	834	466	Distal Intergenic	3	167240638	167282321	41684	2	79740	ENST00000464922.5	667571	ENSG00000169064	ZBBX	zinc finger B-box domain containing
chr3	166623112	166623130	19	*	800	401	Distal Intergenic	3	167240638	167282321	41684	2	79740	ENST00000464922.5	659191	ENSG00000169064	ZBBX	zinc finger B-box domain containing
chr3	166627197	166627215	19	*	800	401	Distal Intergenic	3	167240638	167282321	41684	2	79740	ENST00000464922.5	655106	ENSG00000169064	ZBBX	zinc finger B-box domain containing
chr3	166639738	166639756	19	*	805	409	Distal Intergenic	3	167240638	167282321	41684	2	79740	ENST00000464922.5	642565	ENSG00000169064	ZBBX	zinc finger B-box domain containing
chr3	166643876	166643894	19	*	807	413	Distal Intergenic	3	167240638	167282321	41684	2	79740	ENST00000464922.5	638427	ENSG00000169064	ZBBX	zinc finger B-box domain containing
chr3	166656605	166656623	19	*	801	402	Distal Intergenic	3	167240638	167282321	41684	2	79740	ENST00000464922.5	625698	ENSG00000169064	ZBBX	zinc finger B-box domain containing
chr3	166693165	166693183	19	*	800	400	Distal Intergenic	3	167240638	167282321	41684	2	79740	ENST00000464922.5	589138	ENSG00000169064	ZBBX	zinc finger B-box domain containing
chr3	166694223	166694241	19	*	800	400	Distal Intergenic	3	167240638	167282321	41684	2	79740	ENST00000464922.5	588080	ENSG00000169064	ZBBX	zinc finger B-box domain containing
chr3	166705518	166705536	19	*	816	430	Distal Intergenic	3	167240638	167282321	41684	2	79740	ENST00000464922.5	576785	ENSG00000169064	ZBBX	zinc finger B-box domain containing
chr3	166707743	166707761	19	*	802	405	Distal Intergenic	3	167240638	167282321	41684	2	79740	ENST00000464922.5	574560	ENSG00000169064	ZBBX	zinc finger B-box domain containing
chr3	166720535	166720553	19	*	810	419	Distal Intergenic	3	167240638	167282321	41684	2	79740	ENST00000464922.5	561768	ENSG00000169064	ZBBX	zinc finger B-box domain containing
chr3	166748738	166748756	19	*	802	404	Distal Intergenic	3	167240638	167282321	41684	2	79740	ENST00000464922.5	533565	ENSG00000169064	ZBBX	zinc finger B-box domain containing
chr3	166749170	166749188	19	*	806	411	Distal Intergenic	3	167240638	167282321	41684	2	79740	ENST00000464922.5	533133	ENSG00000169064	ZBBX	zinc finger B-box domain containing
chr3	166751996	166752014	19	*	819	437	Distal Intergenic	3	167240638	167282321	41684	2	79740	ENST00000464922.5	530307	ENSG00000169064	ZBBX	zinc finger B-box domain containing
chr3	166778213	166778231	19	*	800	400	Distal Intergenic	3	167240638	167282321	41684	2	79740	ENST00000464922.5	504090	ENSG00000169064	ZBBX	zinc finger B-box domain containing
chr3	166789542	166789560	19	*	805	410	Distal Intergenic	3	167240638	167282321	41684	2	79740	ENST00000464922.5	492761	ENSG00000169064	ZBBX	zinc finger B-box domain containing
chr3	166796778	166796796	19	*	807	413	Distal Intergenic	3	167240638	167282321	41684	2	79740	ENST00000464922.5	485525	ENSG00000169064	ZBBX	zinc finger B-box domain containing
chr3	166811974	166811992	19	*	810	419	Distal Intergenic	3	167240638	167282321	41684	2	79740	ENST00000464922.5	470329	ENSG00000169064	ZBBX	zinc finger B-box domain containing
chr3	166816776	166816794	19	*	868	540	Distal Intergenic	3	167240638	167282321	41684	2	79740	ENST00000464922.5	465527	ENSG00000169064	ZBBX	zinc finger B-box domain containing
chr3	166820466	166820484	19	*	859	520	Distal Intergenic	3	167240638	167282321	41684	2	79740	ENST00000464922.5	461837	ENSG00000169064	ZBBX	zinc finger B-box domain containing
chr3	166846198	166846216	19	*	814	427	Distal Intergenic	3	167240638	167282321	41684	2	79740	ENST00000464922.5	436105	ENSG00000169064	ZBBX	zinc finger B-box domain containing
chr3	166854526	166854544	19	*	833	464	Distal Intergenic	3	167240638	167282321	41684	2	79740	ENST00000464922.5	427777	ENSG00000169064	ZBBX	zinc finger B-box domain containing
chr3	166854983	166855001	19	*	809	418	Distal Intergenic	3	167240638	167282321	41684	2	79740	ENST00000464922.5	427320	ENSG00000169064	ZBBX	zinc finger B-box domain containing
chr3	166860451	166860469	19	*	822	443	Distal Intergenic	3	167240638	167282321	41684	2	79740	ENST00000464922.5	421852	ENSG00000169064	ZBBX	zinc finger B-box domain containing
chr3	166864666	166864684	19	*	826	450	Distal Intergenic	3	167240638	167282321	41684	2	79740	ENST00000464922.5	417637	ENSG00000169064	ZBBX	zinc finger B-box domain containing
chr3	166865278	166865296	19	*	803	406	Distal Intergenic	3	167240638	167282321	41684	2	79740	ENST00000464922.5	417025	ENSG00000169064	ZBBX	zinc finger B-box domain containing
chr3	166877997	166878015	19	*	803	406	Distal Intergenic	3	167240638	167282321	41684	2	79740	ENST00000464922.5	404306	ENSG00000169064	ZBBX	zinc finger B-box domain containing
chr3	166881466	166881484	19	*	819	437	Distal Intergenic	3	167240638	167282321	41684	2	79740	ENST00000464922.5	400837	ENSG00000169064	ZBBX	zinc finger B-box domain containing
chr3	166885224	166885242	19	*	814	426	Distal Intergenic	3	167240638	167282321	41684	2	79740	ENST00000464922.5	397079	ENSG00000169064	ZBBX	zinc finger B-box domain containing
chr3	166885567	166885585	19	*	825	447	Distal Intergenic	3	167240638	167282321	41684	2	79740	ENST00000464922.5	396736	ENSG00000169064	ZBBX	zinc finger B-box domain containing
chr3	166903781	166903799	19	*	806	412	Distal Intergenic	3	167240638	167282321	41684	2	79740	ENST00000464922.5	378522	ENSG00000169064	ZBBX	zinc finger B-box domain containing
chr3	166907777	166907795	19	*	800	401	Distal Intergenic	3	167240638	167282321	41684	2	79740	ENST00000464922.5	374526	ENSG00000169064	ZBBX	zinc finger B-box domain containing
chr3	166912478	166912496	19	*	800	400	Distal Intergenic	3	167240638	167282321	41684	2	79740	ENST00000464922.5	369825	ENSG00000169064	ZBBX	zinc finger B-box domain containing
chr3	166923803	166923821	19	*	814	427	Distal Intergenic	3	167240638	167282321	41684	2	79740	ENST00000464922.5	358500	ENSG00000169064	ZBBX	zinc finger B-box domain containing
chr3	166949191	166949209	19	*	845	489	Distal Intergenic	3	167240638	167282321	41684	2	79740	ENST00000464922.5	333112	ENSG00000169064	ZBBX	zinc finger B-box domain containing
chr3	166950018	166950036	19	*	857	515	Distal Intergenic	3	167240638	167282321	41684	2	79740	ENST00000464922.5	332285	ENSG00000169064	ZBBX	zinc finger B-box domain containing
chr3	166980416	166980434	19	*	809	416	Distal Intergenic	3	167240638	167282321	41684	2	79740	ENST00000464922.5	301887	ENSG00000169064	ZBBX	zinc finger B-box domain containing
chr3	166989583	166989601	19	*	818	434	Distal Intergenic	3	167240638	167282321	41684	2	79740	ENST00000464922.5	292720	ENSG00000169064	ZBBX	zinc finger B-box domain containing
chr3	166991497	166991515	19	*	808	414	Distal Intergenic	3	167240638	167282321	41684	2	79740	ENST00000464922.5	290806	ENSG00000169064	ZBBX	zinc finger B-box domain containing
chr3	167027158	167027176	19	*	813	424	Distal Intergenic	3	167240638	167282321	41684	2	79740	ENST00000464922.5	255145	ENSG00000169064	ZBBX	zinc finger B-box domain containing
chr3	167031377	167031395	19	*	841	480	Distal Intergenic	3	167240638	167282321	41684	2	79740	ENST00000464922.5	250926	ENSG00000169064	ZBBX	zinc finger B-box domain containing
chr3	167038304	167038322	19	*	809	416	Distal Intergenic	3	167240638	167282321	41684	2	79740	ENST00000464922.5	243999	ENSG00000169064	ZBBX	zinc finger B-box domain containing
chr3	167046349	167046367	19	*	800	401	Distal Intergenic	3	167240638	167282321	41684	2	79740	ENST00000464922.5	235954	ENSG00000169064	ZBBX	zinc finger B-box domain containing
chr3	167055007	167055025	19	*	806	412	Distal Intergenic	3	167240638	167282321	41684	2	79740	ENST00000464922.5	227296	ENSG00000169064	ZBBX	zinc finger B-box domain containing
chr3	167056284	167056302	19	*	841	481	Distal Intergenic	3	167240638	167282321	41684	2	79740	ENST00000464922.5	226019	ENSG00000169064	ZBBX	zinc finger B-box domain containing
chr3	167062745	167062763	19	*	801	403	Distal Intergenic	3	167240638	167282321	41684	2	79740	ENST00000464922.5	219558	ENSG00000169064	ZBBX	zinc finger B-box domain containing
chr3	167070482	167070500	19	*	810	418	Distal Intergenic	3	167240638	167282321	41684	2	79740	ENST00000464922.5	211821	ENSG00000169064	ZBBX	zinc finger B-box domain containing
chr3	167070492	167070510	19	*	806	412	Distal Intergenic	3	167240638	167282321	41684	2	79740	ENST00000464922.5	211811	ENSG00000169064	ZBBX	zinc finger B-box domain containing
chr3	167088452	167088470	19	*	808	415	Distal Intergenic	3	167240638	167282321	41684	2	79740	ENST00000464922.5	193851	ENSG00000169064	ZBBX	zinc finger B-box domain containing
chr3	167100642	167100660	19	*	811	421	Distal Intergenic	3	167240638	167282321	41684	2	79740	ENST00000464922.5	181661	ENSG00000169064	ZBBX	zinc finger B-box domain containing
chr3	167112389	167112407	19	*	828	454	Distal Intergenic	3	167240638	167282321	41684	2	79740	ENST00000464922.5	169914	ENSG00000169064	ZBBX	zinc finger B-box domain containing
chr3	167122850	167122868	19	*	805	410	Distal Intergenic	3	167240638	167282321	41684	2	79740	ENST00000464922.5	159453	ENSG00000169064	ZBBX	zinc finger B-box domain containing
chr3	167126101	167126119	19	*	837	472	Distal Intergenic	3	167240638	167282321	41684	2	79740	ENST00000464922.5	156202	ENSG00000169064	ZBBX	zinc finger B-box domain containing
chr3	167129089	167129107	19	*	800	401	Distal Intergenic	3	167240638	167282321	41684	2	79740	ENST00000464922.5	153214	ENSG00000169064	ZBBX	zinc finger B-box domain containing
chr3	167135045	167135063	19	*	812	423	Distal Intergenic	3	167240638	167282321	41684	2	79740	ENST00000464922.5	147258	ENSG00000169064	ZBBX	zinc finger B-box domain containing
chr3	167139486	167139504	19	*	810	419	Distal Intergenic	3	167240638	167282321	41684	2	79740	ENST00000464922.5	142817	ENSG00000169064	ZBBX	zinc finger B-box domain containing
chr3	167139496	167139514	19	*	804	408	Distal Intergenic	3	167240638	167282321	41684	2	79740	ENST00000464922.5	142807	ENSG00000169064	ZBBX	zinc finger B-box domain containing
chr3	167140835	167140853	19	*	808	415	Distal Intergenic	3	167240638	167282321	41684	2	79740	ENST00000464922.5	141468	ENSG00000169064	ZBBX	zinc finger B-box domain containing
chr3	167158041	167158059	19	*	811	420	Distal Intergenic	3	167240638	167282321	41684	2	79740	ENST00000464922.5	124262	ENSG00000169064	ZBBX	zinc finger B-box domain containing
chr3	167158453	167158471	19	*	853	506	Distal Intergenic	3	167240638	167282321	41684	2	79740	ENST00000464922.5	123850	ENSG00000169064	ZBBX	zinc finger B-box domain containing
chr3	167165269	167165287	19	*	817	432	Distal Intergenic	3	167240638	167282321	41684	2	79740	ENST00000464922.5	117034	ENSG00000169064	ZBBX	zinc finger B-box domain containing
chr3	167167659	167167677	19	*	803	405	Distal Intergenic	3	167240638	167282321	41684	2	79740	ENST00000464922.5	114644	ENSG00000169064	ZBBX	zinc finger B-box domain containing
chr3	167185210	167185228	19	*	803	407	Distal Intergenic	3	167240638	167282321	41684	2	79740	ENST00000464922.5	97093	ENSG00000169064	ZBBX	zinc finger B-box domain containing
chr3	167203216	167203234	19	*	820	438	Distal Intergenic	3	167240638	167282321	41684	2	79740	ENST00000464922.5	79087	ENSG00000169064	ZBBX	zinc finger B-box domain containing
chr3	167204696	167204714	19	*	803	406	Distal Intergenic	3	167240638	167282321	41684	2	79740	ENST00000464922.5	77607	ENSG00000169064	ZBBX	zinc finger B-box domain containing
chr3	167210255	167210273	19	*	800	401	Distal Intergenic	3	167240638	167282321	41684	2	79740	ENST00000464922.5	72048	ENSG00000169064	ZBBX	zinc finger B-box domain containing
chr3	167217651	167217669	19	*	824	446	Distal Intergenic	3	167240638	167282321	41684	2	79740	ENST00000464922.5	64652	ENSG00000169064	ZBBX	zinc finger B-box domain containing
chr3	167226234	167226252	19	*	875	556	Distal Intergenic	3	167240638	167282321	41684	2	79740	ENST00000464922.5	56069	ENSG00000169064	ZBBX	zinc finger B-box domain containing
chr3	167226825	167226843	19	*	812	422	Distal Intergenic	3	167240638	167282321	41684	2	79740	ENST00000464922.5	55478	ENSG00000169064	ZBBX	zinc finger B-box domain containing
chr3	167242436	167242454	19	*	826	449	Intron	3	167240638	167282321	41684	2	79740	ENST00000464922.5	39867	ENSG00000169064	ZBBX	zinc finger B-box domain containing
chr3	167253738	167253756	19	*	804	409	Intron	3	167240638	167282321	41684	2	79740	ENST00000464922.5	28565	ENSG00000169064	ZBBX	zinc finger B-box domain containing
chr3	167262699	167262717	19	*	822	441	Intron	3	167240638	167282321	41684	2	79740	ENST00000464922.5	19604	ENSG00000169064	ZBBX	zinc finger B-box domain containing
chr3	167270053	167270071	19	*	809	416	Intron	3	167240638	167282321	41684	2	79740	ENST00000464922.5	12250	ENSG00000169064	ZBBX	zinc finger B-box domain containing
chr3	167280793	167280811	19	*	812	423	Intron	3	167240638	167282321	41684	2	79740	ENST00000464922.5	1510	ENSG00000169064	ZBBX	zinc finger B-box domain containing
chr3	167295231	167295249	19	*	800	401	Intron	3	167240638	167282572	41935	2	79740	ENST00000465071.1	-12659	ENSG00000169064	ZBBX	zinc finger B-box domain containing
chr3	167317645	167317663	19	*	812	423	Intron	3	167240638	167282572	41935	2	79740	ENST00000465071.1	-35073	ENSG00000169064	ZBBX	zinc finger B-box domain containing
chr3	167326338	167326356	19	*	826	450	Intron	3	167240638	167282572	41935	2	79740	ENST00000465071.1	-43766	ENSG00000169064	ZBBX	zinc finger B-box domain containing
chr3	167347257	167347275	19	*	808	415	Intron	3	167240329	167372988	132660	2	79740	ENST00000307529.9	25713	ENSG00000169064	ZBBX	zinc finger B-box domain containing
chr3	167347278	167347296	19	*	800	401	Intron	3	167240329	167372988	132660	2	79740	ENST00000307529.9	25692	ENSG00000169064	ZBBX	zinc finger B-box domain containing
chr3	167357715	167357733	19	*	803	406	Intron	3	167240329	167372988	132660	2	79740	ENST00000307529.9	15255	ENSG00000169064	ZBBX	zinc finger B-box domain containing
chr3	167361874	167361892	19	*	801	403	Intron	3	167240329	167372988	132660	2	79740	ENST00000307529.9	11096	ENSG00000169064	ZBBX	zinc finger B-box domain containing
chr3	167367350	167367368	19	*	844	486	Intron	3	167240329	167372988	132660	2	79740	ENST00000307529.9	5620	ENSG00000169064	ZBBX	zinc finger B-box domain containing
chr3	167369340	167369358	19	*	803	406	Intron	3	167240329	167372988	132660	2	79740	ENST00000307529.9	3630	ENSG00000169064	ZBBX	zinc finger B-box domain containing
chr3	167377526	167377544	19	*	847	493	Intron	3	167317005	167379794	62790	2	79740	ENST00000469220.1	2250	ENSG00000169064	ZBBX	zinc finger B-box domain containing
chr3	167380166	167380184	19	*	879	566	Promoter	3	167240632	167380283	139652	2	79740	ENST00000392764.5	99	ENSG00000169064	ZBBX	zinc finger B-box domain containing
chr3	167382321	167382339	19	*	803	405	Intron	3	167368456	167381346	12891	2	79740	ENST00000473888.1	-975	ENSG00000169064	ZBBX	zinc finger B-box domain containing
chr3	167383276	167383294	19	*	815	428	Intron	3	167368456	167381346	12891	2	79740	ENST00000473888.1	-1930	ENSG00000169064	ZBBX	zinc finger B-box domain containing
chr3	167408438	167408456	19	*	844	486	Exon	3	167240444	167407874	167431	2	79740	ENST00000674903.1	-564	ENSG00000169064	ZBBX	zinc finger B-box domain containing
chr4	25014688	25014706	19	*	828	454	Intron	4	24999767	25030665	30899	2	55203	ENST00000512108.1	15959	ENSG00000153012	LGI2	leucine rich repeat LGI family member 2
chr4	25049740	25049758	19	*	880	570	Distal Intergenic	4	24998847	25030946	32100	2	55203	ENST00000382114.9	-18794	ENSG00000153012	LGI2	leucine rich repeat LGI family member 2
chr4	25058652	25058670	19	*	818	433	Distal Intergenic	4	24998847	25030946	32100	2	55203	ENST00000382114.9	-27706	ENSG00000153012	LGI2	leucine rich repeat LGI family member 2
chr4	25068235	25068253	19	*	847	493	Distal Intergenic	4	24998847	25030946	32100	2	55203	ENST00000382114.9	-37289	ENSG00000153012	LGI2	leucine rich repeat LGI family member 2
chr4	25069291	25069309	19	*	819	435	Distal Intergenic	4	24998847	25030946	32100	2	55203	ENST00000382114.9	-38345	ENSG00000153012	LGI2	leucine rich repeat LGI family member 2
chr4	73866390	73866408	19	*	874	555	Distal Intergenic	4	73869393	73870177	785	1	2919	ENST00000509101.1	-2985	ENSG00000163739	CXCL1	C-X-C motif chemokine ligand 1
chr4	73872055	73872073	19	*	809	417	Distal Intergenic	4	73869393	73871308	1916	1	2919	ENST00000395761.4	2662	ENSG00000163739	CXCL1	C-X-C motif chemokine ligand 1
chr4	73880655	73880673	19	*	843	485	Distal Intergenic	4	73869393	73871308	1916	1	2919	ENST00000395761.4	11262	ENSG00000163739	CXCL1	C-X-C motif chemokine ligand 1
chr4	73890498	73890516	19	*	800	401	Distal Intergenic	4	73869393	73871308	1916	1	2919	ENST00000395761.4	21105	ENSG00000163739	CXCL1	C-X-C motif chemokine ligand 1
chr4	73905331	73905349	19	*	803	406	Distal Intergenic	4	73869393	73871308	1916	1	2919	ENST00000395761.4	35938	ENSG00000163739	CXCL1	C-X-C motif chemokine ligand 1
chr4	73909948	73909966	19	*	837	473	Distal Intergenic	4	73869393	73871308	1916	1	2919	ENST00000395761.4	40555	ENSG00000163739	CXCL1	C-X-C motif chemokine ligand 1
chr4	73920494	73920512	19	*	800	401	Distal Intergenic	4	73869393	73871308	1916	1	2919	ENST00000395761.4	51101	ENSG00000163739	CXCL1	C-X-C motif chemokine ligand 1
chr4	73925153	73925171	19	*	804	407	Distal Intergenic	4	73869393	73871308	1916	1	2919	ENST00000395761.4	55760	ENSG00000163739	CXCL1	C-X-C motif chemokine ligand 1
chr4	74415788	74415806	19	*	897	614	Distal Intergenic	4	74445136	74455005	9870	1	374	ENST00000395748.8	-29330	ENSG00000109321	AREG	amphiregulin
chr4	74428399	74428417	19	*	802	403	Intron	4	74445136	74455005	9870	1	374	ENST00000395748.8	-16719	ENSG00000109321	AREG	amphiregulin
chr4	74430374	74430392	19	*	801	402	Intron	4	74445136	74455005	9870	1	374	ENST00000395748.8	-14744	ENSG00000109321	AREG	amphiregulin
chr4	74432070	74432088	19	*	805	409	Intron	4	74445136	74455005	9870	1	374	ENST00000395748.8	-13048	ENSG00000109321	AREG	amphiregulin
chr4	74432215	74432233	19	*	819	437	Intron	4	74445136	74455005	9870	1	374	ENST00000395748.8	-12903	ENSG00000109321	AREG	amphiregulin
chr4	74433568	74433586	19	*	819	436	Intron	4	74445136	74455005	9870	1	374	ENST00000395748.8	-11550	ENSG00000109321	AREG	amphiregulin
chr4	74439256	74439274	19	*	818	435	Intron	4	74445136	74455005	9870	1	374	ENST00000395748.8	-5862	ENSG00000109321	AREG	amphiregulin
chr4	74440287	74440305	19	*	876	559	Exon	4	74445136	74455005	9870	1	374	ENST00000395748.8	-4831	ENSG00000109321	AREG	amphiregulin
chr4	74449889	74449907	19	*	830	457	Intron	4	74448639	74450532	1894	1	374	ENST00000511560.1	1250	ENSG00000109321	AREG	amphiregulin
chr4	74452620	74452638	19	*	802	405	3' UTR	4	74448639	74450532	1894	1	374	ENST00000511560.1	3981	ENSG00000109321	AREG	amphiregulin
chr4	74462790	74462808	19	*	832	461	Distal Intergenic	4	74448639	74450532	1894	1	374	ENST00000511560.1	14151	ENSG00000109321	AREG	amphiregulin
chr4	74463032	74463050	19	*	810	418	Distal Intergenic	4	74448639	74450532	1894	1	374	ENST00000511560.1	14393	ENSG00000109321	AREG	amphiregulin
chr4	74487322	74487340	19	*	817	432	Distal Intergenic	4	74448639	74450532	1894	1	374	ENST00000511560.1	38683	ENSG00000109321	AREG	amphiregulin
chr4	74491034	74491052	19	*	860	522	Distal Intergenic	4	74448639	74450532	1894	1	374	ENST00000511560.1	42395	ENSG00000109321	AREG	amphiregulin
chr4	74497346	74497364	19	*	814	426	Distal Intergenic	4	74448639	74450532	1894	1	374	ENST00000511560.1	48707	ENSG00000109321	AREG	amphiregulin
chr4	74503518	74503536	19	*	802	403	Distal Intergenic	4	74448639	74450532	1894	1	374	ENST00000511560.1	54879	ENSG00000109321	AREG	amphiregulin
chr5	41386637	41386655	19	*	803	407	Intron	5	41306952	41510601	203650	2	345557	ENST00000377801.8	123946	ENSG00000182836	PLCXD3	phosphatidylinositol specific phospholipase C X domain containing 3
chr5	41391781	41391799	19	*	815	429	Intron	5	41306952	41510601	203650	2	345557	ENST00000377801.8	118802	ENSG00000182836	PLCXD3	phosphatidylinositol specific phospholipase C X domain containing 3
chr5	41400601	41400619	19	*	823	444	Intron	5	41306952	41510601	203650	2	345557	ENST00000377801.8	109982	ENSG00000182836	PLCXD3	phosphatidylinositol specific phospholipase C X domain containing 3
chr5	41403859	41403877	19	*	803	406	Intron	5	41306952	41510601	203650	2	345557	ENST00000377801.8	106724	ENSG00000182836	PLCXD3	phosphatidylinositol specific phospholipase C X domain containing 3
chr5	41405016	41405034	19	*	804	408	Intron	5	41306952	41510601	203650	2	345557	ENST00000377801.8	105567	ENSG00000182836	PLCXD3	phosphatidylinositol specific phospholipase C X domain containing 3
chr5	41408023	41408041	19	*	800	400	Intron	5	41306952	41510601	203650	2	345557	ENST00000377801.8	102560	ENSG00000182836	PLCXD3	phosphatidylinositol specific phospholipase C X domain containing 3
chr5	41420724	41420742	19	*	831	459	Intron	5	41306952	41510601	203650	2	345557	ENST00000377801.8	89859	ENSG00000182836	PLCXD3	phosphatidylinositol specific phospholipase C X domain containing 3
chr5	41428217	41428235	19	*	848	495	Intron	5	41306952	41510601	203650	2	345557	ENST00000377801.8	82366	ENSG00000182836	PLCXD3	phosphatidylinositol specific phospholipase C X domain containing 3
chr5	41430084	41430102	19	*	840	478	Intron	5	41306952	41510601	203650	2	345557	ENST00000377801.8	80499	ENSG00000182836	PLCXD3	phosphatidylinositol specific phospholipase C X domain containing 3
chr5	41443762	41443780	19	*	800	401	Intron	5	41306952	41510601	203650	2	345557	ENST00000377801.8	66821	ENSG00000182836	PLCXD3	phosphatidylinositol specific phospholipase C X domain containing 3
chr5	41448880	41448898	19	*	806	412	Intron	5	41306952	41510601	203650	2	345557	ENST00000377801.8	61703	ENSG00000182836	PLCXD3	phosphatidylinositol specific phospholipase C X domain containing 3
chr5	41457240	41457258	19	*	824	445	Intron	5	41306952	41510601	203650	2	345557	ENST00000377801.8	53343	ENSG00000182836	PLCXD3	phosphatidylinositol specific phospholipase C X domain containing 3
chr5	41459210	41459228	19	*	814	426	Intron	5	41306952	41510601	203650	2	345557	ENST00000377801.8	51373	ENSG00000182836	PLCXD3	phosphatidylinositol specific phospholipase C X domain containing 3
chr5	41478533	41478551	19	*	811	421	Intron	5	41306952	41510601	203650	2	345557	ENST00000377801.8	32050	ENSG00000182836	PLCXD3	phosphatidylinositol specific phospholipase C X domain containing 3
chr5	41488383	41488401	19	*	803	406	Intron	5	41306952	41510601	203650	2	345557	ENST00000377801.8	22200	ENSG00000182836	PLCXD3	phosphatidylinositol specific phospholipase C X domain containing 3
chr5	41500898	41500916	19	*	827	451	Intron	5	41306952	41510601	203650	2	345557	ENST00000377801.8	9685	ENSG00000182836	PLCXD3	phosphatidylinositol specific phospholipase C X domain containing 3
chr5	41518152	41518170	19	*	805	410	Distal Intergenic	5	41306957	41510628	203672	2	345557	ENST00000328457.5	-7524	ENSG00000182836	PLCXD3	phosphatidylinositol specific phospholipase C X domain containing 3
chr5	41534376	41534394	19	*	803	406	Distal Intergenic	5	41306957	41510628	203672	2	345557	ENST00000328457.5	-23748	ENSG00000182836	PLCXD3	phosphatidylinositol specific phospholipase C X domain containing 3
chr5	41538811	41538829	19	*	834	464	Distal Intergenic	5	41306957	41510628	203672	2	345557	ENST00000328457.5	-28183	ENSG00000182836	PLCXD3	phosphatidylinositol specific phospholipase C X domain containing 3
chr5	41551724	41551742	19	*	817	431	Distal Intergenic	5	41306957	41510628	203672	2	345557	ENST00000328457.5	-41096	ENSG00000182836	PLCXD3	phosphatidylinositol specific phospholipase C X domain containing 3
chr5	41553619	41553637	19	*	804	408	Distal Intergenic	5	41306957	41510628	203672	2	345557	ENST00000328457.5	-42991	ENSG00000182836	PLCXD3	phosphatidylinositol specific phospholipase C X domain containing 3
chr5	41563168	41563186	19	*	803	406	Distal Intergenic	5	41306957	41510628	203672	2	345557	ENST00000328457.5	-52540	ENSG00000182836	PLCXD3	phosphatidylinositol specific phospholipase C X domain containing 3
chr5	41564985	41565003	19	*	800	401	Distal Intergenic	5	41306957	41510628	203672	2	345557	ENST00000328457.5	-54357	ENSG00000182836	PLCXD3	phosphatidylinositol specific phospholipase C X domain containing 3
chr5	41576349	41576367	19	*	801	402	Distal Intergenic	5	41306957	41510628	203672	2	345557	ENST00000328457.5	-65721	ENSG00000182836	PLCXD3	phosphatidylinositol specific phospholipase C X domain containing 3
chr5	41583943	41583961	19	*	841	481	Distal Intergenic	5	41306957	41510628	203672	2	345557	ENST00000328457.5	-73315	ENSG00000182836	PLCXD3	phosphatidylinositol specific phospholipase C X domain containing 3
chr5	41595177	41595195	19	*	811	421	Distal Intergenic	5	41306957	41510628	203672	2	345557	ENST00000328457.5	-84549	ENSG00000182836	PLCXD3	phosphatidylinositol specific phospholipase C X domain containing 3
chr5	41599540	41599558	19	*	803	406	Distal Intergenic	5	41306957	41510628	203672	2	345557	ENST00000328457.5	-88912	ENSG00000182836	PLCXD3	phosphatidylinositol specific phospholipase C X domain containing 3
chr5	41601984	41602002	19	*	835	467	Distal Intergenic	5	41306957	41510628	203672	2	345557	ENST00000328457.5	-91356	ENSG00000182836	PLCXD3	phosphatidylinositol specific phospholipase C X domain containing 3
chr5	41602116	41602134	19	*	823	444	Distal Intergenic	5	41306957	41510628	203672	2	345557	ENST00000328457.5	-91488	ENSG00000182836	PLCXD3	phosphatidylinositol specific phospholipase C X domain containing 3
chr5	41616276	41616294	19	*	842	482	Distal Intergenic	5	41306957	41510628	203672	2	345557	ENST00000328457.5	-105648	ENSG00000182836	PLCXD3	phosphatidylinositol specific phospholipase C X domain containing 3
chr5	138456075	138456093	19	*	809	416	Distal Intergenic	5	138465479	138469303	3825	1	1958	ENST00000239938.5	-9386	ENSG00000120738	EGR1	early growth response 1
chr5	138466371	138466389	19	*	807	414	Intron	5	138465479	138469303	3825	1	1958	ENST00000239938.5	892	ENSG00000120738	EGR1	early growth response 1
chr5	138471113	138471131	19	*	838	474	Distal Intergenic	5	138465479	138469303	3825	1	1958	ENST00000239938.5	5634	ENSG00000120738	EGR1	early growth response 1
chr5	138474004	138474022	19	*	802	404	Exon	5	138465479	138469303	3825	1	1958	ENST00000239938.5	8525	ENSG00000120738	EGR1	early growth response 1
chr5	138486404	138486422	19	*	814	426	Distal Intergenic	5	138465479	138469303	3825	1	1958	ENST00000239938.5	20925	ENSG00000120738	EGR1	early growth response 1
chr6	36675879	36675897	19	*	819	437	Distal Intergenic	6	36676460	36687337	10878	1	1026	ENST00000615513.4	-563	ENSG00000124762	CDKN1A	cyclin dependent kinase inhibitor 1A
chr6	36676449	36676467	19	*	944	760	Promoter	6	36676460	36687337	10878	1	1026	ENST00000615513.4	0	ENSG00000124762	CDKN1A	cyclin dependent kinase inhibitor 1A
chr6	36677331	36677349	19	*	824	446	Intron	6	36676528	36684511	7984	1	1026	ENST00000459970.1	803	ENSG00000124762	CDKN1A	cyclin dependent kinase inhibitor 1A
chr6	36682643	36682661	19	*	845	489	5' UTR	6	36678771	36680857	2087	1	1026	ENST00000462537.3	3872	ENSG00000124762	CDKN1A	cyclin dependent kinase inhibitor 1A
chr6	36684541	36684559	19	*	847	493	Exon	6	36678771	36680857	2087	1	1026	ENST00000462537.3	5770	ENSG00000124762	CDKN1A	cyclin dependent kinase inhibitor 1A
chr6	47968555	47968573	19	*	801	402	Intron	6	48069213	48111078	41866	2	442213	ENST00000661865.1	142505	ENSG00000244694	PTCHD4	patched domain containing 4
chr6	47969330	47969348	19	*	807	413	Intron	6	48069213	48111078	41866	2	442213	ENST00000661865.1	141730	ENSG00000244694	PTCHD4	patched domain containing 4
chr6	47994325	47994343	19	*	804	408	Intron	6	48069213	48111078	41866	2	442213	ENST00000661865.1	116735	ENSG00000244694	PTCHD4	patched domain containing 4
chr6	47996007	47996025	19	*	802	404	Intron	6	48069213	48111078	41866	2	442213	ENST00000661865.1	115053	ENSG00000244694	PTCHD4	patched domain containing 4
chr6	48003434	48003452	19	*	803	405	Intron	6	48069213	48111078	41866	2	442213	ENST00000661865.1	107626	ENSG00000244694	PTCHD4	patched domain containing 4
chr6	48007677	48007695	19	*	823	444	Intron	6	48069213	48111078	41866	2	442213	ENST00000661865.1	103383	ENSG00000244694	PTCHD4	patched domain containing 4
chr6	48023080	48023098	19	*	826	449	Intron	6	48069213	48111078	41866	2	442213	ENST00000661865.1	87980	ENSG00000244694	PTCHD4	patched domain containing 4
chr6	48043643	48043661	19	*	801	402	Intron	6	48069213	48111078	41866	2	442213	ENST00000661865.1	67417	ENSG00000244694	PTCHD4	patched domain containing 4
chr6	48073260	48073278	19	*	801	402	Intron	6	48069213	48111078	41866	2	442213	ENST00000661865.1	37800	ENSG00000244694	PTCHD4	patched domain containing 4
chr6	48075206	48075224	19	*	816	430	Intron	6	48069213	48111078	41866	2	442213	ENST00000661865.1	35854	ENSG00000244694	PTCHD4	patched domain containing 4
chr6	48093294	48093312	19	*	804	408	Intron	6	48069213	48111078	41866	2	442213	ENST00000661865.1	17766	ENSG00000244694	PTCHD4	patched domain containing 4
chr6	48111198	48111216	19	*	874	553	Promoter	6	47856673	48111197	254525	2	442213	ENST00000339488.9	-1	ENSG00000244694	PTCHD4	patched domain containing 4
chr6	48115990	48116008	19	*	803	406	Distal Intergenic	6	47856673	48111197	254525	2	442213	ENST00000339488.9	-4793	ENSG00000244694	PTCHD4	patched domain containing 4
chr6	48128506	48128524	19	*	801	402	Distal Intergenic	6	47856673	48111197	254525	2	442213	ENST00000339488.9	-17309	ENSG00000244694	PTCHD4	patched domain containing 4
chr6	48140492	48140510	19	*	807	413	Distal Intergenic	6	47856673	48111197	254525	2	442213	ENST00000339488.9	-29295	ENSG00000244694	PTCHD4	patched domain containing 4
chr6	48163609	48163627	19	*	800	401	Distal Intergenic	6	47856673	48111197	254525	2	442213	ENST00000339488.9	-52412	ENSG00000244694	PTCHD4	patched domain containing 4
chr6	48173626	48173644	19	*	811	421	Distal Intergenic	6	47856673	48111197	254525	2	442213	ENST00000339488.9	-62429	ENSG00000244694	PTCHD4	patched domain containing 4
chr6	48201113	48201131	19	*	801	402	Distal Intergenic	6	47856673	48111197	254525	2	442213	ENST00000339488.9	-89916	ENSG00000244694	PTCHD4	patched domain containing 4
chr6	48205387	48205405	19	*	816	430	Distal Intergenic	6	47856673	48111197	254525	2	442213	ENST00000339488.9	-94190	ENSG00000244694	PTCHD4	patched domain containing 4
chr6	48206409	48206427	19	*	825	448	Distal Intergenic	6	47856673	48111197	254525	2	442213	ENST00000339488.9	-95212	ENSG00000244694	PTCHD4	patched domain containing 4
chr6	48207272	48207290	19	*	820	437	Distal Intergenic	6	47856673	48111197	254525	2	442213	ENST00000339488.9	-96075	ENSG00000244694	PTCHD4	patched domain containing 4
chr6	48213359	48213377	19	*	812	423	Distal Intergenic	6	47856673	48111197	254525	2	442213	ENST00000339488.9	-102162	ENSG00000244694	PTCHD4	patched domain containing 4
chr6	48216618	48216636	19	*	844	487	Distal Intergenic	6	47856673	48111197	254525	2	442213	ENST00000339488.9	-105421	ENSG00000244694	PTCHD4	patched domain containing 4
chr6	48231852	48231870	19	*	870	545	Distal Intergenic	6	47856673	48111197	254525	2	442213	ENST00000339488.9	-120655	ENSG00000244694	PTCHD4	patched domain containing 4
chr6	48237234	48237252	19	*	813	424	Distal Intergenic	6	47856673	48111197	254525	2	442213	ENST00000339488.9	-126037	ENSG00000244694	PTCHD4	patched domain containing 4
chr6	48237760	48237778	19	*	826	450	Distal Intergenic	6	47856673	48111197	254525	2	442213	ENST00000339488.9	-126563	ENSG00000244694	PTCHD4	patched domain containing 4
chr6	48239745	48239763	19	*	807	414	Distal Intergenic	6	47856673	48111197	254525	2	442213	ENST00000339488.9	-128548	ENSG00000244694	PTCHD4	patched domain containing 4
chr6	48244293	48244311	19	*	800	401	Distal Intergenic	6	47856673	48111197	254525	2	442213	ENST00000339488.9	-133096	ENSG00000244694	PTCHD4	patched domain containing 4
chr6	48244678	48244696	19	*	838	473	Distal Intergenic	6	47856673	48111197	254525	2	442213	ENST00000339488.9	-133481	ENSG00000244694	PTCHD4	patched domain containing 4
chr6	48248528	48248546	19	*	829	456	Distal Intergenic	6	47856673	48111197	254525	2	442213	ENST00000339488.9	-137331	ENSG00000244694	PTCHD4	patched domain containing 4
chr6	48249268	48249286	19	*	842	483	Distal Intergenic	6	47856673	48111197	254525	2	442213	ENST00000339488.9	-138071	ENSG00000244694	PTCHD4	patched domain containing 4
chr6	48258711	48258729	19	*	802	404	Distal Intergenic	6	47856673	48111197	254525	2	442213	ENST00000339488.9	-147514	ENSG00000244694	PTCHD4	patched domain containing 4
chr6	48265224	48265242	19	*	806	411	Distal Intergenic	6	47856673	48111197	254525	2	442213	ENST00000339488.9	-154027	ENSG00000244694	PTCHD4	patched domain containing 4
chr6	48276119	48276137	19	*	804	408	Distal Intergenic	6	47856673	48111197	254525	2	442213	ENST00000339488.9	-164922	ENSG00000244694	PTCHD4	patched domain containing 4
chr6	48276588	48276606	19	*	821	439	Distal Intergenic	6	47856673	48111197	254525	2	442213	ENST00000339488.9	-165391	ENSG00000244694	PTCHD4	patched domain containing 4
chr6	48308126	48308144	19	*	808	415	Distal Intergenic	6	47856673	48111197	254525	2	442213	ENST00000339488.9	-196929	ENSG00000244694	PTCHD4	patched domain containing 4
chr6	48314228	48314246	19	*	818	435	Distal Intergenic	6	47856673	48111197	254525	2	442213	ENST00000339488.9	-203031	ENSG00000244694	PTCHD4	patched domain containing 4
chr6	48319813	48319831	19	*	826	450	Distal Intergenic	6	47856673	48111197	254525	2	442213	ENST00000339488.9	-208616	ENSG00000244694	PTCHD4	patched domain containing 4
chr6	48320689	48320707	19	*	804	407	Distal Intergenic	6	47856673	48111197	254525	2	442213	ENST00000339488.9	-209492	ENSG00000244694	PTCHD4	patched domain containing 4
chr6	48324106	48324124	19	*	832	461	Distal Intergenic	6	47856673	48111197	254525	2	442213	ENST00000339488.9	-212909	ENSG00000244694	PTCHD4	patched domain containing 4
chr6	48335084	48335102	19	*	803	406	Distal Intergenic	6	47856673	48111197	254525	2	442213	ENST00000339488.9	-223887	ENSG00000244694	PTCHD4	patched domain containing 4
chr6	48343087	48343105	19	*	814	427	Distal Intergenic	6	47856673	48111197	254525	2	442213	ENST00000339488.9	-231890	ENSG00000244694	PTCHD4	patched domain containing 4
chr6	48348033	48348051	19	*	808	415	Distal Intergenic	6	47856673	48111197	254525	2	442213	ENST00000339488.9	-236836	ENSG00000244694	PTCHD4	patched domain containing 4
chr6	48368648	48368666	19	*	803	406	Distal Intergenic	6	47856673	48111197	254525	2	442213	ENST00000339488.9	-257451	ENSG00000244694	PTCHD4	patched domain containing 4
chr6	48376803	48376821	19	*	804	408	Distal Intergenic	6	47856673	48111197	254525	2	442213	ENST00000339488.9	-265606	ENSG00000244694	PTCHD4	patched domain containing 4
chr6	48413185	48413203	19	*	810	418	Distal Intergenic	6	47856673	48111197	254525	2	442213	ENST00000339488.9	-301988	ENSG00000244694	PTCHD4	patched domain containing 4
chr6	48420700	48420718	19	*	800	401	Distal Intergenic	6	47856673	48111197	254525	2	442213	ENST00000339488.9	-309503	ENSG00000244694	PTCHD4	patched domain containing 4
chr6	48421414	48421432	19	*	821	440	Distal Intergenic	6	47856673	48111197	254525	2	442213	ENST00000339488.9	-310217	ENSG00000244694	PTCHD4	patched domain containing 4
chr6	48423292	48423310	19	*	807	414	Distal Intergenic	6	47856673	48111197	254525	2	442213	ENST00000339488.9	-312095	ENSG00000244694	PTCHD4	patched domain containing 4
chr6	48424386	48424404	19	*	831	460	Distal Intergenic	6	47856673	48111197	254525	2	442213	ENST00000339488.9	-313189	ENSG00000244694	PTCHD4	patched domain containing 4
chr6	48425518	48425536	19	*	812	422	Distal Intergenic	6	47856673	48111197	254525	2	442213	ENST00000339488.9	-314321	ENSG00000244694	PTCHD4	patched domain containing 4
chr6	48485942	48485960	19	*	816	431	Distal Intergenic	6	47856673	48111197	254525	2	442213	ENST00000339488.9	-374745	ENSG00000244694	PTCHD4	patched domain containing 4
chr6	48499451	48499469	19	*	810	418	Distal Intergenic	6	47856673	48111197	254525	2	442213	ENST00000339488.9	-388254	ENSG00000244694	PTCHD4	patched domain containing 4
chr6	48500627	48500645	19	*	801	402	Distal Intergenic	6	47856673	48111197	254525	2	442213	ENST00000339488.9	-389430	ENSG00000244694	PTCHD4	patched domain containing 4
chr6	48503571	48503589	19	*	812	423	Distal Intergenic	6	47856673	48111197	254525	2	442213	ENST00000339488.9	-392374	ENSG00000244694	PTCHD4	patched domain containing 4
chr6	48508183	48508201	19	*	803	406	Distal Intergenic	6	47856673	48111197	254525	2	442213	ENST00000339488.9	-396986	ENSG00000244694	PTCHD4	patched domain containing 4
chr6	48514444	48514462	19	*	806	412	Distal Intergenic	6	47856673	48111197	254525	2	442213	ENST00000339488.9	-403247	ENSG00000244694	PTCHD4	patched domain containing 4
chr6	48517221	48517239	19	*	803	406	Distal Intergenic	6	47856673	48111197	254525	2	442213	ENST00000339488.9	-406024	ENSG00000244694	PTCHD4	patched domain containing 4
chr6	48521072	48521090	19	*	808	416	Distal Intergenic	6	47856673	48111197	254525	2	442213	ENST00000339488.9	-409875	ENSG00000244694	PTCHD4	patched domain containing 4
chr6	48538553	48538571	19	*	812	423	Distal Intergenic	6	47856673	48111197	254525	2	442213	ENST00000339488.9	-427356	ENSG00000244694	PTCHD4	patched domain containing 4
chr6	48549859	48549877	19	*	823	444	Distal Intergenic	6	47856673	48111197	254525	2	442213	ENST00000339488.9	-438662	ENSG00000244694	PTCHD4	patched domain containing 4
chr6	48567401	48567419	19	*	833	463	Distal Intergenic	6	47856673	48111197	254525	2	442213	ENST00000339488.9	-456204	ENSG00000244694	PTCHD4	patched domain containing 4
chr6	48568441	48568459	19	*	803	406	Distal Intergenic	6	47856673	48111197	254525	2	442213	ENST00000339488.9	-457244	ENSG00000244694	PTCHD4	patched domain containing 4
chr6	48570709	48570727	19	*	812	423	Distal Intergenic	6	47856673	48111197	254525	2	442213	ENST00000339488.9	-459512	ENSG00000244694	PTCHD4	patched domain containing 4
chr6	48578541	48578559	19	*	800	401	Distal Intergenic	6	47856673	48111197	254525	2	442213	ENST00000339488.9	-467344	ENSG00000244694	PTCHD4	patched domain containing 4
chr6	48586319	48586337	19	*	800	401	Distal Intergenic	6	47856673	48111197	254525	2	442213	ENST00000339488.9	-475122	ENSG00000244694	PTCHD4	patched domain containing 4
chr6	48591482	48591500	19	*	806	411	Distal Intergenic	6	47856673	48111197	254525	2	442213	ENST00000339488.9	-480285	ENSG00000244694	PTCHD4	patched domain containing 4
chr6	48608489	48608507	19	*	807	413	Distal Intergenic	6	47856673	48111197	254525	2	442213	ENST00000339488.9	-497292	ENSG00000244694	PTCHD4	patched domain containing 4
chr6	48617346	48617364	19	*	816	429	Distal Intergenic	6	47856673	48111197	254525	2	442213	ENST00000339488.9	-506149	ENSG00000244694	PTCHD4	patched domain containing 4
chr6	48624399	48624417	19	*	828	454	Distal Intergenic	6	47856673	48111197	254525	2	442213	ENST00000339488.9	-513202	ENSG00000244694	PTCHD4	patched domain containing 4
chr6	48639637	48639655	19	*	804	408	Distal Intergenic	6	47856673	48111197	254525	2	442213	ENST00000339488.9	-528440	ENSG00000244694	PTCHD4	patched domain containing 4
chr6	48649517	48649535	19	*	806	412	Distal Intergenic	6	47856673	48111197	254525	2	442213	ENST00000339488.9	-538320	ENSG00000244694	PTCHD4	patched domain containing 4
chr6	48658616	48658634	19	*	811	421	Distal Intergenic	6	47856673	48111197	254525	2	442213	ENST00000339488.9	-547419	ENSG00000244694	PTCHD4	patched domain containing 4
chr6	48663638	48663656	19	*	862	526	Distal Intergenic	6	47856673	48111197	254525	2	442213	ENST00000339488.9	-552441	ENSG00000244694	PTCHD4	patched domain containing 4
chr6	48690344	48690362	19	*	802	403	Distal Intergenic	6	47856673	48111197	254525	2	442213	ENST00000339488.9	-579147	ENSG00000244694	PTCHD4	patched domain containing 4
chr6	48692287	48692305	19	*	811	421	Distal Intergenic	6	47856673	48111197	254525	2	442213	ENST00000339488.9	-581090	ENSG00000244694	PTCHD4	patched domain containing 4
chr6	48693065	48693083	19	*	803	405	Distal Intergenic	6	47856673	48111197	254525	2	442213	ENST00000339488.9	-581868	ENSG00000244694	PTCHD4	patched domain containing 4
chr6	48711948	48711966	19	*	812	423	Distal Intergenic	6	47856673	48111197	254525	2	442213	ENST00000339488.9	-600751	ENSG00000244694	PTCHD4	patched domain containing 4
chr6	48717536	48717554	19	*	805	409	Distal Intergenic	6	47856673	48111197	254525	2	442213	ENST00000339488.9	-606339	ENSG00000244694	PTCHD4	patched domain containing 4
chr6	48720001	48720019	19	*	806	412	Distal Intergenic	6	47856673	48111197	254525	2	442213	ENST00000339488.9	-608804	ENSG00000244694	PTCHD4	patched domain containing 4
chr6	48720195	48720213	19	*	811	420	Distal Intergenic	6	47856673	48111197	254525	2	442213	ENST00000339488.9	-608998	ENSG00000244694	PTCHD4	patched domain containing 4
chr6	48722657	48722675	19	*	803	406	Distal Intergenic	6	47856673	48111197	254525	2	442213	ENST00000339488.9	-611460	ENSG00000244694	PTCHD4	patched domain containing 4
chr6	48733497	48733515	19	*	833	464	Distal Intergenic	6	47856673	48111197	254525	2	442213	ENST00000339488.9	-622300	ENSG00000244694	PTCHD4	patched domain containing 4
chr6	48750262	48750280	19	*	836	469	Distal Intergenic	6	47856673	48111197	254525	2	442213	ENST00000339488.9	-639065	ENSG00000244694	PTCHD4	patched domain containing 4
chr6	48758604	48758622	19	*	812	422	Intron	6	47856673	48111197	254525	2	442213	ENST00000339488.9	-647407	ENSG00000244694	PTCHD4	patched domain containing 4
chr6	48759705	48759723	19	*	806	411	Intron	6	47856673	48111197	254525	2	442213	ENST00000339488.9	-648508	ENSG00000244694	PTCHD4	patched domain containing 4
chr6	48762899	48762917	19	*	809	416	Intron	6	47856673	48111197	254525	2	442213	ENST00000339488.9	-651702	ENSG00000244694	PTCHD4	patched domain containing 4
chr6	48776684	48776702	19	*	848	495	Intron	6	47856673	48111197	254525	2	442213	ENST00000339488.9	-665487	ENSG00000244694	PTCHD4	patched domain containing 4
chr6	48778033	48778051	19	*	855	509	Intron	6	47856673	48111197	254525	2	442213	ENST00000339488.9	-666836	ENSG00000244694	PTCHD4	patched domain containing 4
chr6	48778396	48778414	19	*	818	434	Intron	6	47856673	48111197	254525	2	442213	ENST00000339488.9	-667199	ENSG00000244694	PTCHD4	patched domain containing 4
chr6	108981808	108981826	19	*	811	420	Distal Intergenic	6	108988363	108993016	4654	2	27244	ENST00000520364.1	11190	ENSG00000080546	SESN1	sestrin 1
chr6	108992758	108992776	19	*	833	464	Promoter	6	108988363	108993016	4654	2	27244	ENST00000520364.1	240	ENSG00000080546	SESN1	sestrin 1
chr6	108992794	108992812	19	*	802	404	Promoter	6	108988363	108993016	4654	2	27244	ENST00000520364.1	204	ENSG00000080546	SESN1	sestrin 1
chr6	109008417	109008435	19	*	821	440	Intron	6	108986442	109008988	22547	2	27244	ENST00000302071.6	553	ENSG00000080546	SESN1	sestrin 1
chr6	109009018	109009036	19	*	838	473	Promoter	6	108986442	109008988	22547	2	27244	ENST00000302071.6	-30	ENSG00000080546	SESN1	sestrin 1
chr6	109015391	109015409	19	*	852	505	Intron	6	108986442	109009555	23114	2	27244	ENST00000356644.7	-5836	ENSG00000080546	SESN1	sestrin 1
chr6	109039345	109039363	19	*	800	401	Intron	6	108986442	109009555	23114	2	27244	ENST00000356644.7	-29790	ENSG00000080546	SESN1	sestrin 1
chr6	109076553	109076571	19	*	809	418	Intron	6	109088102	109093968	5867	2	27244	ENST00000517548.1	17397	ENSG00000080546	SESN1	sestrin 1
chr6	109079249	109079267	19	*	802	403	Intron	6	109088102	109093968	5867	2	27244	ENST00000517548.1	14701	ENSG00000080546	SESN1	sestrin 1
chr6	109081222	109081240	19	*	807	413	Intron	6	109088102	109093968	5867	2	27244	ENST00000517548.1	12728	ENSG00000080546	SESN1	sestrin 1
chr6	109088181	109088199	19	*	835	467	Exon	6	109088102	109093968	5867	2	27244	ENST00000517548.1	5769	ENSG00000080546	SESN1	sestrin 1
chr6	134027256	134027274	19	*	827	451	Intron	6	133987581	134052624	65044	2	154091	ENST00000275230.6	25350	ENSG00000146411	SLC2A12	solute carrier family 2 member 12
chr6	134029215	134029233	19	*	833	463	Exon	6	133987581	134052624	65044	2	154091	ENST00000275230.6	23391	ENSG00000146411	SLC2A12	solute carrier family 2 member 12
chr6	134029708	134029726	19	*	835	468	Exon	6	133987581	134052624	65044	2	154091	ENST00000275230.6	22898	ENSG00000146411	SLC2A12	solute carrier family 2 member 12
chr6	134031797	134031815	19	*	830	457	Intron	6	133987581	134052624	65044	2	154091	ENST00000275230.6	20809	ENSG00000146411	SLC2A12	solute carrier family 2 member 12
chr6	134042567	134042585	19	*	813	425	Intron	6	133987581	134052624	65044	2	154091	ENST00000275230.6	10039	ENSG00000146411	SLC2A12	solute carrier family 2 member 12
chr6	134044039	134044057	19	*	804	407	Intron	6	133987581	134052624	65044	2	154091	ENST00000275230.6	8567	ENSG00000146411	SLC2A12	solute carrier family 2 member 12
chr6	134047793	134047811	19	*	836	469	Intron	6	133987581	134052624	65044	2	154091	ENST00000275230.6	4813	ENSG00000146411	SLC2A12	solute carrier family 2 member 12
chr6	134048057	134048075	19	*	810	418	Intron	6	133987581	134052624	65044	2	154091	ENST00000275230.6	4549	ENSG00000146411	SLC2A12	solute carrier family 2 member 12
chr6	134049636	134049654	19	*	813	425	Intron	6	133987581	134052624	65044	2	154091	ENST00000275230.6	2970	ENSG00000146411	SLC2A12	solute carrier family 2 member 12
chr6	134051977	134051995	19	*	801	403	Intron	6	133987581	134052624	65044	2	154091	ENST00000275230.6	629	ENSG00000146411	SLC2A12	solute carrier family 2 member 12
chr6	134056611	134056629	19	*	808	414	Distal Intergenic	6	133987581	134052624	65044	2	154091	ENST00000275230.6	-3987	ENSG00000146411	SLC2A12	solute carrier family 2 member 12
chr6	134057614	134057632	19	*	883	578	Distal Intergenic	6	133987581	134052624	65044	2	154091	ENST00000275230.6	-4990	ENSG00000146411	SLC2A12	solute carrier family 2 member 12
chr6	134059233	134059251	19	*	829	456	Distal Intergenic	6	133987581	134052624	65044	2	154091	ENST00000275230.6	-6609	ENSG00000146411	SLC2A12	solute carrier family 2 member 12
chr6	134059583	134059601	19	*	801	403	Distal Intergenic	6	133987581	134052624	65044	2	154091	ENST00000275230.6	-6959	ENSG00000146411	SLC2A12	solute carrier family 2 member 12
chr6	134068987	134069005	19	*	810	419	Distal Intergenic	6	133987581	134052624	65044	2	154091	ENST00000275230.6	-16363	ENSG00000146411	SLC2A12	solute carrier family 2 member 12
chr6	134070836	134070854	19	*	812	423	Distal Intergenic	6	133987581	134052624	65044	2	154091	ENST00000275230.6	-18212	ENSG00000146411	SLC2A12	solute carrier family 2 member 12
chr6	134078128	134078146	19	*	805	410	Intron	6	133987581	134052624	65044	2	154091	ENST00000275230.6	-25504	ENSG00000146411	SLC2A12	solute carrier family 2 member 12
chr6	134079220	134079238	19	*	814	427	Intron	6	133987581	134052624	65044	2	154091	ENST00000275230.6	-26596	ENSG00000146411	SLC2A12	solute carrier family 2 member 12
chr6	134082217	134082235	19	*	826	449	Intron	6	133987581	134052624	65044	2	154091	ENST00000275230.6	-29593	ENSG00000146411	SLC2A12	solute carrier family 2 member 12
chr6	134082635	134082653	19	*	829	455	Intron	6	133987581	134052624	65044	2	154091	ENST00000275230.6	-30011	ENSG00000146411	SLC2A12	solute carrier family 2 member 12
chr6	134086170	134086188	19	*	819	437	Intron	6	133987581	134052624	65044	2	154091	ENST00000275230.6	-33546	ENSG00000146411	SLC2A12	solute carrier family 2 member 12
chr6	134101048	134101066	19	*	800	401	Intron	6	133987581	134052624	65044	2	154091	ENST00000275230.6	-48424	ENSG00000146411	SLC2A12	solute carrier family 2 member 12
chr6	134111520	134111538	19	*	804	408	Intron	6	133987581	134052624	65044	2	154091	ENST00000275230.6	-58896	ENSG00000146411	SLC2A12	solute carrier family 2 member 12
chr7	30817788	30817806	19	*	823	444	Intron	7	30852273	30923812	71540	1	358	ENST00000509504.2	-34467	ENSG00000240583	AQP1	aquaporin 1 (Colton blood group)
chr7	30820798	30820816	19	*	807	413	Intron	7	30852273	30923812	71540	1	358	ENST00000509504.2	-31457	ENSG00000240583	AQP1	aquaporin 1 (Colton blood group)
chr7	30821542	30821560	19	*	835	467	Intron	7	30852273	30923812	71540	1	358	ENST00000509504.2	-30713	ENSG00000240583	AQP1	aquaporin 1 (Colton blood group)
chr7	30829914	30829932	19	*	800	401	Intron	7	30852273	30923812	71540	1	358	ENST00000509504.2	-22341	ENSG00000240583	AQP1	aquaporin 1 (Colton blood group)
chr7	30885463	30885481	19	*	817	431	Intron	7	30911853	30925501	13649	1	358	ENST00000652696.1	-26372	ENSG00000240583	AQP1	aquaporin 1 (Colton blood group)
chr7	30902407	30902425	19	*	821	440	Intron	7	30911853	30925501	13649	1	358	ENST00000652696.1	-9428	ENSG00000240583	AQP1	aquaporin 1 (Colton blood group)
chr7	30904480	30904498	19	*	802	405	Intron	7	30911853	30925501	13649	1	358	ENST00000652696.1	-7355	ENSG00000240583	AQP1	aquaporin 1 (Colton blood group)
chr7	30904490	30904508	19	*	811	421	Intron	7	30911853	30925501	13649	1	358	ENST00000652696.1	-7345	ENSG00000240583	AQP1	aquaporin 1 (Colton blood group)
chr7	30904504	30904522	19	*	825	447	Intron	7	30911853	30925501	13649	1	358	ENST00000652696.1	-7331	ENSG00000240583	AQP1	aquaporin 1 (Colton blood group)
chr7	30906908	30906926	19	*	814	427	Intron	7	30911853	30925501	13649	1	358	ENST00000652696.1	-4927	ENSG00000240583	AQP1	aquaporin 1 (Colton blood group)
chr7	30912968	30912986	19	*	808	415	Promoter	7	30913291	30923662	10372	1	358	ENST00000482461.1	-305	ENSG00000240583	AQP1	aquaporin 1 (Colton blood group)
chr7	30917213	30917231	19	*	878	564	Intron	7	30913291	30923662	10372	1	358	ENST00000482461.1	3922	ENSG00000240583	AQP1	aquaporin 1 (Colton blood group)
chr7	30924838	30924856	19	*	848	494	3' UTR	7	30922578	30924072	1495	1	358	ENST00000651610.1	2260	ENSG00000240583	AQP1	aquaporin 1 (Colton blood group)
chr7	40139535	40139553	19	*	810	419	Intron	7	40135016	40499514	364499	1	79783	ENST00000416370.2	4519	ENSG00000175600	SUGCT	succinyl-CoA:glutarate-CoA transferase
chr7	40140044	40140062	19	*	810	419	Intron	7	40135016	40499514	364499	1	79783	ENST00000416370.2	5028	ENSG00000175600	SUGCT	succinyl-CoA:glutarate-CoA transferase
chr7	40142392	40142410	19	*	810	419	Intron	7	40135016	40499514	364499	1	79783	ENST00000416370.2	7376	ENSG00000175600	SUGCT	succinyl-CoA:glutarate-CoA transferase
chr7	40145391	40145409	19	*	814	426	Intron	7	40135016	40499514	364499	1	79783	ENST00000416370.2	10375	ENSG00000175600	SUGCT	succinyl-CoA:glutarate-CoA transferase
chr7	40168367	40168385	19	*	808	415	Intron	7	40135016	40499514	364499	1	79783	ENST00000416370.2	33351	ENSG00000175600	SUGCT	succinyl-CoA:glutarate-CoA transferase
chr7	40175361	40175379	19	*	833	462	Intron	7	40135016	40499514	364499	1	79783	ENST00000416370.2	40345	ENSG00000175600	SUGCT	succinyl-CoA:glutarate-CoA transferase
chr7	40175873	40175891	19	*	820	439	Intron	7	40135016	40499514	364499	1	79783	ENST00000416370.2	40857	ENSG00000175600	SUGCT	succinyl-CoA:glutarate-CoA transferase
chr7	40176089	40176107	19	*	827	451	Intron	7	40135016	40499514	364499	1	79783	ENST00000416370.2	41073	ENSG00000175600	SUGCT	succinyl-CoA:glutarate-CoA transferase
chr7	40180630	40180648	19	*	808	414	Intron	7	40135016	40499514	364499	1	79783	ENST00000416370.2	45614	ENSG00000175600	SUGCT	succinyl-CoA:glutarate-CoA transferase
chr7	40182423	40182441	19	*	810	418	Intron	7	40135016	40499514	364499	1	79783	ENST00000416370.2	47407	ENSG00000175600	SUGCT	succinyl-CoA:glutarate-CoA transferase
chr7	40183481	40183499	19	*	804	408	Intron	7	40135016	40499514	364499	1	79783	ENST00000416370.2	48465	ENSG00000175600	SUGCT	succinyl-CoA:glutarate-CoA transferase
chr7	40193108	40193126	19	*	808	414	Intron	7	40135016	40499514	364499	1	79783	ENST00000416370.2	58092	ENSG00000175600	SUGCT	succinyl-CoA:glutarate-CoA transferase
chr7	40193166	40193184	19	*	837	472	Intron	7	40135016	40499514	364499	1	79783	ENST00000416370.2	58150	ENSG00000175600	SUGCT	succinyl-CoA:glutarate-CoA transferase
chr7	40194715	40194733	19	*	845	488	Intron	7	40135016	40499514	364499	1	79783	ENST00000416370.2	59699	ENSG00000175600	SUGCT	succinyl-CoA:glutarate-CoA transferase
chr7	40197677	40197695	19	*	806	412	Intron	7	40135016	40499514	364499	1	79783	ENST00000416370.2	62661	ENSG00000175600	SUGCT	succinyl-CoA:glutarate-CoA transferase
chr7	40200299	40200317	19	*	821	439	Intron	7	40135016	40499514	364499	1	79783	ENST00000416370.2	65283	ENSG00000175600	SUGCT	succinyl-CoA:glutarate-CoA transferase
chr7	40200325	40200343	19	*	801	403	Intron	7	40135016	40499514	364499	1	79783	ENST00000416370.2	65309	ENSG00000175600	SUGCT	succinyl-CoA:glutarate-CoA transferase
chr7	40202467	40202485	19	*	838	474	Intron	7	40135016	40499514	364499	1	79783	ENST00000416370.2	67451	ENSG00000175600	SUGCT	succinyl-CoA:glutarate-CoA transferase
chr7	40205498	40205516	19	*	819	437	Intron	7	40274511	40388158	113648	1	79783	ENST00000488110.1	-68995	ENSG00000175600	SUGCT	succinyl-CoA:glutarate-CoA transferase
chr7	40206125	40206143	19	*	819	435	Intron	7	40274511	40388158	113648	1	79783	ENST00000488110.1	-68368	ENSG00000175600	SUGCT	succinyl-CoA:glutarate-CoA transferase
chr7	40223548	40223566	19	*	876	560	Intron	7	40274511	40388158	113648	1	79783	ENST00000488110.1	-50945	ENSG00000175600	SUGCT	succinyl-CoA:glutarate-CoA transferase
chr7	40228024	40228042	19	*	802	404	Intron	7	40274511	40388158	113648	1	79783	ENST00000488110.1	-46469	ENSG00000175600	SUGCT	succinyl-CoA:glutarate-CoA transferase
chr7	40230769	40230787	19	*	819	435	Intron	7	40274511	40388158	113648	1	79783	ENST00000488110.1	-43724	ENSG00000175600	SUGCT	succinyl-CoA:glutarate-CoA transferase
chr7	40233361	40233379	19	*	810	419	Intron	7	40274511	40388158	113648	1	79783	ENST00000488110.1	-41132	ENSG00000175600	SUGCT	succinyl-CoA:glutarate-CoA transferase
chr7	40235089	40235107	19	*	829	456	Intron	7	40274511	40388158	113648	1	79783	ENST00000488110.1	-39404	ENSG00000175600	SUGCT	succinyl-CoA:glutarate-CoA transferase
chr7	40242315	40242333	19	*	808	414	Intron	7	40274511	40388158	113648	1	79783	ENST00000488110.1	-32178	ENSG00000175600	SUGCT	succinyl-CoA:glutarate-CoA transferase
chr7	40248153	40248171	19	*	810	419	Intron	7	40274511	40388158	113648	1	79783	ENST00000488110.1	-26340	ENSG00000175600	SUGCT	succinyl-CoA:glutarate-CoA transferase
chr7	40251155	40251173	19	*	834	466	Intron	7	40274511	40388158	113648	1	79783	ENST00000488110.1	-23338	ENSG00000175600	SUGCT	succinyl-CoA:glutarate-CoA transferase
chr7	40252268	40252286	19	*	828	453	Intron	7	40274511	40388158	113648	1	79783	ENST00000488110.1	-22225	ENSG00000175600	SUGCT	succinyl-CoA:glutarate-CoA transferase
chr7	40269522	40269540	19	*	813	425	Intron	7	40274511	40388158	113648	1	79783	ENST00000488110.1	-4971	ENSG00000175600	SUGCT	succinyl-CoA:glutarate-CoA transferase
chr7	40273691	40273709	19	*	824	445	Intron	7	40274511	40388158	113648	1	79783	ENST00000488110.1	-802	ENSG00000175600	SUGCT	succinyl-CoA:glutarate-CoA transferase
chr7	40278465	40278483	19	*	800	401	Intron	7	40274511	40388158	113648	1	79783	ENST00000488110.1	3954	ENSG00000175600	SUGCT	succinyl-CoA:glutarate-CoA transferase
chr7	40298674	40298692	19	*	811	420	Intron	7	40274511	40388158	113648	1	79783	ENST00000488110.1	24163	ENSG00000175600	SUGCT	succinyl-CoA:glutarate-CoA transferase
chr7	40300689	40300707	19	*	858	516	Intron	7	40274511	40388158	113648	1	79783	ENST00000488110.1	26178	ENSG00000175600	SUGCT	succinyl-CoA:glutarate-CoA transferase
chr7	40301818	40301836	19	*	805	410	Intron	7	40274511	40388158	113648	1	79783	ENST00000488110.1	27307	ENSG00000175600	SUGCT	succinyl-CoA:glutarate-CoA transferase
chr7	40314706	40314724	19	*	808	414	Intron	7	40274511	40388158	113648	1	79783	ENST00000488110.1	40195	ENSG00000175600	SUGCT	succinyl-CoA:glutarate-CoA transferase
chr7	40315672	40315690	19	*	814	426	Intron	7	40274511	40388158	113648	1	79783	ENST00000488110.1	41161	ENSG00000175600	SUGCT	succinyl-CoA:glutarate-CoA transferase
chr7	40319780	40319798	19	*	810	419	Intron	7	40274511	40388158	113648	1	79783	ENST00000488110.1	45269	ENSG00000175600	SUGCT	succinyl-CoA:glutarate-CoA transferase
chr7	40321887	40321905	19	*	816	431	Intron	7	40274511	40388158	113648	1	79783	ENST00000488110.1	47376	ENSG00000175600	SUGCT	succinyl-CoA:glutarate-CoA transferase
chr7	40323592	40323610	19	*	820	437	Intron	7	40274511	40388158	113648	1	79783	ENST00000488110.1	49081	ENSG00000175600	SUGCT	succinyl-CoA:glutarate-CoA transferase
chr7	40329052	40329070	19	*	836	470	Intron	7	40274511	40388158	113648	1	79783	ENST00000488110.1	54541	ENSG00000175600	SUGCT	succinyl-CoA:glutarate-CoA transferase
chr7	40341993	40342011	19	*	831	459	Intron	7	40274511	40388158	113648	1	79783	ENST00000488110.1	67482	ENSG00000175600	SUGCT	succinyl-CoA:glutarate-CoA transferase
chr7	40342020	40342038	19	*	807	413	Intron	7	40274511	40388158	113648	1	79783	ENST00000488110.1	67509	ENSG00000175600	SUGCT	succinyl-CoA:glutarate-CoA transferase
chr7	40348190	40348208	19	*	803	406	Intron	7	40274511	40388158	113648	1	79783	ENST00000488110.1	73679	ENSG00000175600	SUGCT	succinyl-CoA:glutarate-CoA transferase
chr7	40352349	40352367	19	*	802	404	Intron	7	40274511	40388158	113648	1	79783	ENST00000488110.1	77838	ENSG00000175600	SUGCT	succinyl-CoA:glutarate-CoA transferase
chr7	40359151	40359169	19	*	809	417	Intron	7	40274511	40388158	113648	1	79783	ENST00000488110.1	84640	ENSG00000175600	SUGCT	succinyl-CoA:glutarate-CoA transferase
chr7	40366954	40366972	19	*	803	406	Intron	7	40274511	40388158	113648	1	79783	ENST00000488110.1	92443	ENSG00000175600	SUGCT	succinyl-CoA:glutarate-CoA transferase
chr7	40378614	40378632	19	*	808	414	Intron	7	40274511	40388158	113648	1	79783	ENST00000488110.1	104103	ENSG00000175600	SUGCT	succinyl-CoA:glutarate-CoA transferase
chr7	40388071	40388089	19	*	809	417	Exon	7	40274511	40388158	113648	1	79783	ENST00000488110.1	113560	ENSG00000175600	SUGCT	succinyl-CoA:glutarate-CoA transferase
chr7	40675903	40675921	19	*	804	408	Intron	7	40793182	40860757	67576	1	79783	ENST00000464028.1	-117261	ENSG00000175600	SUGCT	succinyl-CoA:glutarate-CoA transferase
chr7	40676956	40676974	19	*	820	438	Intron	7	40793182	40860757	67576	1	79783	ENST00000464028.1	-116208	ENSG00000175600	SUGCT	succinyl-CoA:glutarate-CoA transferase
chr7	40680940	40680958	19	*	816	431	Intron	7	40793182	40860757	67576	1	79783	ENST00000464028.1	-112224	ENSG00000175600	SUGCT	succinyl-CoA:glutarate-CoA transferase
chr7	40698367	40698385	19	*	842	483	Intron	7	40793182	40860757	67576	1	79783	ENST00000464028.1	-94797	ENSG00000175600	SUGCT	succinyl-CoA:glutarate-CoA transferase
chr7	40711871	40711889	19	*	878	563	Intron	7	40793182	40860757	67576	1	79783	ENST00000464028.1	-81293	ENSG00000175600	SUGCT	succinyl-CoA:glutarate-CoA transferase
chr7	40717491	40717509	19	*	912	654	Intron	7	40793182	40860757	67576	1	79783	ENST00000464028.1	-75673	ENSG00000175600	SUGCT	succinyl-CoA:glutarate-CoA transferase
chr7	40719843	40719861	19	*	800	400	Intron	7	40793182	40860757	67576	1	79783	ENST00000464028.1	-73321	ENSG00000175600	SUGCT	succinyl-CoA:glutarate-CoA transferase
chr7	40733274	40733292	19	*	821	440	Intron	7	40793182	40860757	67576	1	79783	ENST00000464028.1	-59890	ENSG00000175600	SUGCT	succinyl-CoA:glutarate-CoA transferase
chr7	40788572	40788590	19	*	809	417	Intron	7	40793182	40860757	67576	1	79783	ENST00000464028.1	-4592	ENSG00000175600	SUGCT	succinyl-CoA:glutarate-CoA transferase
chr7	40793985	40794003	19	*	812	422	Intron	7	40793182	40860757	67576	1	79783	ENST00000464028.1	803	ENSG00000175600	SUGCT	succinyl-CoA:glutarate-CoA transferase
chr7	40815200	40815218	19	*	800	400	Intron	7	40808157	40860509	52353	1	79783	ENST00000460466.1	7043	ENSG00000175600	SUGCT	succinyl-CoA:glutarate-CoA transferase
chr7	40815296	40815314	19	*	810	418	Intron	7	40808157	40860509	52353	1	79783	ENST00000460466.1	7139	ENSG00000175600	SUGCT	succinyl-CoA:glutarate-CoA transferase
chr7	40815603	40815621	19	*	819	436	Intron	7	40808157	40860509	52353	1	79783	ENST00000460466.1	7446	ENSG00000175600	SUGCT	succinyl-CoA:glutarate-CoA transferase
chr7	40819212	40819230	19	*	809	418	Intron	7	40808157	40860509	52353	1	79783	ENST00000460466.1	11055	ENSG00000175600	SUGCT	succinyl-CoA:glutarate-CoA transferase
chr7	40825345	40825363	19	*	802	404	Intron	7	40808157	40860509	52353	1	79783	ENST00000460466.1	17188	ENSG00000175600	SUGCT	succinyl-CoA:glutarate-CoA transferase
chr7	40831119	40831137	19	*	803	405	Intron	7	40808157	40860509	52353	1	79783	ENST00000460466.1	22962	ENSG00000175600	SUGCT	succinyl-CoA:glutarate-CoA transferase
chr7	40837237	40837255	19	*	823	443	Intron	7	40808157	40860509	52353	1	79783	ENST00000460466.1	29080	ENSG00000175600	SUGCT	succinyl-CoA:glutarate-CoA transferase
chr7	40840524	40840542	19	*	802	404	Intron	7	40808157	40860509	52353	1	79783	ENST00000460466.1	32367	ENSG00000175600	SUGCT	succinyl-CoA:glutarate-CoA transferase
chr7	40843367	40843385	19	*	810	419	Intron	7	40808157	40860509	52353	1	79783	ENST00000460466.1	35210	ENSG00000175600	SUGCT	succinyl-CoA:glutarate-CoA transferase
chr7	40843825	40843843	19	*	899	618	Intron	7	40808157	40860509	52353	1	79783	ENST00000460466.1	35668	ENSG00000175600	SUGCT	succinyl-CoA:glutarate-CoA transferase
chr7	40858260	40858278	19	*	819	437	Intron	7	40808157	40860509	52353	1	79783	ENST00000460466.1	50103	ENSG00000175600	SUGCT	succinyl-CoA:glutarate-CoA transferase
chr7	40860148	40860166	19	*	820	438	Intron	7	40808157	40860509	52353	1	79783	ENST00000460466.1	51991	ENSG00000175600	SUGCT	succinyl-CoA:glutarate-CoA transferase
chr7	40868687	40868705	19	*	806	411	Distal Intergenic	7	40808157	40860509	52353	1	79783	ENST00000460466.1	60530	ENSG00000175600	SUGCT	succinyl-CoA:glutarate-CoA transferase
chr7	40871313	40871331	19	*	824	445	Distal Intergenic	7	40808157	40860509	52353	1	79783	ENST00000460466.1	63156	ENSG00000175600	SUGCT	succinyl-CoA:glutarate-CoA transferase
chr7	40879176	40879194	19	*	804	408	Distal Intergenic	7	40808157	40860509	52353	1	79783	ENST00000460466.1	71019	ENSG00000175600	SUGCT	succinyl-CoA:glutarate-CoA transferase
chr7	40881146	40881164	19	*	841	480	Distal Intergenic	7	40808157	40860509	52353	1	79783	ENST00000460466.1	72989	ENSG00000175600	SUGCT	succinyl-CoA:glutarate-CoA transferase
chr7	40884328	40884346	19	*	803	406	Distal Intergenic	7	40808157	40860509	52353	1	79783	ENST00000460466.1	76171	ENSG00000175600	SUGCT	succinyl-CoA:glutarate-CoA transferase
chr7	40885817	40885835	19	*	807	412	Distal Intergenic	7	40808157	40860509	52353	1	79783	ENST00000460466.1	77660	ENSG00000175600	SUGCT	succinyl-CoA:glutarate-CoA transferase
chr7	40886843	40886861	19	*	808	414	Distal Intergenic	7	40808157	40860509	52353	1	79783	ENST00000460466.1	78686	ENSG00000175600	SUGCT	succinyl-CoA:glutarate-CoA transferase
chr7	40893444	40893462	19	*	819	436	Distal Intergenic	7	40808157	40860509	52353	1	79783	ENST00000460466.1	85287	ENSG00000175600	SUGCT	succinyl-CoA:glutarate-CoA transferase
chr7	101119487	101119505	19	*	813	424	Distal Intergenic	7	101127104	101139247	12144	1	5054	ENST00000223095.5	-7599	ENSG00000106366	SERPINE1	serpin family E member 1
chr7	101126944	101126962	19	*	883	577	Promoter	7	101127104	101139247	12144	1	5054	ENST00000223095.5	-142	ENSG00000106366	SERPINE1	serpin family E member 1
chr7	101135551	101135569	19	*	816	430	Exon	7	101127104	101139247	12144	1	5054	ENST00000223095.5	8447	ENSG00000106366	SERPINE1	serpin family E member 1
chr7	130293848	130293866	19	*	817	431	Intron	7	130293279	130304492	11214	1	51200	ENST00000486598.1	569	ENSG00000128510	CPA4	carboxypeptidase A4
chr7	130309326	130309344	19	*	845	489	Intron	7	130308132	130312122	3991	1	51200	ENST00000488025.1	1194	ENSG00000128510	CPA4	carboxypeptidase A4
chr8	23099026	23099044	19	*	800	401	Intron	8	23102921	23117050	14130	1	8794	ENST00000517558.1	-3877	ENSG00000173535	TNFRSF10C	TNF receptor superfamily member 10c
chr8	23103289	23103307	19	*	867	538	Promoter	8	23102921	23117445	14525	1	8794	ENST00000356864.4	368	ENSG00000173535	TNFRSF10C	TNF receptor superfamily member 10c
chr8	23120865	23120883	19	*	802	405	Distal Intergenic	8	23114507	23116674	2168	1	8794	ENST00000518135.1	6358	ENSG00000173535	TNFRSF10C	TNF receptor superfamily member 10c
chr8	23803087	23803105	19	*	803	406	Distal Intergenic	8	23843914	23854311	10398	2	6781	ENST00000524323.1	51206	ENSG00000159167	STC1	stanniocalcin 1
chr8	23816058	23816076	19	*	818	434	Distal Intergenic	8	23843914	23854311	10398	2	6781	ENST00000524323.1	38235	ENSG00000159167	STC1	stanniocalcin 1
chr8	23818140	23818158	19	*	800	401	Distal Intergenic	8	23843914	23854311	10398	2	6781	ENST00000524323.1	36153	ENSG00000159167	STC1	stanniocalcin 1
chr8	23820939	23820957	19	*	811	421	Distal Intergenic	8	23843914	23854311	10398	2	6781	ENST00000524323.1	33354	ENSG00000159167	STC1	stanniocalcin 1
chr8	23831592	23831610	19	*	835	468	Distal Intergenic	8	23843914	23854311	10398	2	6781	ENST00000524323.1	22701	ENSG00000159167	STC1	stanniocalcin 1
chr8	23834868	23834886	19	*	836	469	Distal Intergenic	8	23843914	23854311	10398	2	6781	ENST00000524323.1	19425	ENSG00000159167	STC1	stanniocalcin 1
chr8	23850180	23850198	19	*	835	467	Intron	8	23843914	23854311	10398	2	6781	ENST00000524323.1	4113	ENSG00000159167	STC1	stanniocalcin 1
chr8	23852080	23852098	19	*	811	421	Intron	8	23843914	23854311	10398	2	6781	ENST00000524323.1	2213	ENSG00000159167	STC1	stanniocalcin 1
chr8	23854028	23854046	19	*	805	409	Promoter	8	23843914	23854311	10398	2	6781	ENST00000524323.1	265	ENSG00000159167	STC1	stanniocalcin 1
chr8	23859210	23859228	19	*	806	412	Distal Intergenic	8	23841929	23854806	12878	2	6781	ENST00000290271.7	-4404	ENSG00000159167	STC1	stanniocalcin 1
chr8	23862581	23862599	19	*	807	413	Distal Intergenic	8	23841929	23854806	12878	2	6781	ENST00000290271.7	-7775	ENSG00000159167	STC1	stanniocalcin 1
chr8	23868231	23868249	19	*	806	412	Distal Intergenic	8	23841929	23854806	12878	2	6781	ENST00000290271.7	-13425	ENSG00000159167	STC1	stanniocalcin 1
chr8	23868235	23868253	19	*	814	427	Distal Intergenic	8	23841929	23854806	12878	2	6781	ENST00000290271.7	-13429	ENSG00000159167	STC1	stanniocalcin 1
chr8	23868241	23868259	19	*	876	559	Distal Intergenic	8	23841929	23854806	12878	2	6781	ENST00000290271.7	-13435	ENSG00000159167	STC1	stanniocalcin 1
chr8	23871400	23871418	19	*	800	401	Distal Intergenic	8	23841929	23854806	12878	2	6781	ENST00000290271.7	-16594	ENSG00000159167	STC1	stanniocalcin 1
chr8	23873148	23873166	19	*	810	419	Distal Intergenic	8	23841929	23854806	12878	2	6781	ENST00000290271.7	-18342	ENSG00000159167	STC1	stanniocalcin 1
chr8	23881940	23881958	19	*	808	414	Distal Intergenic	8	23841929	23854806	12878	2	6781	ENST00000290271.7	-27134	ENSG00000159167	STC1	stanniocalcin 1
chr8	23883641	23883659	19	*	812	422	Distal Intergenic	8	23841929	23854806	12878	2	6781	ENST00000290271.7	-28835	ENSG00000159167	STC1	stanniocalcin 1
chr8	23888128	23888146	19	*	801	402	Distal Intergenic	8	23841929	23854806	12878	2	6781	ENST00000290271.7	-33322	ENSG00000159167	STC1	stanniocalcin 1
chr8	23910855	23910873	19	*	816	429	Distal Intergenic	8	23841929	23854806	12878	2	6781	ENST00000290271.7	-56049	ENSG00000159167	STC1	stanniocalcin 1
chr8	23917283	23917301	19	*	818	434	Distal Intergenic	8	23841929	23854806	12878	2	6781	ENST00000290271.7	-62477	ENSG00000159167	STC1	stanniocalcin 1
chr8	23918133	23918151	19	*	831	460	Distal Intergenic	8	23841929	23854806	12878	2	6781	ENST00000290271.7	-63327	ENSG00000159167	STC1	stanniocalcin 1
chr8	23929112	23929130	19	*	833	463	Distal Intergenic	8	23841929	23854806	12878	2	6781	ENST00000290271.7	-74306	ENSG00000159167	STC1	stanniocalcin 1
chr8	23930248	23930266	19	*	828	453	Distal Intergenic	8	23841929	23854806	12878	2	6781	ENST00000290271.7	-75442	ENSG00000159167	STC1	stanniocalcin 1
chr8	23934036	23934054	19	*	800	400	Distal Intergenic	8	23841929	23854806	12878	2	6781	ENST00000290271.7	-79230	ENSG00000159167	STC1	stanniocalcin 1
chr8	23937146	23937164	19	*	820	438	Distal Intergenic	8	23841929	23854806	12878	2	6781	ENST00000290271.7	-82340	ENSG00000159167	STC1	stanniocalcin 1
chr8	23937558	23937576	19	*	825	448	Distal Intergenic	8	23841929	23854806	12878	2	6781	ENST00000290271.7	-82752	ENSG00000159167	STC1	stanniocalcin 1
chr8	23947869	23947887	19	*	836	470	Distal Intergenic	8	23841929	23854806	12878	2	6781	ENST00000290271.7	-93063	ENSG00000159167	STC1	stanniocalcin 1
chr8	23955623	23955641	19	*	813	424	Distal Intergenic	8	23841929	23854806	12878	2	6781	ENST00000290271.7	-100817	ENSG00000159167	STC1	stanniocalcin 1
chr8	23956782	23956800	19	*	803	405	Distal Intergenic	8	23841929	23854806	12878	2	6781	ENST00000290271.7	-101976	ENSG00000159167	STC1	stanniocalcin 1
chr8	23969329	23969347	19	*	804	408	Distal Intergenic	8	23841929	23854806	12878	2	6781	ENST00000290271.7	-114523	ENSG00000159167	STC1	stanniocalcin 1
chr8	23970065	23970083	19	*	811	421	Distal Intergenic	8	23841929	23854806	12878	2	6781	ENST00000290271.7	-115259	ENSG00000159167	STC1	stanniocalcin 1
chr8	23971803	23971821	19	*	803	406	Distal Intergenic	8	23841929	23854806	12878	2	6781	ENST00000290271.7	-116997	ENSG00000159167	STC1	stanniocalcin 1
chr8	23971837	23971855	19	*	812	422	Distal Intergenic	8	23841929	23854806	12878	2	6781	ENST00000290271.7	-117031	ENSG00000159167	STC1	stanniocalcin 1
chr8	23976847	23976865	19	*	817	432	Distal Intergenic	8	23841929	23854806	12878	2	6781	ENST00000290271.7	-122041	ENSG00000159167	STC1	stanniocalcin 1
chr8	23976914	23976932	19	*	828	453	Distal Intergenic	8	23841929	23854806	12878	2	6781	ENST00000290271.7	-122108	ENSG00000159167	STC1	stanniocalcin 1
chr8	23983375	23983393	19	*	810	418	Distal Intergenic	8	23841929	23854806	12878	2	6781	ENST00000290271.7	-128569	ENSG00000159167	STC1	stanniocalcin 1
chr8	23985622	23985640	19	*	837	471	Distal Intergenic	8	23841929	23854806	12878	2	6781	ENST00000290271.7	-130816	ENSG00000159167	STC1	stanniocalcin 1
chr8	24008446	24008464	19	*	807	413	Distal Intergenic	8	23841929	23854806	12878	2	6781	ENST00000290271.7	-153640	ENSG00000159167	STC1	stanniocalcin 1
chr8	24010272	24010290	19	*	811	420	Distal Intergenic	8	23841929	23854806	12878	2	6781	ENST00000290271.7	-155466	ENSG00000159167	STC1	stanniocalcin 1
chr8	24015757	24015775	19	*	806	411	Distal Intergenic	8	23841929	23854806	12878	2	6781	ENST00000290271.7	-160951	ENSG00000159167	STC1	stanniocalcin 1
chr8	24020629	24020647	19	*	805	409	Distal Intergenic	8	23841929	23854806	12878	2	6781	ENST00000290271.7	-165823	ENSG00000159167	STC1	stanniocalcin 1
chr8	24028088	24028106	19	*	800	401	Distal Intergenic	8	23841929	23854806	12878	2	6781	ENST00000290271.7	-173282	ENSG00000159167	STC1	stanniocalcin 1
chr8	24041756	24041774	19	*	811	420	Distal Intergenic	8	23841929	23854806	12878	2	6781	ENST00000290271.7	-186950	ENSG00000159167	STC1	stanniocalcin 1
chr8	24051608	24051626	19	*	803	406	Distal Intergenic	8	23841929	23854806	12878	2	6781	ENST00000290271.7	-196802	ENSG00000159167	STC1	stanniocalcin 1
chr8	24055058	24055076	19	*	803	407	Distal Intergenic	8	23841929	23854806	12878	2	6781	ENST00000290271.7	-200252	ENSG00000159167	STC1	stanniocalcin 1
chr8	102170215	102170233	19	*	806	411	Distal Intergenic	8	102207776	102214229	6454	2	50484	ENST00000395910.6	43996	ENSG00000048392	RRM2B	ribonucleotide reductase regulatory TP53 inducible subunit M2B
chr8	102170697	102170715	19	*	832	461	Distal Intergenic	8	102207776	102214229	6454	2	50484	ENST00000395910.6	43514	ENSG00000048392	RRM2B	ribonucleotide reductase regulatory TP53 inducible subunit M2B
chr8	102194738	102194756	19	*	806	411	Distal Intergenic	8	102207776	102214229	6454	2	50484	ENST00000395910.6	19473	ENSG00000048392	RRM2B	ribonucleotide reductase regulatory TP53 inducible subunit M2B
chr8	102208861	102208879	19	*	826	449	Intron	8	102207776	102214229	6454	2	50484	ENST00000395910.6	5350	ENSG00000048392	RRM2B	ribonucleotide reductase regulatory TP53 inducible subunit M2B
chr8	102209652	102209670	19	*	800	400	Intron	8	102207776	102214229	6454	2	50484	ENST00000395910.6	4559	ENSG00000048392	RRM2B	ribonucleotide reductase regulatory TP53 inducible subunit M2B
chr8	102209817	102209835	19	*	817	432	Intron	8	102207776	102214229	6454	2	50484	ENST00000395910.6	4394	ENSG00000048392	RRM2B	ribonucleotide reductase regulatory TP53 inducible subunit M2B
chr8	102218107	102218125	19	*	825	448	Intron	8	102212776	102219015	6240	2	50484	ENST00000519125.1	890	ENSG00000048392	RRM2B	ribonucleotide reductase regulatory TP53 inducible subunit M2B
chr8	102225375	102225393	19	*	824	446	Intron	8	102212776	102219015	6240	2	50484	ENST00000519125.1	-6360	ENSG00000048392	RRM2B	ribonucleotide reductase regulatory TP53 inducible subunit M2B
chr8	102228795	102228813	19	*	804	407	Intron	8	102212776	102219015	6240	2	50484	ENST00000519125.1	-9780	ENSG00000048392	RRM2B	ribonucleotide reductase regulatory TP53 inducible subunit M2B
chr8	102229110	102229128	19	*	810	419	Intron	8	102207745	102238775	31031	2	50484	ENST00000522368.5	9647	ENSG00000048392	RRM2B	ribonucleotide reductase regulatory TP53 inducible subunit M2B
chr8	102236840	102236858	19	*	983	940	Intron	8	102207745	102238775	31031	2	50484	ENST00000522368.5	1917	ENSG00000048392	RRM2B	ribonucleotide reductase regulatory TP53 inducible subunit M2B
chr8	112011565	112011583	19	*	807	412	Distal Intergenic	8	112224048	112255928	31881	2	114788	ENST00000534172.1	244345	ENSG00000164796	CSMD3	CUB and Sushi multiple domains 3
chr8	112034032	112034050	19	*	815	429	Distal Intergenic	8	112224048	112255928	31881	2	114788	ENST00000534172.1	221878	ENSG00000164796	CSMD3	CUB and Sushi multiple domains 3
chr8	112034042	112034060	19	*	858	516	Distal Intergenic	8	112224048	112255928	31881	2	114788	ENST00000534172.1	221868	ENSG00000164796	CSMD3	CUB and Sushi multiple domains 3
chr8	112043128	112043146	19	*	800	401	Distal Intergenic	8	112224048	112255928	31881	2	114788	ENST00000534172.1	212782	ENSG00000164796	CSMD3	CUB and Sushi multiple domains 3
chr8	112052751	112052769	19	*	802	404	Distal Intergenic	8	112224048	112255928	31881	2	114788	ENST00000534172.1	203159	ENSG00000164796	CSMD3	CUB and Sushi multiple domains 3
chr8	112075642	112075660	19	*	823	444	Distal Intergenic	8	112224048	112255928	31881	2	114788	ENST00000534172.1	180268	ENSG00000164796	CSMD3	CUB and Sushi multiple domains 3
chr8	112083123	112083141	19	*	817	432	Distal Intergenic	8	112224048	112255928	31881	2	114788	ENST00000534172.1	172787	ENSG00000164796	CSMD3	CUB and Sushi multiple domains 3
chr8	112092022	112092040	19	*	828	454	Distal Intergenic	8	112224048	112255928	31881	2	114788	ENST00000534172.1	163888	ENSG00000164796	CSMD3	CUB and Sushi multiple domains 3
chr8	112095851	112095869	19	*	800	401	Distal Intergenic	8	112224048	112255928	31881	2	114788	ENST00000534172.1	160059	ENSG00000164796	CSMD3	CUB and Sushi multiple domains 3
chr8	112108470	112108488	19	*	801	403	Distal Intergenic	8	112224048	112255928	31881	2	114788	ENST00000534172.1	147440	ENSG00000164796	CSMD3	CUB and Sushi multiple domains 3
chr8	112111767	112111785	19	*	819	437	Distal Intergenic	8	112224048	112255928	31881	2	114788	ENST00000534172.1	144143	ENSG00000164796	CSMD3	CUB and Sushi multiple domains 3
chr8	112116638	112116656	19	*	802	404	Distal Intergenic	8	112224048	112255928	31881	2	114788	ENST00000534172.1	139272	ENSG00000164796	CSMD3	CUB and Sushi multiple domains 3
chr8	112132671	112132689	19	*	801	402	Distal Intergenic	8	112224048	112255928	31881	2	114788	ENST00000534172.1	123239	ENSG00000164796	CSMD3	CUB and Sushi multiple domains 3
chr8	112134881	112134899	19	*	802	404	Distal Intergenic	8	112224048	112255928	31881	2	114788	ENST00000534172.1	121029	ENSG00000164796	CSMD3	CUB and Sushi multiple domains 3
chr8	112148050	112148068	19	*	820	438	Distal Intergenic	8	112224048	112255928	31881	2	114788	ENST00000534172.1	107860	ENSG00000164796	CSMD3	CUB and Sushi multiple domains 3
chr8	112156532	112156550	19	*	827	451	Distal Intergenic	8	112224048	112255928	31881	2	114788	ENST00000534172.1	99378	ENSG00000164796	CSMD3	CUB and Sushi multiple domains 3
chr8	112175293	112175311	19	*	817	432	Distal Intergenic	8	112224048	112255928	31881	2	114788	ENST00000534172.1	80617	ENSG00000164796	CSMD3	CUB and Sushi multiple domains 3
chr8	112178207	112178225	19	*	803	405	Distal Intergenic	8	112224048	112255928	31881	2	114788	ENST00000534172.1	77703	ENSG00000164796	CSMD3	CUB and Sushi multiple domains 3
chr8	112187563	112187581	19	*	895	608	Distal Intergenic	8	112224048	112255928	31881	2	114788	ENST00000534172.1	68347	ENSG00000164796	CSMD3	CUB and Sushi multiple domains 3
chr8	112190986	112191004	19	*	810	418	Distal Intergenic	8	112224048	112255928	31881	2	114788	ENST00000534172.1	64924	ENSG00000164796	CSMD3	CUB and Sushi multiple domains 3
chr8	112211645	112211663	19	*	817	431	Distal Intergenic	8	112224048	112255928	31881	2	114788	ENST00000534172.1	44265	ENSG00000164796	CSMD3	CUB and Sushi multiple domains 3
chr8	112215221	112215239	19	*	832	461	Distal Intergenic	8	112224048	112255928	31881	2	114788	ENST00000534172.1	40689	ENSG00000164796	CSMD3	CUB and Sushi multiple domains 3
chr8	112229312	112229330	19	*	846	491	Intron	8	112224048	112255928	31881	2	114788	ENST00000534172.1	26598	ENSG00000164796	CSMD3	CUB and Sushi multiple domains 3
chr8	112232048	112232066	19	*	808	415	Intron	8	112224048	112255928	31881	2	114788	ENST00000534172.1	23862	ENSG00000164796	CSMD3	CUB and Sushi multiple domains 3
chr8	112240914	112240932	19	*	846	491	Intron	8	112224048	112255928	31881	2	114788	ENST00000534172.1	14996	ENSG00000164796	CSMD3	CUB and Sushi multiple domains 3
chr8	112253693	112253711	19	*	887	588	Intron	8	112224048	112255928	31881	2	114788	ENST00000534172.1	2217	ENSG00000164796	CSMD3	CUB and Sushi multiple domains 3
chr8	112255721	112255739	19	*	812	422	Promoter	8	112224048	112255928	31881	2	114788	ENST00000534172.1	189	ENSG00000164796	CSMD3	CUB and Sushi multiple domains 3
chr8	112261613	112261631	19	*	811	421	Intron	8	112224048	112255928	31881	2	114788	ENST00000534172.1	-5685	ENSG00000164796	CSMD3	CUB and Sushi multiple domains 3
chr8	112263925	112263943	19	*	828	454	Intron	8	112224048	112255928	31881	2	114788	ENST00000534172.1	-7997	ENSG00000164796	CSMD3	CUB and Sushi multiple domains 3
chr8	112264586	112264604	19	*	801	403	Intron	8	112224048	112255928	31881	2	114788	ENST00000534172.1	-8658	ENSG00000164796	CSMD3	CUB and Sushi multiple domains 3
chr8	112276739	112276757	19	*	810	419	Intron	8	112224048	112255928	31881	2	114788	ENST00000534172.1	-20811	ENSG00000164796	CSMD3	CUB and Sushi multiple domains 3
chr8	112287695	112287713	19	*	818	435	Intron	8	112224048	112255928	31881	2	114788	ENST00000534172.1	-31767	ENSG00000164796	CSMD3	CUB and Sushi multiple domains 3
chr8	112291995	112292013	19	*	800	400	Intron	8	112224048	112255928	31881	2	114788	ENST00000534172.1	-36067	ENSG00000164796	CSMD3	CUB and Sushi multiple domains 3
chr8	112304258	112304276	19	*	812	422	Intron	8	112310225	112337575	27351	2	114788	ENST00000492692.1	33299	ENSG00000164796	CSMD3	CUB and Sushi multiple domains 3
chr8	112304893	112304911	19	*	804	408	Exon	8	112310225	112337575	27351	2	114788	ENST00000492692.1	32664	ENSG00000164796	CSMD3	CUB and Sushi multiple domains 3
chr8	112310745	112310763	19	*	804	407	Exon	8	112310225	112337575	27351	2	114788	ENST00000492692.1	26812	ENSG00000164796	CSMD3	CUB and Sushi multiple domains 3
chr8	112311912	112311930	19	*	811	421	Intron	8	112310225	112337575	27351	2	114788	ENST00000492692.1	25645	ENSG00000164796	CSMD3	CUB and Sushi multiple domains 3
chr8	112330125	112330143	19	*	812	423	Intron	8	112310225	112337575	27351	2	114788	ENST00000492692.1	7432	ENSG00000164796	CSMD3	CUB and Sushi multiple domains 3
chr8	112345503	112345521	19	*	804	409	Intron	8	112310225	112337575	27351	2	114788	ENST00000492692.1	-7928	ENSG00000164796	CSMD3	CUB and Sushi multiple domains 3
chr8	112351208	112351226	19	*	816	431	Exon	8	112310225	112337575	27351	2	114788	ENST00000492692.1	-13633	ENSG00000164796	CSMD3	CUB and Sushi multiple domains 3
chr8	112369692	112369710	19	*	812	422	Intron	8	112310225	112337575	27351	2	114788	ENST00000492692.1	-32117	ENSG00000164796	CSMD3	CUB and Sushi multiple domains 3
chr8	112371745	112371763	19	*	819	437	Intron	8	112310225	112337575	27351	2	114788	ENST00000492692.1	-34170	ENSG00000164796	CSMD3	CUB and Sushi multiple domains 3
chr8	112377477	112377495	19	*	884	579	Intron	8	112310225	112337575	27351	2	114788	ENST00000492692.1	-39902	ENSG00000164796	CSMD3	CUB and Sushi multiple domains 3
chr8	112401066	112401084	19	*	811	421	Intron	8	112310225	112337575	27351	2	114788	ENST00000492692.1	-63491	ENSG00000164796	CSMD3	CUB and Sushi multiple domains 3
chr8	112416071	112416089	19	*	806	411	Intron	8	112310225	112337575	27351	2	114788	ENST00000492692.1	-78496	ENSG00000164796	CSMD3	CUB and Sushi multiple domains 3
chr8	112421161	112421179	19	*	803	406	Intron	8	112310225	112337575	27351	2	114788	ENST00000492692.1	-83586	ENSG00000164796	CSMD3	CUB and Sushi multiple domains 3
chr8	112450942	112450960	19	*	810	419	Intron	8	112310225	112337575	27351	2	114788	ENST00000492692.1	-113367	ENSG00000164796	CSMD3	CUB and Sushi multiple domains 3
chr8	112454453	112454471	19	*	833	464	Intron	8	112310225	112337575	27351	2	114788	ENST00000492692.1	-116878	ENSG00000164796	CSMD3	CUB and Sushi multiple domains 3
chr8	112455352	112455370	19	*	823	444	Intron	8	112310225	112337575	27351	2	114788	ENST00000492692.1	-117777	ENSG00000164796	CSMD3	CUB and Sushi multiple domains 3
chr8	112456824	112456842	19	*	834	465	Intron	8	112310225	112337575	27351	2	114788	ENST00000492692.1	-119249	ENSG00000164796	CSMD3	CUB and Sushi multiple domains 3
chr8	112459513	112459531	19	*	811	420	Intron	8	112310225	112337575	27351	2	114788	ENST00000492692.1	-121938	ENSG00000164796	CSMD3	CUB and Sushi multiple domains 3
chr8	112468580	112468598	19	*	811	421	Intron	8	112310225	112337575	27351	2	114788	ENST00000492692.1	-131005	ENSG00000164796	CSMD3	CUB and Sushi multiple domains 3
chr8	112470370	112470388	19	*	803	405	Intron	8	112310225	112337575	27351	2	114788	ENST00000492692.1	-132795	ENSG00000164796	CSMD3	CUB and Sushi multiple domains 3
chr8	112479127	112479145	19	*	813	424	Intron	8	112310225	112337575	27351	2	114788	ENST00000492692.1	-141552	ENSG00000164796	CSMD3	CUB and Sushi multiple domains 3
chr8	112673729	112673747	19	*	883	575	Intron	8	112222932	112690042	467111	2	114788	ENST00000339701.7	16295	ENSG00000164796	CSMD3	CUB and Sushi multiple domains 3
chr8	112684179	112684197	19	*	808	415	Intron	8	112222932	112690042	467111	2	114788	ENST00000339701.7	5845	ENSG00000164796	CSMD3	CUB and Sushi multiple domains 3
chr8	112684296	112684314	19	*	839	475	Intron	8	112222932	112690042	467111	2	114788	ENST00000339701.7	5728	ENSG00000164796	CSMD3	CUB and Sushi multiple domains 3
chr8	112704994	112705012	19	*	802	403	Intron	8	112222932	112690042	467111	2	114788	ENST00000339701.7	-14952	ENSG00000164796	CSMD3	CUB and Sushi multiple domains 3
chr8	112732589	112732607	19	*	819	437	Intron	8	112222932	112690042	467111	2	114788	ENST00000339701.7	-42547	ENSG00000164796	CSMD3	CUB and Sushi multiple domains 3
chr8	112740847	112740865	19	*	814	426	Intron	8	112222932	112690042	467111	2	114788	ENST00000339701.7	-50805	ENSG00000164796	CSMD3	CUB and Sushi multiple domains 3
chr8	112745841	112745859	19	*	801	403	Intron	8	112222932	112690042	467111	2	114788	ENST00000339701.7	-55799	ENSG00000164796	CSMD3	CUB and Sushi multiple domains 3
chr8	112750618	112750636	19	*	889	593	Intron	8	112222932	112690042	467111	2	114788	ENST00000339701.7	-60576	ENSG00000164796	CSMD3	CUB and Sushi multiple domains 3
chr8	112753721	112753739	19	*	846	489	Intron	8	112222932	112690042	467111	2	114788	ENST00000339701.7	-63679	ENSG00000164796	CSMD3	CUB and Sushi multiple domains 3
chr8	112774152	112774170	19	*	801	402	Intron	8	112222932	112690042	467111	2	114788	ENST00000339701.7	-84110	ENSG00000164796	CSMD3	CUB and Sushi multiple domains 3
chr8	112787188	112787206	19	*	800	401	Intron	8	112222932	112690042	467111	2	114788	ENST00000339701.7	-97146	ENSG00000164796	CSMD3	CUB and Sushi multiple domains 3
chr8	112795767	112795785	19	*	881	571	Intron	8	112222932	112690042	467111	2	114788	ENST00000339701.7	-105725	ENSG00000164796	CSMD3	CUB and Sushi multiple domains 3
chr8	112796027	112796045	19	*	807	413	Intron	8	112222932	112690042	467111	2	114788	ENST00000339701.7	-105985	ENSG00000164796	CSMD3	CUB and Sushi multiple domains 3
chr8	112816133	112816151	19	*	819	436	Intron	8	112222932	112690042	467111	2	114788	ENST00000339701.7	-126091	ENSG00000164796	CSMD3	CUB and Sushi multiple domains 3
chr8	112846544	112846562	19	*	809	418	Intron	8	112222932	112690042	467111	2	114788	ENST00000339701.7	-156502	ENSG00000164796	CSMD3	CUB and Sushi multiple domains 3
chr8	112848683	112848701	19	*	802	403	Intron	8	112222932	112690042	467111	2	114788	ENST00000339701.7	-158641	ENSG00000164796	CSMD3	CUB and Sushi multiple domains 3
chr8	112889928	112889946	19	*	846	491	Intron	8	112222932	112690042	467111	2	114788	ENST00000339701.7	-199886	ENSG00000164796	CSMD3	CUB and Sushi multiple domains 3
chr8	112891671	112891689	19	*	814	425	Intron	8	112222932	112690042	467111	2	114788	ENST00000339701.7	-201629	ENSG00000164796	CSMD3	CUB and Sushi multiple domains 3
chr8	112893770	112893788	19	*	806	411	Intron	8	112222932	112690042	467111	2	114788	ENST00000339701.7	-203728	ENSG00000164796	CSMD3	CUB and Sushi multiple domains 3
chr8	112894736	112894754	19	*	823	443	Intron	8	112222932	112690042	467111	2	114788	ENST00000339701.7	-204694	ENSG00000164796	CSMD3	CUB and Sushi multiple domains 3
chr8	112897211	112897229	19	*	832	460	Intron	8	112222932	112690042	467111	2	114788	ENST00000339701.7	-207169	ENSG00000164796	CSMD3	CUB and Sushi multiple domains 3
chr8	112898686	112898704	19	*	819	435	Intron	8	112222932	112690042	467111	2	114788	ENST00000339701.7	-208644	ENSG00000164796	CSMD3	CUB and Sushi multiple domains 3
chr8	112918039	112918057	19	*	809	417	Intron	8	112222932	112690042	467111	2	114788	ENST00000339701.7	-227997	ENSG00000164796	CSMD3	CUB and Sushi multiple domains 3
chr8	112922075	112922093	19	*	836	470	Intron	8	112222932	112690042	467111	2	114788	ENST00000339701.7	-232033	ENSG00000164796	CSMD3	CUB and Sushi multiple domains 3
chr8	112922103	112922121	19	*	806	412	Intron	8	112222932	112690042	467111	2	114788	ENST00000339701.7	-232061	ENSG00000164796	CSMD3	CUB and Sushi multiple domains 3
chr8	112926967	112926985	19	*	833	462	Intron	8	112222932	112690042	467111	2	114788	ENST00000339701.7	-236925	ENSG00000164796	CSMD3	CUB and Sushi multiple domains 3
chr8	112928742	112928760	19	*	806	411	Intron	8	112222932	112690042	467111	2	114788	ENST00000339701.7	-238700	ENSG00000164796	CSMD3	CUB and Sushi multiple domains 3
chr8	112942401	112942419	19	*	844	486	Intron	8	113098525	113173820	75296	2	114788	ENST00000519485.1	231401	ENSG00000164796	CSMD3	CUB and Sushi multiple domains 3
chr8	112959010	112959028	19	*	801	403	Intron	8	113098525	113173820	75296	2	114788	ENST00000519485.1	214792	ENSG00000164796	CSMD3	CUB and Sushi multiple domains 3
chr8	112978243	112978261	19	*	846	491	Intron	8	113098525	113173820	75296	2	114788	ENST00000519485.1	195559	ENSG00000164796	CSMD3	CUB and Sushi multiple domains 3
chr8	112987682	112987700	19	*	806	411	Intron	8	113098525	113173820	75296	2	114788	ENST00000519485.1	186120	ENSG00000164796	CSMD3	CUB and Sushi multiple domains 3
chr8	112999747	112999765	19	*	804	408	Intron	8	113098525	113173820	75296	2	114788	ENST00000519485.1	174055	ENSG00000164796	CSMD3	CUB and Sushi multiple domains 3
chr8	113012601	113012619	19	*	827	451	Intron	8	113098525	113173820	75296	2	114788	ENST00000519485.1	161201	ENSG00000164796	CSMD3	CUB and Sushi multiple domains 3
chr8	113016789	113016807	19	*	821	440	Intron	8	113098525	113173820	75296	2	114788	ENST00000519485.1	157013	ENSG00000164796	CSMD3	CUB and Sushi multiple domains 3
chr8	113017000	113017018	19	*	828	453	Intron	8	113098525	113173820	75296	2	114788	ENST00000519485.1	156802	ENSG00000164796	CSMD3	CUB and Sushi multiple domains 3
chr8	113027273	113027291	19	*	801	402	Intron	8	113098525	113173820	75296	2	114788	ENST00000519485.1	146529	ENSG00000164796	CSMD3	CUB and Sushi multiple domains 3
chr8	113034365	113034383	19	*	815	427	Intron	8	113098525	113173820	75296	2	114788	ENST00000519485.1	139437	ENSG00000164796	CSMD3	CUB and Sushi multiple domains 3
chr8	113038554	113038572	19	*	801	403	Intron	8	113098525	113173820	75296	2	114788	ENST00000519485.1	135248	ENSG00000164796	CSMD3	CUB and Sushi multiple domains 3
chr8	113050557	113050575	19	*	808	414	Intron	8	113098525	113173820	75296	2	114788	ENST00000519485.1	123245	ENSG00000164796	CSMD3	CUB and Sushi multiple domains 3
chr8	113052092	113052110	19	*	812	422	Intron	8	113098525	113173820	75296	2	114788	ENST00000519485.1	121710	ENSG00000164796	CSMD3	CUB and Sushi multiple domains 3
chr8	113088399	113088417	19	*	803	406	Intron	8	113098525	113173820	75296	2	114788	ENST00000519485.1	85403	ENSG00000164796	CSMD3	CUB and Sushi multiple domains 3
chr8	113089683	113089701	19	*	816	430	Intron	8	113098525	113173820	75296	2	114788	ENST00000519485.1	84119	ENSG00000164796	CSMD3	CUB and Sushi multiple domains 3
chr8	113092988	113093006	19	*	812	423	Intron	8	113098525	113173820	75296	2	114788	ENST00000519485.1	80814	ENSG00000164796	CSMD3	CUB and Sushi multiple domains 3
chr8	113101301	113101319	19	*	800	401	Intron	8	113098525	113173820	75296	2	114788	ENST00000519485.1	72501	ENSG00000164796	CSMD3	CUB and Sushi multiple domains 3
chr8	113107103	113107121	19	*	801	402	Intron	8	113098525	113173820	75296	2	114788	ENST00000519485.1	66699	ENSG00000164796	CSMD3	CUB and Sushi multiple domains 3
chr8	113110748	113110766	19	*	812	422	Intron	8	113098525	113173820	75296	2	114788	ENST00000519485.1	63054	ENSG00000164796	CSMD3	CUB and Sushi multiple domains 3
chr8	113125045	113125063	19	*	816	430	Intron	8	113098525	113173820	75296	2	114788	ENST00000519485.1	48757	ENSG00000164796	CSMD3	CUB and Sushi multiple domains 3
chr8	113131941	113131959	19	*	825	447	Intron	8	113098525	113173820	75296	2	114788	ENST00000519485.1	41861	ENSG00000164796	CSMD3	CUB and Sushi multiple domains 3
chr8	113150797	113150815	19	*	801	402	Intron	8	113098525	113173820	75296	2	114788	ENST00000519485.1	23005	ENSG00000164796	CSMD3	CUB and Sushi multiple domains 3
chr8	113161131	113161149	19	*	808	415	Intron	8	113098525	113173820	75296	2	114788	ENST00000519485.1	12671	ENSG00000164796	CSMD3	CUB and Sushi multiple domains 3
chr8	113165156	113165174	19	*	816	431	Intron	8	113098525	113173820	75296	2	114788	ENST00000519485.1	8646	ENSG00000164796	CSMD3	CUB and Sushi multiple domains 3
chr8	113172715	113172733	19	*	827	451	Intron	8	113098525	113173820	75296	2	114788	ENST00000519485.1	1087	ENSG00000164796	CSMD3	CUB and Sushi multiple domains 3
chr8	113191715	113191733	19	*	851	502	Intron	8	113098686	113173900	75215	2	114788	ENST00000462254.1	-17815	ENSG00000164796	CSMD3	CUB and Sushi multiple domains 3
chr8	113203763	113203781	19	*	836	470	Intron	8	113098686	113173900	75215	2	114788	ENST00000462254.1	-29863	ENSG00000164796	CSMD3	CUB and Sushi multiple domains 3
chr8	113207065	113207083	19	*	815	428	Intron	8	113098686	113173900	75215	2	114788	ENST00000462254.1	-33165	ENSG00000164796	CSMD3	CUB and Sushi multiple domains 3
chr8	113226456	113226474	19	*	818	435	Intron	8	113098686	113173900	75215	2	114788	ENST00000462254.1	-52556	ENSG00000164796	CSMD3	CUB and Sushi multiple domains 3
chr8	113236160	113236178	19	*	877	562	Intron	8	113098686	113173900	75215	2	114788	ENST00000462254.1	-62260	ENSG00000164796	CSMD3	CUB and Sushi multiple domains 3
chr8	113240312	113240330	19	*	813	425	Intron	8	113098686	113173900	75215	2	114788	ENST00000462254.1	-66412	ENSG00000164796	CSMD3	CUB and Sushi multiple domains 3
chr8	113241160	113241178	19	*	808	414	Intron	8	113098686	113173900	75215	2	114788	ENST00000462254.1	-67260	ENSG00000164796	CSMD3	CUB and Sushi multiple domains 3
chr8	113243412	113243430	19	*	816	430	Intron	8	113098686	113173900	75215	2	114788	ENST00000462254.1	-69512	ENSG00000164796	CSMD3	CUB and Sushi multiple domains 3
chr8	113253920	113253938	19	*	812	422	Intron	8	113098686	113173900	75215	2	114788	ENST00000462254.1	-80020	ENSG00000164796	CSMD3	CUB and Sushi multiple domains 3
chr8	113260555	113260573	19	*	811	420	Intron	8	113098686	113173900	75215	2	114788	ENST00000462254.1	-86655	ENSG00000164796	CSMD3	CUB and Sushi multiple domains 3
chr8	113261029	113261047	19	*	806	411	Intron	8	113098686	113173900	75215	2	114788	ENST00000462254.1	-87129	ENSG00000164796	CSMD3	CUB and Sushi multiple domains 3
chr8	113270514	113270532	19	*	803	406	Intron	8	113098686	113173900	75215	2	114788	ENST00000462254.1	-96614	ENSG00000164796	CSMD3	CUB and Sushi multiple domains 3
chr8	113277507	113277525	19	*	813	424	Intron	8	112222928	113377153	1154226	2	114788	ENST00000343508.7	99628	ENSG00000164796	CSMD3	CUB and Sushi multiple domains 3
chr8	113279597	113279615	19	*	896	612	Intron	8	112222928	113377153	1154226	2	114788	ENST00000343508.7	97538	ENSG00000164796	CSMD3	CUB and Sushi multiple domains 3
chr8	113283767	113283785	19	*	862	526	Intron	8	112222928	113377153	1154226	2	114788	ENST00000343508.7	93368	ENSG00000164796	CSMD3	CUB and Sushi multiple domains 3
chr8	113286549	113286567	19	*	829	456	Intron	8	112222928	113377153	1154226	2	114788	ENST00000343508.7	90586	ENSG00000164796	CSMD3	CUB and Sushi multiple domains 3
chr8	113294369	113294387	19	*	835	467	Intron	8	112222928	113377153	1154226	2	114788	ENST00000343508.7	82766	ENSG00000164796	CSMD3	CUB and Sushi multiple domains 3
chr8	113295836	113295854	19	*	812	423	Intron	8	112222928	113377153	1154226	2	114788	ENST00000343508.7	81299	ENSG00000164796	CSMD3	CUB and Sushi multiple domains 3
chr8	113300011	113300029	19	*	843	485	Intron	8	112222928	113377153	1154226	2	114788	ENST00000343508.7	77124	ENSG00000164796	CSMD3	CUB and Sushi multiple domains 3
chr8	113300920	113300938	19	*	808	414	Intron	8	112222928	113377153	1154226	2	114788	ENST00000343508.7	76215	ENSG00000164796	CSMD3	CUB and Sushi multiple domains 3
chr8	113301127	113301145	19	*	821	440	Intron	8	112222928	113377153	1154226	2	114788	ENST00000343508.7	76008	ENSG00000164796	CSMD3	CUB and Sushi multiple domains 3
chr8	113304453	113304471	19	*	803	406	Intron	8	112222928	113377153	1154226	2	114788	ENST00000343508.7	72682	ENSG00000164796	CSMD3	CUB and Sushi multiple domains 3
chr8	113308194	113308212	19	*	808	414	Intron	8	112222928	113377153	1154226	2	114788	ENST00000343508.7	68941	ENSG00000164796	CSMD3	CUB and Sushi multiple domains 3
chr8	113312603	113312621	19	*	800	401	Exon	8	112222928	113377153	1154226	2	114788	ENST00000343508.7	64532	ENSG00000164796	CSMD3	CUB and Sushi multiple domains 3
chr8	113315860	113315878	19	*	804	408	Intron	8	112222928	113377153	1154226	2	114788	ENST00000343508.7	61275	ENSG00000164796	CSMD3	CUB and Sushi multiple domains 3
chr8	113327928	113327946	19	*	830	457	Intron	8	112222928	113377153	1154226	2	114788	ENST00000343508.7	49207	ENSG00000164796	CSMD3	CUB and Sushi multiple domains 3
chr8	113338922	113338940	19	*	819	435	Intron	8	112222928	113377153	1154226	2	114788	ENST00000343508.7	38213	ENSG00000164796	CSMD3	CUB and Sushi multiple domains 3
chr8	113339771	113339789	19	*	823	444	Intron	8	112222928	113377153	1154226	2	114788	ENST00000343508.7	37364	ENSG00000164796	CSMD3	CUB and Sushi multiple domains 3
chr8	113341139	113341157	19	*	815	429	Intron	8	112222928	113377153	1154226	2	114788	ENST00000343508.7	35996	ENSG00000164796	CSMD3	CUB and Sushi multiple domains 3
chr8	113345424	113345442	19	*	837	472	Intron	8	112222928	113377153	1154226	2	114788	ENST00000343508.7	31711	ENSG00000164796	CSMD3	CUB and Sushi multiple domains 3
chr8	113361917	113361935	19	*	815	428	Intron	8	112222928	113377153	1154226	2	114788	ENST00000343508.7	15218	ENSG00000164796	CSMD3	CUB and Sushi multiple domains 3
chr8	113370981	113370999	19	*	800	401	Intron	8	112222928	113377153	1154226	2	114788	ENST00000343508.7	6154	ENSG00000164796	CSMD3	CUB and Sushi multiple domains 3
chr8	113399181	113399199	19	*	804	408	Intron	8	112222928	113377153	1154226	2	114788	ENST00000343508.7	-22028	ENSG00000164796	CSMD3	CUB and Sushi multiple domains 3
chr8	113401751	113401769	19	*	805	409	Intron	8	112222928	113377153	1154226	2	114788	ENST00000343508.7	-24598	ENSG00000164796	CSMD3	CUB and Sushi multiple domains 3
chr8	113404307	113404325	19	*	801	402	Intron	8	112222928	113377153	1154226	2	114788	ENST00000343508.7	-27154	ENSG00000164796	CSMD3	CUB and Sushi multiple domains 3
chr8	113446218	113446236	19	*	804	409	Intron	8	113018776	113436939	418164	2	114788	ENST00000497026.5	-9279	ENSG00000164796	CSMD3	CUB and Sushi multiple domains 3
chr8	113451529	113451547	19	*	803	406	Intron	8	113018776	113436939	418164	2	114788	ENST00000497026.5	-14590	ENSG00000164796	CSMD3	CUB and Sushi multiple domains 3
chr8	113464893	113464911	19	*	800	401	Intron	8	113018776	113436939	418164	2	114788	ENST00000497026.5	-27954	ENSG00000164796	CSMD3	CUB and Sushi multiple domains 3
chr8	113471943	113471961	19	*	803	405	Intron	8	113018776	113436939	418164	2	114788	ENST00000497026.5	-35004	ENSG00000164796	CSMD3	CUB and Sushi multiple domains 3
chr8	113472421	113472439	19	*	819	437	Intron	8	113018776	113436939	418164	2	114788	ENST00000497026.5	-35482	ENSG00000164796	CSMD3	CUB and Sushi multiple domains 3
chr8	113477108	113477126	19	*	800	401	Intron	8	113018776	113436939	418164	2	114788	ENST00000497026.5	-40169	ENSG00000164796	CSMD3	CUB and Sushi multiple domains 3
chr8	113485763	113485781	19	*	814	426	Intron	8	113018776	113436939	418164	2	114788	ENST00000497026.5	-48824	ENSG00000164796	CSMD3	CUB and Sushi multiple domains 3
chr8	113487681	113487699	19	*	814	426	Intron	8	113018776	113436939	418164	2	114788	ENST00000497026.5	-50742	ENSG00000164796	CSMD3	CUB and Sushi multiple domains 3
chr8	113488693	113488711	19	*	824	446	Intron	8	113018776	113436939	418164	2	114788	ENST00000497026.5	-51754	ENSG00000164796	CSMD3	CUB and Sushi multiple domains 3
chr8	113498131	113498149	19	*	810	418	Distal Intergenic	8	113018776	113436939	418164	2	114788	ENST00000497026.5	-61192	ENSG00000164796	CSMD3	CUB and Sushi multiple domains 3
chr8	113498931	113498949	19	*	806	411	Distal Intergenic	8	113018776	113436939	418164	2	114788	ENST00000497026.5	-61992	ENSG00000164796	CSMD3	CUB and Sushi multiple domains 3
chr8	113523211	113523229	19	*	806	411	Distal Intergenic	8	113018776	113436939	418164	2	114788	ENST00000497026.5	-86272	ENSG00000164796	CSMD3	CUB and Sushi multiple domains 3
chr8	113534285	113534303	19	*	804	407	Distal Intergenic	8	113018776	113436939	418164	2	114788	ENST00000497026.5	-97346	ENSG00000164796	CSMD3	CUB and Sushi multiple domains 3
chr8	113540690	113540708	19	*	815	428	Distal Intergenic	8	113018776	113436939	418164	2	114788	ENST00000497026.5	-103751	ENSG00000164796	CSMD3	CUB and Sushi multiple domains 3
chr8	113553437	113553455	19	*	848	495	Distal Intergenic	8	113018776	113436939	418164	2	114788	ENST00000497026.5	-116498	ENSG00000164796	CSMD3	CUB and Sushi multiple domains 3
chr8	113557304	113557322	19	*	859	519	Distal Intergenic	8	113018776	113436939	418164	2	114788	ENST00000497026.5	-120365	ENSG00000164796	CSMD3	CUB and Sushi multiple domains 3
chr8	113561888	113561906	19	*	803	407	Distal Intergenic	8	113018776	113436939	418164	2	114788	ENST00000497026.5	-124949	ENSG00000164796	CSMD3	CUB and Sushi multiple domains 3
chr8	113561954	113561972	19	*	828	454	Distal Intergenic	8	113018776	113436939	418164	2	114788	ENST00000497026.5	-125015	ENSG00000164796	CSMD3	CUB and Sushi multiple domains 3
chr8	113564180	113564198	19	*	822	443	Distal Intergenic	8	113018776	113436939	418164	2	114788	ENST00000497026.5	-127241	ENSG00000164796	CSMD3	CUB and Sushi multiple domains 3
chr8	113574075	113574093	19	*	800	401	Distal Intergenic	8	113018776	113436939	418164	2	114788	ENST00000497026.5	-137136	ENSG00000164796	CSMD3	CUB and Sushi multiple domains 3
chr8	113575782	113575800	19	*	883	575	Distal Intergenic	8	113018776	113436939	418164	2	114788	ENST00000497026.5	-138843	ENSG00000164796	CSMD3	CUB and Sushi multiple domains 3
chr8	113582522	113582540	19	*	814	425	Distal Intergenic	8	113018776	113436939	418164	2	114788	ENST00000497026.5	-145583	ENSG00000164796	CSMD3	CUB and Sushi multiple domains 3
chr8	113588453	113588471	19	*	813	425	Distal Intergenic	8	113018776	113436939	418164	2	114788	ENST00000497026.5	-151514	ENSG00000164796	CSMD3	CUB and Sushi multiple domains 3
chr8	113588732	113588750	19	*	808	415	Distal Intergenic	8	113018776	113436939	418164	2	114788	ENST00000497026.5	-151793	ENSG00000164796	CSMD3	CUB and Sushi multiple domains 3
chr8	113589943	113589961	19	*	817	431	Distal Intergenic	8	113018776	113436939	418164	2	114788	ENST00000497026.5	-153004	ENSG00000164796	CSMD3	CUB and Sushi multiple domains 3
chr8	113605550	113605568	19	*	836	469	Intron	8	113018776	113436939	418164	2	114788	ENST00000497026.5	-168611	ENSG00000164796	CSMD3	CUB and Sushi multiple domains 3
chr8	113610017	113610035	19	*	803	406	Intron	8	113018776	113436939	418164	2	114788	ENST00000497026.5	-173078	ENSG00000164796	CSMD3	CUB and Sushi multiple domains 3
chr8	113613600	113613618	19	*	819	435	Intron	8	113018776	113436939	418164	2	114788	ENST00000497026.5	-176661	ENSG00000164796	CSMD3	CUB and Sushi multiple domains 3
chr8	113624827	113624845	19	*	811	420	Distal Intergenic	8	113018776	113436939	418164	2	114788	ENST00000497026.5	-187888	ENSG00000164796	CSMD3	CUB and Sushi multiple domains 3
chr8	113635639	113635657	19	*	811	420	Distal Intergenic	8	113018776	113436939	418164	2	114788	ENST00000497026.5	-198700	ENSG00000164796	CSMD3	CUB and Sushi multiple domains 3
chr8	113647700	113647718	19	*	814	427	Distal Intergenic	8	113018776	113436939	418164	2	114788	ENST00000497026.5	-210761	ENSG00000164796	CSMD3	CUB and Sushi multiple domains 3
chr8	113659862	113659880	19	*	810	419	Distal Intergenic	8	113018776	113436939	418164	2	114788	ENST00000497026.5	-222923	ENSG00000164796	CSMD3	CUB and Sushi multiple domains 3
chr8	113660843	113660861	19	*	810	418	Distal Intergenic	8	113018776	113436939	418164	2	114788	ENST00000497026.5	-223904	ENSG00000164796	CSMD3	CUB and Sushi multiple domains 3
chr8	113664836	113664854	19	*	814	427	Distal Intergenic	8	113018776	113436939	418164	2	114788	ENST00000497026.5	-227897	ENSG00000164796	CSMD3	CUB and Sushi multiple domains 3
chr8	113665481	113665499	19	*	821	439	Distal Intergenic	8	113018776	113436939	418164	2	114788	ENST00000497026.5	-228542	ENSG00000164796	CSMD3	CUB and Sushi multiple domains 3
chr8	113672313	113672331	19	*	806	411	Distal Intergenic	8	113018776	113436939	418164	2	114788	ENST00000497026.5	-235374	ENSG00000164796	CSMD3	CUB and Sushi multiple domains 3
chr8	113674552	113674570	19	*	803	406	Distal Intergenic	8	113018776	113436939	418164	2	114788	ENST00000497026.5	-237613	ENSG00000164796	CSMD3	CUB and Sushi multiple domains 3
chr8	113690573	113690591	19	*	832	462	Distal Intergenic	8	113018776	113436939	418164	2	114788	ENST00000497026.5	-253634	ENSG00000164796	CSMD3	CUB and Sushi multiple domains 3
chr8	113694488	113694506	19	*	878	564	Distal Intergenic	8	113018776	113436939	418164	2	114788	ENST00000497026.5	-257549	ENSG00000164796	CSMD3	CUB and Sushi multiple domains 3
chr8	113702341	113702359	19	*	848	495	Distal Intergenic	8	113018776	113436939	418164	2	114788	ENST00000497026.5	-265402	ENSG00000164796	CSMD3	CUB and Sushi multiple domains 3
chr8	113714982	113715000	19	*	819	436	Distal Intergenic	8	113018776	113436939	418164	2	114788	ENST00000497026.5	-278043	ENSG00000164796	CSMD3	CUB and Sushi multiple domains 3
chr8	113716632	113716650	19	*	871	546	Distal Intergenic	8	113018776	113436939	418164	2	114788	ENST00000497026.5	-279693	ENSG00000164796	CSMD3	CUB and Sushi multiple domains 3
chr8	113730477	113730495	19	*	808	414	Distal Intergenic	8	113018776	113436939	418164	2	114788	ENST00000497026.5	-293538	ENSG00000164796	CSMD3	CUB and Sushi multiple domains 3
chr8	113743481	113743499	19	*	801	402	Distal Intergenic	8	113018776	113436939	418164	2	114788	ENST00000497026.5	-306542	ENSG00000164796	CSMD3	CUB and Sushi multiple domains 3
chr8	113756737	113756755	19	*	808	414	Distal Intergenic	8	113018776	113436939	418164	2	114788	ENST00000497026.5	-319798	ENSG00000164796	CSMD3	CUB and Sushi multiple domains 3
chr8	113758797	113758815	19	*	812	423	Distal Intergenic	8	113018776	113436939	418164	2	114788	ENST00000497026.5	-321858	ENSG00000164796	CSMD3	CUB and Sushi multiple domains 3
chr8	113761133	113761151	19	*	818	433	Distal Intergenic	8	113018776	113436939	418164	2	114788	ENST00000497026.5	-324194	ENSG00000164796	CSMD3	CUB and Sushi multiple domains 3
chr8	113762108	113762126	19	*	803	406	Distal Intergenic	8	113018776	113436939	418164	2	114788	ENST00000497026.5	-325169	ENSG00000164796	CSMD3	CUB and Sushi multiple domains 3
chr8	113762550	113762568	19	*	804	408	Distal Intergenic	8	113018776	113436939	418164	2	114788	ENST00000497026.5	-325611	ENSG00000164796	CSMD3	CUB and Sushi multiple domains 3
chr8	113768746	113768764	19	*	813	424	Distal Intergenic	8	113018776	113436939	418164	2	114788	ENST00000497026.5	-331807	ENSG00000164796	CSMD3	CUB and Sushi multiple domains 3
chr8	113772909	113772927	19	*	808	414	Distal Intergenic	8	113018776	113436939	418164	2	114788	ENST00000497026.5	-335970	ENSG00000164796	CSMD3	CUB and Sushi multiple domains 3
chr8	113793815	113793833	19	*	802	405	Distal Intergenic	8	113018776	113436939	418164	2	114788	ENST00000497026.5	-356876	ENSG00000164796	CSMD3	CUB and Sushi multiple domains 3
chr8	113806564	113806582	19	*	836	469	Distal Intergenic	8	113018776	113436939	418164	2	114788	ENST00000497026.5	-369625	ENSG00000164796	CSMD3	CUB and Sushi multiple domains 3
chr8	113811273	113811291	19	*	819	435	Distal Intergenic	8	113018776	113436939	418164	2	114788	ENST00000497026.5	-374334	ENSG00000164796	CSMD3	CUB and Sushi multiple domains 3
chr8	113811466	113811484	19	*	803	405	Distal Intergenic	8	113018776	113436939	418164	2	114788	ENST00000497026.5	-374527	ENSG00000164796	CSMD3	CUB and Sushi multiple domains 3
chr8	113814720	113814738	19	*	816	430	Distal Intergenic	8	113018776	113436939	418164	2	114788	ENST00000497026.5	-377781	ENSG00000164796	CSMD3	CUB and Sushi multiple domains 3
chr8	113819699	113819717	19	*	800	400	Distal Intergenic	8	113018776	113436939	418164	2	114788	ENST00000497026.5	-382760	ENSG00000164796	CSMD3	CUB and Sushi multiple domains 3
chr8	113820819	113820837	19	*	885	582	Distal Intergenic	8	113018776	113436939	418164	2	114788	ENST00000497026.5	-383880	ENSG00000164796	CSMD3	CUB and Sushi multiple domains 3
chr8	113823762	113823780	19	*	822	442	Distal Intergenic	8	113018776	113436939	418164	2	114788	ENST00000497026.5	-386823	ENSG00000164796	CSMD3	CUB and Sushi multiple domains 3
chr8	113828416	113828434	19	*	839	475	Distal Intergenic	8	113018776	113436939	418164	2	114788	ENST00000497026.5	-391477	ENSG00000164796	CSMD3	CUB and Sushi multiple domains 3
chr8	113831048	113831066	19	*	803	406	Distal Intergenic	8	113018776	113436939	418164	2	114788	ENST00000497026.5	-394109	ENSG00000164796	CSMD3	CUB and Sushi multiple domains 3
chr8	113857197	113857215	19	*	851	500	Distal Intergenic	8	113018776	113436939	418164	2	114788	ENST00000497026.5	-420258	ENSG00000164796	CSMD3	CUB and Sushi multiple domains 3
chr8	113858281	113858299	19	*	815	428	Distal Intergenic	8	113018776	113436939	418164	2	114788	ENST00000497026.5	-421342	ENSG00000164796	CSMD3	CUB and Sushi multiple domains 3
chr8	113858611	113858629	19	*	805	410	Distal Intergenic	8	113018776	113436939	418164	2	114788	ENST00000497026.5	-421672	ENSG00000164796	CSMD3	CUB and Sushi multiple domains 3
chr8	113859202	113859220	19	*	806	411	Distal Intergenic	8	113018776	113436939	418164	2	114788	ENST00000497026.5	-422263	ENSG00000164796	CSMD3	CUB and Sushi multiple domains 3
chr8	113871605	113871623	19	*	808	415	Distal Intergenic	8	113018776	113436939	418164	2	114788	ENST00000497026.5	-434666	ENSG00000164796	CSMD3	CUB and Sushi multiple domains 3
chr8	113880460	113880478	19	*	822	442	Distal Intergenic	8	113018776	113436939	418164	2	114788	ENST00000497026.5	-443521	ENSG00000164796	CSMD3	CUB and Sushi multiple domains 3
chr8	113885491	113885509	19	*	805	409	Distal Intergenic	8	113018776	113436939	418164	2	114788	ENST00000497026.5	-448552	ENSG00000164796	CSMD3	CUB and Sushi multiple domains 3
chr8	113888249	113888267	19	*	814	427	Distal Intergenic	8	113018776	113436939	418164	2	114788	ENST00000497026.5	-451310	ENSG00000164796	CSMD3	CUB and Sushi multiple domains 3
chr8	113917670	113917688	19	*	820	437	Distal Intergenic	8	113018776	113436939	418164	2	114788	ENST00000497026.5	-480731	ENSG00000164796	CSMD3	CUB and Sushi multiple domains 3
chr8	113921533	113921551	19	*	826	449	Distal Intergenic	8	113018776	113436939	418164	2	114788	ENST00000497026.5	-484594	ENSG00000164796	CSMD3	CUB and Sushi multiple domains 3
chr8	113923723	113923741	19	*	811	421	Distal Intergenic	8	113018776	113436939	418164	2	114788	ENST00000497026.5	-486784	ENSG00000164796	CSMD3	CUB and Sushi multiple domains 3
chr8	113927206	113927224	19	*	836	469	Distal Intergenic	8	113018776	113436939	418164	2	114788	ENST00000497026.5	-490267	ENSG00000164796	CSMD3	CUB and Sushi multiple domains 3
chr8	113935098	113935116	19	*	802	404	Distal Intergenic	8	113018776	113436939	418164	2	114788	ENST00000497026.5	-498159	ENSG00000164796	CSMD3	CUB and Sushi multiple domains 3
chr8	113937613	113937631	19	*	811	421	Distal Intergenic	8	113018776	113436939	418164	2	114788	ENST00000497026.5	-500674	ENSG00000164796	CSMD3	CUB and Sushi multiple domains 3
chr8	113937790	113937808	19	*	842	482	Distal Intergenic	8	113018776	113436939	418164	2	114788	ENST00000497026.5	-500851	ENSG00000164796	CSMD3	CUB and Sushi multiple domains 3
chr8	113944019	113944037	19	*	807	413	Distal Intergenic	8	113018776	113436939	418164	2	114788	ENST00000497026.5	-507080	ENSG00000164796	CSMD3	CUB and Sushi multiple domains 3
chr8	113944258	113944276	19	*	800	401	Distal Intergenic	8	113018776	113436939	418164	2	114788	ENST00000497026.5	-507319	ENSG00000164796	CSMD3	CUB and Sushi multiple domains 3
chr8	113986846	113986864	19	*	816	430	Distal Intergenic	8	113018776	113436939	418164	2	114788	ENST00000497026.5	-549907	ENSG00000164796	CSMD3	CUB and Sushi multiple domains 3
chr8	113995901	113995919	19	*	810	419	Distal Intergenic	8	113018776	113436939	418164	2	114788	ENST00000497026.5	-558962	ENSG00000164796	CSMD3	CUB and Sushi multiple domains 3
chr8	113997970	113997988	19	*	814	427	Distal Intergenic	8	113018776	113436939	418164	2	114788	ENST00000497026.5	-561031	ENSG00000164796	CSMD3	CUB and Sushi multiple domains 3
chr8	113998358	113998376	19	*	857	514	Distal Intergenic	8	113018776	113436939	418164	2	114788	ENST00000497026.5	-561419	ENSG00000164796	CSMD3	CUB and Sushi multiple domains 3
chr8	114000741	114000759	19	*	803	406	Distal Intergenic	8	113018776	113436939	418164	2	114788	ENST00000497026.5	-563802	ENSG00000164796	CSMD3	CUB and Sushi multiple domains 3
chr8	114019545	114019563	19	*	805	409	Distal Intergenic	8	113018776	113436939	418164	2	114788	ENST00000497026.5	-582606	ENSG00000164796	CSMD3	CUB and Sushi multiple domains 3
chr8	114028109	114028127	19	*	858	516	Distal Intergenic	8	113018776	113436939	418164	2	114788	ENST00000497026.5	-591170	ENSG00000164796	CSMD3	CUB and Sushi multiple domains 3
chr8	114030994	114031012	19	*	829	455	Distal Intergenic	8	113018776	113436939	418164	2	114788	ENST00000497026.5	-594055	ENSG00000164796	CSMD3	CUB and Sushi multiple domains 3
chr8	114031344	114031362	19	*	803	406	Distal Intergenic	8	113018776	113436939	418164	2	114788	ENST00000497026.5	-594405	ENSG00000164796	CSMD3	CUB and Sushi multiple domains 3
chr8	114042671	114042689	19	*	806	411	Distal Intergenic	8	113018776	113436939	418164	2	114788	ENST00000497026.5	-605732	ENSG00000164796	CSMD3	CUB and Sushi multiple domains 3
chr8	114043021	114043039	19	*	817	432	Distal Intergenic	8	113018776	113436939	418164	2	114788	ENST00000497026.5	-606082	ENSG00000164796	CSMD3	CUB and Sushi multiple domains 3
chr8	114053092	114053110	19	*	842	482	Distal Intergenic	8	113018776	113436939	418164	2	114788	ENST00000497026.5	-616153	ENSG00000164796	CSMD3	CUB and Sushi multiple domains 3
chr8	114066953	114066971	19	*	801	403	Distal Intergenic	8	113018776	113436939	418164	2	114788	ENST00000497026.5	-630014	ENSG00000164796	CSMD3	CUB and Sushi multiple domains 3
chr8	114108507	114108525	19	*	805	410	Distal Intergenic	8	113018776	113436939	418164	2	114788	ENST00000497026.5	-671568	ENSG00000164796	CSMD3	CUB and Sushi multiple domains 3
chr8	114133027	114133045	19	*	803	406	Distal Intergenic	8	113018776	113436939	418164	2	114788	ENST00000497026.5	-696088	ENSG00000164796	CSMD3	CUB and Sushi multiple domains 3
chr8	114148269	114148287	19	*	802	404	Distal Intergenic	8	113018776	113436939	418164	2	114788	ENST00000497026.5	-711330	ENSG00000164796	CSMD3	CUB and Sushi multiple domains 3
chr8	114151745	114151763	19	*	800	401	Distal Intergenic	8	113018776	113436939	418164	2	114788	ENST00000497026.5	-714806	ENSG00000164796	CSMD3	CUB and Sushi multiple domains 3
chr8	114156043	114156061	19	*	800	401	Distal Intergenic	8	113018776	113436939	418164	2	114788	ENST00000497026.5	-719104	ENSG00000164796	CSMD3	CUB and Sushi multiple domains 3
chr8	114168292	114168310	19	*	803	406	Distal Intergenic	8	113018776	113436939	418164	2	114788	ENST00000497026.5	-731353	ENSG00000164796	CSMD3	CUB and Sushi multiple domains 3
chr8	114174027	114174045	19	*	871	546	Distal Intergenic	8	113018776	113436939	418164	2	114788	ENST00000497026.5	-737088	ENSG00000164796	CSMD3	CUB and Sushi multiple domains 3
chr8	114174988	114175006	19	*	808	414	Distal Intergenic	8	113018776	113436939	418164	2	114788	ENST00000497026.5	-738049	ENSG00000164796	CSMD3	CUB and Sushi multiple domains 3
chr8	114175162	114175180	19	*	838	474	Distal Intergenic	8	113018776	113436939	418164	2	114788	ENST00000497026.5	-738223	ENSG00000164796	CSMD3	CUB and Sushi multiple domains 3
chr8	114177680	114177698	19	*	803	406	Distal Intergenic	8	113018776	113436939	418164	2	114788	ENST00000497026.5	-740741	ENSG00000164796	CSMD3	CUB and Sushi multiple domains 3
chr8	114182054	114182072	19	*	845	489	Distal Intergenic	8	113018776	113436939	418164	2	114788	ENST00000497026.5	-745115	ENSG00000164796	CSMD3	CUB and Sushi multiple domains 3
chr8	114184381	114184399	19	*	808	415	Distal Intergenic	8	113018776	113436939	418164	2	114788	ENST00000497026.5	-747442	ENSG00000164796	CSMD3	CUB and Sushi multiple domains 3
chr8	114184791	114184809	19	*	850	500	Distal Intergenic	8	113018776	113436939	418164	2	114788	ENST00000497026.5	-747852	ENSG00000164796	CSMD3	CUB and Sushi multiple domains 3
chr8	114187528	114187546	19	*	814	427	Distal Intergenic	8	113018776	113436939	418164	2	114788	ENST00000497026.5	-750589	ENSG00000164796	CSMD3	CUB and Sushi multiple domains 3
chr8	114192648	114192666	19	*	800	401	Distal Intergenic	8	113018776	113436939	418164	2	114788	ENST00000497026.5	-755709	ENSG00000164796	CSMD3	CUB and Sushi multiple domains 3
chr8	114213128	114213146	19	*	805	409	Distal Intergenic	8	113018776	113436939	418164	2	114788	ENST00000497026.5	-776189	ENSG00000164796	CSMD3	CUB and Sushi multiple domains 3
chr8	114217875	114217893	19	*	813	424	Distal Intergenic	8	113018776	113436939	418164	2	114788	ENST00000497026.5	-780936	ENSG00000164796	CSMD3	CUB and Sushi multiple domains 3
chr8	114232450	114232468	19	*	821	439	Distal Intergenic	8	113018776	113436939	418164	2	114788	ENST00000497026.5	-795511	ENSG00000164796	CSMD3	CUB and Sushi multiple domains 3
chr8	114247536	114247554	19	*	816	429	Distal Intergenic	8	113018776	113436939	418164	2	114788	ENST00000497026.5	-810597	ENSG00000164796	CSMD3	CUB and Sushi multiple domains 3
chr8	114252252	114252270	19	*	804	407	Distal Intergenic	8	113018776	113436939	418164	2	114788	ENST00000497026.5	-815313	ENSG00000164796	CSMD3	CUB and Sushi multiple domains 3
chr8	114255007	114255025	19	*	821	439	Distal Intergenic	8	113018776	113436939	418164	2	114788	ENST00000497026.5	-818068	ENSG00000164796	CSMD3	CUB and Sushi multiple domains 3
chr8	114274847	114274865	19	*	802	404	Distal Intergenic	8	113018776	113436939	418164	2	114788	ENST00000497026.5	-837908	ENSG00000164796	CSMD3	CUB and Sushi multiple domains 3
chr8	114275218	114275236	19	*	804	407	Distal Intergenic	8	113018776	113436939	418164	2	114788	ENST00000497026.5	-838279	ENSG00000164796	CSMD3	CUB and Sushi multiple domains 3
chr8	114277861	114277879	19	*	811	421	Distal Intergenic	8	113018776	113436939	418164	2	114788	ENST00000497026.5	-840922	ENSG00000164796	CSMD3	CUB and Sushi multiple domains 3
chr8	114291701	114291719	19	*	826	450	Intron	8	113018776	113436939	418164	2	114788	ENST00000497026.5	-854762	ENSG00000164796	CSMD3	CUB and Sushi multiple domains 3
chr8	114296211	114296229	19	*	806	412	Exon	8	113018776	113436939	418164	2	114788	ENST00000497026.5	-859272	ENSG00000164796	CSMD3	CUB and Sushi multiple domains 3
chr8	114298637	114298655	19	*	804	408	Intron	8	113018776	113436939	418164	2	114788	ENST00000497026.5	-861698	ENSG00000164796	CSMD3	CUB and Sushi multiple domains 3
chr8	114299160	114299178	19	*	811	420	Intron	8	113018776	113436939	418164	2	114788	ENST00000497026.5	-862221	ENSG00000164796	CSMD3	CUB and Sushi multiple domains 3
chr8	114305162	114305180	19	*	815	429	Intron	8	113018776	113436939	418164	2	114788	ENST00000497026.5	-868223	ENSG00000164796	CSMD3	CUB and Sushi multiple domains 3
chr8	114319392	114319410	19	*	817	432	Intron	8	113018776	113436939	418164	2	114788	ENST00000497026.5	-882453	ENSG00000164796	CSMD3	CUB and Sushi multiple domains 3
chr8	114328009	114328027	19	*	874	554	Distal Intergenic	8	113018776	113436939	418164	2	114788	ENST00000497026.5	-891070	ENSG00000164796	CSMD3	CUB and Sushi multiple domains 3
chr8	114354303	114354321	19	*	802	404	Distal Intergenic	8	113018776	113436939	418164	2	114788	ENST00000497026.5	-917364	ENSG00000164796	CSMD3	CUB and Sushi multiple domains 3
chr8	114363785	114363803	19	*	847	493	Distal Intergenic	8	113018776	113436939	418164	2	114788	ENST00000497026.5	-926846	ENSG00000164796	CSMD3	CUB and Sushi multiple domains 3
chr8	114380819	114380837	19	*	817	431	Distal Intergenic	8	113018776	113436939	418164	2	114788	ENST00000497026.5	-943880	ENSG00000164796	CSMD3	CUB and Sushi multiple domains 3
chr8	114390944	114390962	19	*	841	479	Distal Intergenic	8	113018776	113436939	418164	2	114788	ENST00000497026.5	-954005	ENSG00000164796	CSMD3	CUB and Sushi multiple domains 3
chr8	114393115	114393133	19	*	814	426	Distal Intergenic	8	113018776	113436939	418164	2	114788	ENST00000497026.5	-956176	ENSG00000164796	CSMD3	CUB and Sushi multiple domains 3
chr8	114400349	114400367	19	*	808	414	Distal Intergenic	8	113018776	113436939	418164	2	114788	ENST00000497026.5	-963410	ENSG00000164796	CSMD3	CUB and Sushi multiple domains 3
chr8	114411133	114411151	19	*	806	411	Distal Intergenic	8	113018776	113436939	418164	2	114788	ENST00000497026.5	-974194	ENSG00000164796	CSMD3	CUB and Sushi multiple domains 3
chr8	114411518	114411536	19	*	806	411	Distal Intergenic	8	113018776	113436939	418164	2	114788	ENST00000497026.5	-974579	ENSG00000164796	CSMD3	CUB and Sushi multiple domains 3
chr8	114421456	114421474	19	*	822	441	Distal Intergenic	8	113018776	113436939	418164	2	114788	ENST00000497026.5	-984517	ENSG00000164796	CSMD3	CUB and Sushi multiple domains 3
chr8	114436226	114436244	19	*	803	406	Distal Intergenic	8	113018776	113436939	418164	2	114788	ENST00000497026.5	-999287	ENSG00000164796	CSMD3	CUB and Sushi multiple domains 3
chr8	114448352	114448370	19	*	809	417	Distal Intergenic	8	113018776	113436939	418164	2	114788	ENST00000497026.5	-1011413	ENSG00000164796	CSMD3	CUB and Sushi multiple domains 3
chr8	114449720	114449738	19	*	802	403	Distal Intergenic	8	113018776	113436939	418164	2	114788	ENST00000497026.5	-1012781	ENSG00000164796	CSMD3	CUB and Sushi multiple domains 3
chr8	114454027	114454045	19	*	820	437	Distal Intergenic	8	113018776	113436939	418164	2	114788	ENST00000497026.5	-1017088	ENSG00000164796	CSMD3	CUB and Sushi multiple domains 3
chr8	114457036	114457054	19	*	818	433	Distal Intergenic	8	113018776	113436939	418164	2	114788	ENST00000497026.5	-1020097	ENSG00000164796	CSMD3	CUB and Sushi multiple domains 3
chr9	5444805	5444823	19	*	803	406	Distal Intergenic	9	5450503	5470566	20064	1	29126	ENST00000381573.8	-5680	ENSG00000120217	CD274	CD274 molecule
chr9	5461067	5461085	19	*	816	431	Intron	9	5462935	5465912	2978	1	29126	ENST00000492923.1	-1850	ENSG00000120217	CD274	CD274 molecule
chr9	5462887	5462905	19	*	893	601	Promoter	9	5462935	5465912	2978	1	29126	ENST00000492923.1	-30	ENSG00000120217	CD274	CD274 molecule
chr9	5467540	5467558	19	*	900	620	Intron	9	5462935	5465912	2978	1	29126	ENST00000492923.1	4605	ENSG00000120217	CD274	CD274 molecule
chr9	5468760	5468778	19	*	823	444	3' UTR	9	5462935	5465912	2978	1	29126	ENST00000492923.1	5825	ENSG00000120217	CD274	CD274 molecule
chr9	5471737	5471755	19	*	800	401	Intron	9	5462935	5465912	2978	1	29126	ENST00000492923.1	8802	ENSG00000120217	CD274	CD274 molecule
chr9	5472264	5472282	19	*	806	411	Intron	9	5462935	5465912	2978	1	29126	ENST00000492923.1	9329	ENSG00000120217	CD274	CD274 molecule
chr9	5480917	5480935	19	*	805	409	Intron	9	5462935	5465912	2978	1	29126	ENST00000492923.1	17982	ENSG00000120217	CD274	CD274 molecule
chr9	19400693	19400711	19	*	807	414	Intron	9	19409009	19452505	43497	1	340485	ENST00000340967.3	-8298	ENSG00000177076	ACER2	alkaline ceramidase 2
chr9	19404428	19404446	19	*	820	437	Intron	9	19409009	19452505	43497	1	340485	ENST00000340967.3	-4563	ENSG00000177076	ACER2	alkaline ceramidase 2
chr9	19409522	19409540	19	*	893	603	Intron	9	19409009	19452505	43497	1	340485	ENST00000340967.3	513	ENSG00000177076	ACER2	alkaline ceramidase 2
chr9	19414660	19414678	19	*	835	468	Intron	9	19409009	19452505	43497	1	340485	ENST00000340967.3	5651	ENSG00000177076	ACER2	alkaline ceramidase 2
chr9	19418386	19418404	19	*	823	444	Intron	9	19409009	19452505	43497	1	340485	ENST00000340967.3	9377	ENSG00000177076	ACER2	alkaline ceramidase 2
chr9	19422158	19422176	19	*	819	437	Intron	9	19409009	19452505	43497	1	340485	ENST00000340967.3	13149	ENSG00000177076	ACER2	alkaline ceramidase 2
chr9	19428311	19428329	19	*	827	452	Intron	9	19409009	19452505	43497	1	340485	ENST00000340967.3	19302	ENSG00000177076	ACER2	alkaline ceramidase 2
chr9	19441191	19441209	19	*	808	414	Intron	9	19409009	19452505	43497	1	340485	ENST00000340967.3	32182	ENSG00000177076	ACER2	alkaline ceramidase 2
chr9	19445624	19445642	19	*	827	452	Intron	9	19409009	19452505	43497	1	340485	ENST00000340967.3	36615	ENSG00000177076	ACER2	alkaline ceramidase 2
chr9	19469832	19469850	19	*	812	423	Distal Intergenic	9	19409009	19452505	43497	1	340485	ENST00000340967.3	60823	ENSG00000177076	ACER2	alkaline ceramidase 2
chr9	19484305	19484323	19	*	815	428	Distal Intergenic	9	19409009	19452505	43497	1	340485	ENST00000340967.3	75296	ENSG00000177076	ACER2	alkaline ceramidase 2
chr9	19485345	19485363	19	*	865	532	Distal Intergenic	9	19409009	19452505	43497	1	340485	ENST00000340967.3	76336	ENSG00000177076	ACER2	alkaline ceramidase 2
chr9	19487308	19487326	19	*	806	411	Distal Intergenic	9	19409009	19452505	43497	1	340485	ENST00000340967.3	78299	ENSG00000177076	ACER2	alkaline ceramidase 2
chr9	19491515	19491533	19	*	811	420	Distal Intergenic	9	19409009	19452505	43497	1	340485	ENST00000340967.3	82506	ENSG00000177076	ACER2	alkaline ceramidase 2
chr9	19494013	19494031	19	*	802	404	Distal Intergenic	9	19409009	19452505	43497	1	340485	ENST00000340967.3	85004	ENSG00000177076	ACER2	alkaline ceramidase 2
chr9	19511118	19511136	19	*	801	403	3' UTR	9	19409009	19452505	43497	1	340485	ENST00000340967.3	102109	ENSG00000177076	ACER2	alkaline ceramidase 2
chr9	19524903	19524921	19	*	836	469	Intron	9	19409009	19452505	43497	1	340485	ENST00000340967.3	115894	ENSG00000177076	ACER2	alkaline ceramidase 2
chr9	19526158	19526176	19	*	821	439	Intron	9	19409009	19452505	43497	1	340485	ENST00000340967.3	117149	ENSG00000177076	ACER2	alkaline ceramidase 2
chr9	19535966	19535984	19	*	818	434	Intron	9	19409009	19452505	43497	1	340485	ENST00000340967.3	126957	ENSG00000177076	ACER2	alkaline ceramidase 2
chr9	19536656	19536674	19	*	803	406	Intron	9	19409009	19452505	43497	1	340485	ENST00000340967.3	127647	ENSG00000177076	ACER2	alkaline ceramidase 2
chr9	19543694	19543712	19	*	802	403	Intron	9	19409009	19452505	43497	1	340485	ENST00000340967.3	134685	ENSG00000177076	ACER2	alkaline ceramidase 2
chr9	19557599	19557617	19	*	817	433	Intron	9	19409009	19452505	43497	1	340485	ENST00000340967.3	148590	ENSG00000177076	ACER2	alkaline ceramidase 2
chr9	19564144	19564162	19	*	824	446	Intron	9	19409009	19452505	43497	1	340485	ENST00000340967.3	155135	ENSG00000177076	ACER2	alkaline ceramidase 2
chr9	19570031	19570049	19	*	804	407	Intron	9	19409009	19452505	43497	1	340485	ENST00000340967.3	161022	ENSG00000177076	ACER2	alkaline ceramidase 2
chr9	19573747	19573765	19	*	814	426	Intron	9	19409009	19452505	43497	1	340485	ENST00000340967.3	164738	ENSG00000177076	ACER2	alkaline ceramidase 2
chr9	19576582	19576600	19	*	805	410	Intron	9	19409009	19452505	43497	1	340485	ENST00000340967.3	167573	ENSG00000177076	ACER2	alkaline ceramidase 2
chr9	19580874	19580892	19	*	810	419	Intron	9	19409009	19452505	43497	1	340485	ENST00000340967.3	171865	ENSG00000177076	ACER2	alkaline ceramidase 2
chr9	137226118	137226136	19	*	919	678	3' UTR	9	137225174	137226315	1142	1	375791	ENST00000650725.2	944	ENSG00000197191	CYSRT1	cysteine rich tail 1

## Sheet: predicted BSs in CaSki
seqnames	start	end	width	strand	score1	score2	annotation	geneChr	geneStart	geneEnd	geneLength	geneStrand	geneId	transcriptId	distanceToTSS	ENSEMBL	SYMBOL	GENENAME
chr1	2426863	2426881	19	*	816	430	Intron	1	2425980	2479804	53825	1	9651	ENST00000609981.5	883	ENSG00000149527	PLCH2	phospholipase C eta 2
chr1	2427662	2427680	19	*	834	465	Intron	1	2425980	2479804	53825	1	9651	ENST00000609981.5	1682	ENSG00000149527	PLCH2	phospholipase C eta 2
chr1	2428651	2428669	19	*	805	410	Intron	1	2425980	2479804	53825	1	9651	ENST00000609981.5	2671	ENSG00000149527	PLCH2	phospholipase C eta 2
chr1	2431412	2431430	19	*	876	559	Intron	1	2425980	2479804	53825	1	9651	ENST00000609981.5	5432	ENSG00000149527	PLCH2	phospholipase C eta 2
chr1	2437720	2437738	19	*	822	442	Intron	1	2425980	2479804	53825	1	9651	ENST00000609981.5	11740	ENSG00000149527	PLCH2	phospholipase C eta 2
chr1	2454155	2454173	19	*	813	425	Intron	1	2467459	2505526	38068	1	9651	ENST00000449969.5	-13286	ENSG00000149527	PLCH2	phospholipase C eta 2
chr1	2497876	2497894	19	*	826	450	Promoter	1	2497782	2505528	7747	1	9651	ENST00000473964.5	94	ENSG00000149527	PLCH2	phospholipase C eta 2
chr1	2498453	2498471	19	*	820	438	Promoter	1	2498647	2505528	6882	1	9651	ENST00000462379.1	-176	ENSG00000149527	PLCH2	phospholipase C eta 2
chr1	2499517	2499535	19	*	810	418	Intron	1	2498647	2505528	6882	1	9651	ENST00000462379.1	870	ENSG00000149527	PLCH2	phospholipase C eta 2
chr1	2501011	2501029	19	*	800	401	Exon	1	2498647	2505528	6882	1	9651	ENST00000462379.1	2364	ENSG00000149527	PLCH2	phospholipase C eta 2
chr1	6425938	6425956	19	*	823	444	Intron	1	6424788	6456671	31884	1	83715	ENST00000636330.1	1150	ENSG00000187017	ESPN	espin
chr1	6434538	6434556	19	*	813	424	Intron	1	6437300	6440797	3498	1	83715	ENST00000633651.1	-2744	ENSG00000187017	ESPN	espin
chr1	6439464	6439482	19	*	830	457	Intron	1	6440378	6445757	5380	1	83715	ENST00000418286.1	-896	ENSG00000187017	ESPN	espin
chr1	6443788	6443806	19	*	803	406	Intron	1	6440378	6445757	5380	1	83715	ENST00000418286.1	3410	ENSG00000187017	ESPN	espin
chr1	6448771	6448789	19	*	841	481	Promoter	1	6448520	6448958	439	1	83715	ENST00000478323.1	251	ENSG00000187017	ESPN	espin
chr1	6455542	6455560	19	*	834	466	Exon	1	6451717	6460405	8689	1	83715	ENST00000477679.2	3825	ENSG00000187017	ESPN	espin
chr1	16114665	16114683	19	*	857	515	Distal Intergenic	1	16133013	16133562	550	2	1969	ENST00000462805.1	18879	ENSG00000142627	EPHA2	EPH receptor A2
chr1	16123735	16123753	19	*	861	524	Distal Intergenic	1	16133013	16133562	550	2	1969	ENST00000462805.1	9809	ENSG00000142627	EPHA2	EPH receptor A2
chr1	16123943	16123961	19	*	826	450	Distal Intergenic	1	16133013	16133562	550	2	1969	ENST00000462805.1	9601	ENSG00000142627	EPHA2	EPH receptor A2
chr1	16128679	16128697	19	*	804	407	Intron	1	16133013	16133562	550	2	1969	ENST00000462805.1	4865	ENSG00000142627	EPHA2	EPH receptor A2
chr1	16131134	16131152	19	*	840	479	Intron	1	16133013	16133562	550	2	1969	ENST00000462805.1	2410	ENSG00000142627	EPHA2	EPH receptor A2
chr1	16131680	16131698	19	*	804	408	Intron	1	16133013	16133562	550	2	1969	ENST00000462805.1	1864	ENSG00000142627	EPHA2	EPH receptor A2
chr1	16136476	16136494	19	*	810	419	Intron	1	16133013	16133562	550	2	1969	ENST00000462805.1	-2914	ENSG00000142627	EPHA2	EPH receptor A2
chr1	16141484	16141502	19	*	847	492	Intron	1	16134560	16146450	11891	2	1969	ENST00000480202.1	4948	ENSG00000142627	EPHA2	EPH receptor A2
chr1	17305825	17305843	19	*	820	438	Distal Intergenic	1	17308195	17334796	26602	1	23569	ENST00000375453.5	-2352	ENSG00000159339	PADI4	peptidyl arginine deiminase 4
chr1	17309894	17309912	19	*	885	581	Intron	1	17308197	17364004	55808	1	23569	ENST00000375448.4	1697	ENSG00000159339	PADI4	peptidyl arginine deiminase 4
chr1	17324038	17324056	19	*	816	431	Intron	1	17308197	17364004	55808	1	23569	ENST00000375448.4	15841	ENSG00000159339	PADI4	peptidyl arginine deiminase 4
chr1	17327190	17327208	19	*	812	423	Intron	1	17346034	17348207	2174	1	23569	ENST00000468945.1	-18826	ENSG00000159339	PADI4	peptidyl arginine deiminase 4
chr1	17351467	17351485	19	*	819	437	Intron	1	17348730	17358849	10120	1	23569	ENST00000467001.1	2737	ENSG00000159339	PADI4	peptidyl arginine deiminase 4
chr1	20573061	20573079	19	*	801	402	Distal Intergenic	1	20589086	20618903	29818	1	978	ENST00000461985.1	-16007	ENSG00000158825	CDA	cytidine deaminase
chr1	20576011	20576029	19	*	821	440	Distal Intergenic	1	20589086	20618903	29818	1	978	ENST00000461985.1	-13057	ENSG00000158825	CDA	cytidine deaminase
chr1	20588127	20588145	19	*	827	452	Distal Intergenic	1	20589086	20618903	29818	1	978	ENST00000461985.1	-941	ENSG00000158825	CDA	cytidine deaminase
chr1	20596902	20596920	19	*	811	420	Intron	1	20589097	20618903	29807	1	978	ENST00000375071.4	7805	ENSG00000158825	CDA	cytidine deaminase
chr1	20670753	20670771	19	*	801	403	Intron	1	20672016	20673020	1005	2	57576	ENST00000463389.1	2249	ENSG00000117245	KIF17	kinesin family member 17
chr1	20674128	20674146	19	*	804	408	Intron	1	20672016	20673020	1005	2	57576	ENST00000463389.1	-1108	ENSG00000117245	KIF17	kinesin family member 17
chr1	20677068	20677086	19	*	819	437	Intron	1	20672016	20673020	1005	2	57576	ENST00000463389.1	-4048	ENSG00000117245	KIF17	kinesin family member 17
chr1	20683276	20683294	19	*	812	422	Intron	1	20664014	20685187	21174	2	57576	ENST00000477167.5	1893	ENSG00000117245	KIF17	kinesin family member 17
chr1	20695038	20695056	19	*	817	432	Intron	1	20664014	20698439	34426	2	57576	ENST00000490034.5	3383	ENSG00000117245	KIF17	kinesin family member 17
chr1	20695048	20695066	19	*	822	443	Intron	1	20664014	20698439	34426	2	57576	ENST00000490034.5	3373	ENSG00000117245	KIF17	kinesin family member 17
chr1	20695094	20695112	19	*	815	428	Intron	1	20664014	20698439	34426	2	57576	ENST00000490034.5	3327	ENSG00000117245	KIF17	kinesin family member 17
chr1	20695100	20695118	19	*	809	417	Intron	1	20664014	20698439	34426	2	57576	ENST00000490034.5	3321	ENSG00000117245	KIF17	kinesin family member 17
chr1	20698220	20698238	19	*	845	488	Promoter	1	20664014	20698439	34426	2	57576	ENST00000490034.5	201	ENSG00000117245	KIF17	kinesin family member 17
chr1	20706192	20706210	19	*	818	434	Intron	1	20664014	20698439	34426	2	57576	ENST00000490034.5	-7753	ENSG00000117245	KIF17	kinesin family member 17
chr1	20709570	20709588	19	*	813	425	Intron	1	20664014	20717491	53478	2	57576	ENST00000375044.5	7903	ENSG00000117245	KIF17	kinesin family member 17
chr1	20724316	20724334	19	*	821	440	Intron	1	20664016	20718017	54002	2	57576	ENST00000247986.2	-6299	ENSG00000117245	KIF17	kinesin family member 17
chr1	24196054	24196072	19	*	805	409	Distal Intergenic	1	24199558	24355212	155655	1	57822	ENST00000690803.1	-3486	ENSG00000158055	GRHL3	grainyhead like transcription factor 3
chr1	24259986	24260004	19	*	800	401	Intron	1	24318764	24355312	36549	1	57822	ENST00000692334.1	-58760	ENSG00000158055	GRHL3	grainyhead like transcription factor 3
chr1	24268899	24268917	19	*	809	418	Intron	1	24318764	24355312	36549	1	57822	ENST00000692334.1	-49847	ENSG00000158055	GRHL3	grainyhead like transcription factor 3
chr1	24278460	24278478	19	*	809	417	Intron	1	24318764	24355312	36549	1	57822	ENST00000692334.1	-40286	ENSG00000158055	GRHL3	grainyhead like transcription factor 3
chr1	24281494	24281512	19	*	821	440	Intron	1	24318764	24355312	36549	1	57822	ENST00000692334.1	-37252	ENSG00000158055	GRHL3	grainyhead like transcription factor 3
chr1	24282674	24282692	19	*	850	499	Intron	1	24318764	24355312	36549	1	57822	ENST00000692334.1	-36072	ENSG00000158055	GRHL3	grainyhead like transcription factor 3
chr1	24285313	24285331	19	*	850	499	Intron	1	24318764	24355312	36549	1	57822	ENST00000692334.1	-33433	ENSG00000158055	GRHL3	grainyhead like transcription factor 3
chr1	24286685	24286703	19	*	817	432	Intron	1	24318764	24355312	36549	1	57822	ENST00000692334.1	-32061	ENSG00000158055	GRHL3	grainyhead like transcription factor 3
chr1	24300636	24300654	19	*	808	414	Intron	1	24318764	24355312	36549	1	57822	ENST00000692334.1	-18110	ENSG00000158055	GRHL3	grainyhead like transcription factor 3
chr1	24319712	24319730	19	*	839	477	Promoter	1	24319814	24355318	35505	1	57822	ENST00000524724.6	-84	ENSG00000158055	GRHL3	grainyhead like transcription factor 3
chr1	24324714	24324732	19	*	806	412	Intron	1	24323040	24354488	31449	1	57822	ENST00000528064.6	1674	ENSG00000158055	GRHL3	grainyhead like transcription factor 3
chr1	24326619	24326637	19	*	801	402	Intron	1	24323040	24354488	31449	1	57822	ENST00000528064.6	3579	ENSG00000158055	GRHL3	grainyhead like transcription factor 3
chr1	24336661	24336679	19	*	805	410	Exon	1	24337498	24342195	4698	1	57822	ENST00000528181.1	-819	ENSG00000158055	GRHL3	grainyhead like transcription factor 3
chr1	24340362	24340380	19	*	824	446	Intron	1	24337498	24342195	4698	1	57822	ENST00000528181.1	2864	ENSG00000158055	GRHL3	grainyhead like transcription factor 3
chr1	24357783	24357801	19	*	803	407	3' UTR	1	24337498	24342195	4698	1	57822	ENST00000528181.1	20285	ENSG00000158055	GRHL3	grainyhead like transcription factor 3
chr1	32254377	32254395	19	*	841	481	Intron	1	32251318	32286160	34843	1	3932	ENST00000469765.5	3059	ENSG00000182866	LCK	LCK proto-oncogene, Src family tyrosine kinase
chr1	32255461	32255479	19	*	806	411	Intron	1	32251318	32286160	34843	1	3932	ENST00000469765.5	4143	ENSG00000182866	LCK	LCK proto-oncogene, Src family tyrosine kinase
chr1	32255580	32255598	19	*	843	484	Intron	1	32251318	32286160	34843	1	3932	ENST00000469765.5	4262	ENSG00000182866	LCK	LCK proto-oncogene, Src family tyrosine kinase
chr1	32263249	32263267	19	*	819	437	Intron	1	32274111	32286164	12054	1	3932	ENST00000619559.4	-10844	ENSG00000182866	LCK	LCK proto-oncogene, Src family tyrosine kinase
chr1	32264119	32264137	19	*	806	411	Intron	1	32274111	32286164	12054	1	3932	ENST00000619559.4	-9974	ENSG00000182866	LCK	LCK proto-oncogene, Src family tyrosine kinase
chr1	32268454	32268472	19	*	811	420	Intron	1	32274111	32286164	12054	1	3932	ENST00000619559.4	-5639	ENSG00000182866	LCK	LCK proto-oncogene, Src family tyrosine kinase
chr1	32270679	32270697	19	*	823	444	Intron	1	32274111	32286164	12054	1	3932	ENST00000619559.4	-3414	ENSG00000182866	LCK	LCK proto-oncogene, Src family tyrosine kinase
chr1	32278480	32278498	19	*	807	414	Intron	1	32275620	32277173	1554	1	3932	ENST00000469956.1	2860	ENSG00000182866	LCK	LCK proto-oncogene, Src family tyrosine kinase
chr1	44799924	44799942	19	*	846	491	Promoter	1	44800377	44805990	5614	1	1263	ENST00000372201.5	-435	ENSG00000173846	PLK3	polo like kinase 3
chr1	44817505	44817523	19	*	840	478	Distal Intergenic	1	44813498	44814099	602	1	149478	ENST00000464114.1	4007	ENSG00000222009	BTBD19	BTB domain containing 19
chr1	50965566	50965584	19	*	830	458	Intron	1	50968706	50974634	5929	1	1031	ENST00000396148.2	-3122	ENSG00000123080	CDKN2C	cyclin dependent kinase inhibitor 2C
chr1	50974459	50974477	19	*	808	415	3' UTR	1	50970245	50974634	4390	1	1031	ENST00000371761.4	4214	ENSG00000123080	CDKN2C	cyclin dependent kinase inhibitor 2C
chr1	50976115	50976133	19	*	859	520	Distal Intergenic	1	50970245	50974634	4390	1	1031	ENST00000371761.4	5870	ENSG00000123080	CDKN2C	cyclin dependent kinase inhibitor 2C
chr1	50980817	50980835	19	*	809	417	Distal Intergenic	1	50970245	50974634	4390	1	1031	ENST00000371761.4	10572	ENSG00000123080	CDKN2C	cyclin dependent kinase inhibitor 2C
chr1	50988445	50988463	19	*	808	414	Distal Intergenic	1	50970245	50974634	4390	1	1031	ENST00000371761.4	18200	ENSG00000123080	CDKN2C	cyclin dependent kinase inhibitor 2C
chr1	50990903	50990921	19	*	813	425	Distal Intergenic	1	50970245	50974634	4390	1	1031	ENST00000371761.4	20658	ENSG00000123080	CDKN2C	cyclin dependent kinase inhibitor 2C
chr1	51004897	51004915	19	*	803	405	Distal Intergenic	1	50970245	50974634	4390	1	1031	ENST00000371761.4	34652	ENSG00000123080	CDKN2C	cyclin dependent kinase inhibitor 2C
chr1	85056146	85056164	19	*	839	475	Intron	1	85062312	85133138	70827	1	126820	ENST00000326813.12	-6148	ENSG00000162643	DNAI3	dynein axonemal intermediate chain 3
chr1	85062708	85062726	19	*	837	472	Promoter	1	85062386	85133027	70642	1	126820	ENST00000464801.1	322	ENSG00000162643	DNAI3	dynein axonemal intermediate chain 3
chr1	85081785	85081803	19	*	843	485	Intron	1	85062386	85133027	70642	1	126820	ENST00000464801.1	19399	ENSG00000162643	DNAI3	dynein axonemal intermediate chain 3
chr1	85086848	85086866	19	*	827	451	Intron	1	85062386	85133027	70642	1	126820	ENST00000464801.1	24462	ENSG00000162643	DNAI3	dynein axonemal intermediate chain 3
chr1	85100662	85100680	19	*	803	406	Intron	1	85126553	85130181	3629	1	126820	ENST00000484007.1	-25873	ENSG00000162643	DNAI3	dynein axonemal intermediate chain 3
chr1	85103744	85103762	19	*	808	414	Intron	1	85126553	85130181	3629	1	126820	ENST00000484007.1	-22791	ENSG00000162643	DNAI3	dynein axonemal intermediate chain 3
chr1	85105997	85106015	19	*	808	414	Intron	1	85126553	85130181	3629	1	126820	ENST00000484007.1	-20538	ENSG00000162643	DNAI3	dynein axonemal intermediate chain 3
chr1	85108231	85108249	19	*	801	403	Intron	1	85126553	85130181	3629	1	126820	ENST00000484007.1	-18304	ENSG00000162643	DNAI3	dynein axonemal intermediate chain 3
chr1	85108646	85108664	19	*	802	405	Intron	1	85126553	85130181	3629	1	126820	ENST00000484007.1	-17889	ENSG00000162643	DNAI3	dynein axonemal intermediate chain 3
chr1	85108852	85108870	19	*	805	410	Intron	1	85126553	85130181	3629	1	126820	ENST00000484007.1	-17683	ENSG00000162643	DNAI3	dynein axonemal intermediate chain 3
chr1	85111838	85111856	19	*	810	418	Intron	1	85126553	85130181	3629	1	126820	ENST00000484007.1	-14697	ENSG00000162643	DNAI3	dynein axonemal intermediate chain 3
chr1	85112099	85112117	19	*	824	446	Intron	1	85126553	85130181	3629	1	126820	ENST00000484007.1	-14436	ENSG00000162643	DNAI3	dynein axonemal intermediate chain 3
chr1	85112393	85112411	19	*	802	404	Intron	1	85126553	85130181	3629	1	126820	ENST00000484007.1	-14142	ENSG00000162643	DNAI3	dynein axonemal intermediate chain 3
chr1	85116711	85116729	19	*	898	615	Intron	1	85126553	85130181	3629	1	126820	ENST00000484007.1	-9824	ENSG00000162643	DNAI3	dynein axonemal intermediate chain 3
chr1	85129135	85129153	19	*	847	492	Intron	1	85126553	85130181	3629	1	126820	ENST00000484007.1	2582	ENSG00000162643	DNAI3	dynein axonemal intermediate chain 3
chr1	109125358	109125376	19	*	843	485	Intron	1	109114173	109191605	77433	1	57535	ENST00000490758.6	11185	ENSG00000116299	ELAPOR1	endosome-lysosome associated apoptosis and autophagy regulator 1
chr1	109135440	109135458	19	*	803	406	Intron	1	109114173	109191605	77433	1	57535	ENST00000490758.6	21267	ENSG00000116299	ELAPOR1	endosome-lysosome associated apoptosis and autophagy regulator 1
chr1	109144201	109144219	19	*	808	414	Intron	1	109161606	109164626	3021	1	57535	ENST00000533374.1	-17387	ENSG00000116299	ELAPOR1	endosome-lysosome associated apoptosis and autophagy regulator 1
chr1	109145812	109145830	19	*	809	418	Intron	1	109161606	109164626	3021	1	57535	ENST00000533374.1	-15776	ENSG00000116299	ELAPOR1	endosome-lysosome associated apoptosis and autophagy regulator 1
chr1	109148673	109148691	19	*	800	400	Intron	1	109161606	109164626	3021	1	57535	ENST00000533374.1	-12915	ENSG00000116299	ELAPOR1	endosome-lysosome associated apoptosis and autophagy regulator 1
chr1	109149332	109149350	19	*	801	402	Intron	1	109161606	109164626	3021	1	57535	ENST00000533374.1	-12256	ENSG00000116299	ELAPOR1	endosome-lysosome associated apoptosis and autophagy regulator 1
chr1	109152803	109152821	19	*	819	437	Intron	1	109161606	109164626	3021	1	57535	ENST00000533374.1	-8785	ENSG00000116299	ELAPOR1	endosome-lysosome associated apoptosis and autophagy regulator 1
chr1	109154138	109154156	19	*	819	437	Intron	1	109161606	109164626	3021	1	57535	ENST00000533374.1	-7450	ENSG00000116299	ELAPOR1	endosome-lysosome associated apoptosis and autophagy regulator 1
chr1	109196824	109196842	19	*	822	442	Intron	1	109200191	109203123	2933	1	57535	ENST00000527501.1	-3349	ENSG00000116299	ELAPOR1	endosome-lysosome associated apoptosis and autophagy regulator 1
chr1	109198166	109198184	19	*	879	568	Intron	1	109200191	109203123	2933	1	57535	ENST00000527501.1	-2007	ENSG00000116299	ELAPOR1	endosome-lysosome associated apoptosis and autophagy regulator 1
chr1	109198196	109198214	19	*	805	410	Intron	1	109200191	109203123	2933	1	57535	ENST00000527501.1	-1977	ENSG00000116299	ELAPOR1	endosome-lysosome associated apoptosis and autophagy regulator 1
chr1	109203228	109203246	19	*	817	431	3' UTR	1	109200191	109203123	2933	1	57535	ENST00000527501.1	3037	ENSG00000116299	ELAPOR1	endosome-lysosome associated apoptosis and autophagy regulator 1
chr1	115810033	115810051	19	*	806	412	Distal Intergenic	1	115838052	115840741	2690	2	4808	ENST00000429731.1	30690	ENSG00000177551	NHLH2	nescient helix-loop-helix 2
chr1	115815439	115815457	19	*	813	424	Distal Intergenic	1	115838052	115840741	2690	2	4808	ENST00000429731.1	25284	ENSG00000177551	NHLH2	nescient helix-loop-helix 2
chr1	115818969	115818987	19	*	820	437	Distal Intergenic	1	115838052	115840741	2690	2	4808	ENST00000429731.1	21754	ENSG00000177551	NHLH2	nescient helix-loop-helix 2
chr1	115819632	115819650	19	*	849	497	Distal Intergenic	1	115838052	115840741	2690	2	4808	ENST00000429731.1	21091	ENSG00000177551	NHLH2	nescient helix-loop-helix 2
chr1	115831779	115831797	19	*	817	431	Distal Intergenic	1	115838052	115840741	2690	2	4808	ENST00000429731.1	8944	ENSG00000177551	NHLH2	nescient helix-loop-helix 2
chr1	115839414	115839432	19	*	904	632	5' UTR	1	115838052	115840741	2690	2	4808	ENST00000429731.1	1309	ENSG00000177551	NHLH2	nescient helix-loop-helix 2
chr1	115848208	115848226	19	*	875	556	Distal Intergenic	1	115836377	115841126	4750	2	4808	ENST00000320238.3	-7082	ENSG00000177551	NHLH2	nescient helix-loop-helix 2
chr1	115852694	115852712	19	*	805	410	Distal Intergenic	1	115836377	115841126	4750	2	4808	ENST00000320238.3	-11568	ENSG00000177551	NHLH2	nescient helix-loop-helix 2
chr1	115858673	115858691	19	*	803	406	Distal Intergenic	1	115836377	115841126	4750	2	4808	ENST00000320238.3	-17547	ENSG00000177551	NHLH2	nescient helix-loop-helix 2
chr1	115869967	115869985	19	*	811	421	Distal Intergenic	1	115836377	115841126	4750	2	4808	ENST00000320238.3	-28841	ENSG00000177551	NHLH2	nescient helix-loop-helix 2
chr1	152325408	152325426	19	*	826	449	Promoter	1	152302165	152325239	23075	2	2312	ENST00000368799.2	-169	ENSG00000143631	FLG	filaggrin
chr1	152352432	152352450	19	*	802	405	Exon	1	152348735	152360006	11272	2	388698	ENST00000388718.5	7556	ENSG00000143520	FLG2	filaggrin 2
chr1	152359103	152359121	19	*	891	599	Intron	1	152348735	152360006	11272	2	388698	ENST00000388718.5	885	ENSG00000143520	FLG2	filaggrin 2
chr1	152366714	152366732	19	*	807	414	Intron	1	152348735	152360006	11272	2	388698	ENST00000388718.5	-6708	ENSG00000143520	FLG2	filaggrin 2
chr1	152367559	152367577	19	*	815	429	Intron	1	152348735	152360006	11272	2	388698	ENST00000388718.5	-7553	ENSG00000143520	FLG2	filaggrin 2
chr1	160728286	160728304	19	*	839	477	Distal Intergenic	1	160739057	160754814	15758	1	57823	ENST00000441662.6	-10753	ENSG00000026751	SLAMF7	SLAM family member 7
chr1	160755629	160755647	19	*	819	437	Distal Intergenic	1	160750423	160754821	4399	1	57823	ENST00000484221.1	5206	ENSG00000026751	SLAMF7	SLAM family member 7
chr1	160762122	160762140	19	*	806	412	Distal Intergenic	1	160750423	160754821	4399	1	57823	ENST00000484221.1	11699	ENSG00000026751	SLAMF7	SLAM family member 7
chr1	182598658	182598676	19	*	806	411	3' UTR	1	182598623	182604389	5767	2	6004	ENST00000367558.6	5713	ENSG00000143333	RGS16	regulator of G protein signaling 16
chr1	182603135	182603153	19	*	809	417	Intron	1	182598623	182604389	5767	2	6004	ENST00000367558.6	1236	ENSG00000143333	RGS16	regulator of G protein signaling 16
chr1	182604761	182604779	19	*	832	461	Promoter	1	182598623	182604389	5767	2	6004	ENST00000367558.6	-372	ENSG00000143333	RGS16	regulator of G protein signaling 16
chr1	182606400	182606418	19	*	843	484	Distal Intergenic	1	182598623	182604389	5767	2	6004	ENST00000367558.6	-2011	ENSG00000143333	RGS16	regulator of G protein signaling 16
chr1	186613749	186613767	19	*	807	413	Distal Intergenic	1	186674496	186675869	1374	2	5743	ENST00000466691.1	62102	ENSG00000073756	PTGS2	prostaglandin-endoperoxide synthase 2
chr1	186642886	186642904	19	*	815	429	Distal Intergenic	1	186674496	186675869	1374	2	5743	ENST00000466691.1	32965	ENSG00000073756	PTGS2	prostaglandin-endoperoxide synthase 2
chr1	186644558	186644576	19	*	808	415	Distal Intergenic	1	186674496	186675869	1374	2	5743	ENST00000466691.1	31293	ENSG00000073756	PTGS2	prostaglandin-endoperoxide synthase 2
chr1	186647241	186647259	19	*	817	432	Distal Intergenic	1	186674496	186675869	1374	2	5743	ENST00000466691.1	28610	ENSG00000073756	PTGS2	prostaglandin-endoperoxide synthase 2
chr1	186658661	186658679	19	*	859	520	Distal Intergenic	1	186674496	186675869	1374	2	5743	ENST00000466691.1	17190	ENSG00000073756	PTGS2	prostaglandin-endoperoxide synthase 2
chr1	186666318	186666336	19	*	838	475	Distal Intergenic	1	186674496	186675869	1374	2	5743	ENST00000466691.1	9533	ENSG00000073756	PTGS2	prostaglandin-endoperoxide synthase 2
chr1	186677436	186677454	19	*	841	480	Intron	1	186674496	186675869	1374	2	5743	ENST00000466691.1	-1567	ENSG00000073756	PTGS2	prostaglandin-endoperoxide synthase 2
chr1	186679044	186679062	19	*	842	481	Exon	1	186674353	186680290	5938	2	5743	ENST00000559627.1	1228	ENSG00000073756	PTGS2	prostaglandin-endoperoxide synthase 2
chr1	186679054	186679072	19	*	806	411	Exon	1	186674353	186680290	5938	2	5743	ENST00000559627.1	1218	ENSG00000073756	PTGS2	prostaglandin-endoperoxide synthase 2
chr1	186706100	186706118	19	*	808	415	Distal Intergenic	1	186671791	186680922	9132	2	5743	ENST00000680451.1	-25178	ENSG00000073756	PTGS2	prostaglandin-endoperoxide synthase 2
chr1	186712379	186712397	19	*	820	437	Distal Intergenic	1	186671791	186680922	9132	2	5743	ENST00000680451.1	-31457	ENSG00000073756	PTGS2	prostaglandin-endoperoxide synthase 2
chr1	186714193	186714211	19	*	817	432	Distal Intergenic	1	186671791	186680922	9132	2	5743	ENST00000680451.1	-33271	ENSG00000073756	PTGS2	prostaglandin-endoperoxide synthase 2
chr1	186718623	186718641	19	*	808	414	Distal Intergenic	1	186671791	186680922	9132	2	5743	ENST00000680451.1	-37701	ENSG00000073756	PTGS2	prostaglandin-endoperoxide synthase 2
chr1	186724300	186724318	19	*	803	406	Distal Intergenic	1	186671791	186680922	9132	2	5743	ENST00000680451.1	-43378	ENSG00000073756	PTGS2	prostaglandin-endoperoxide synthase 2
chr1	186737324	186737342	19	*	802	405	Distal Intergenic	1	186671791	186680922	9132	2	5743	ENST00000680451.1	-56402	ENSG00000073756	PTGS2	prostaglandin-endoperoxide synthase 2
chr1	186739734	186739752	19	*	875	556	Distal Intergenic	1	186671791	186680922	9132	2	5743	ENST00000680451.1	-58812	ENSG00000073756	PTGS2	prostaglandin-endoperoxide synthase 2
chr1	186740589	186740607	19	*	823	443	Distal Intergenic	1	186671791	186680922	9132	2	5743	ENST00000680451.1	-59667	ENSG00000073756	PTGS2	prostaglandin-endoperoxide synthase 2
chr1	186749287	186749305	19	*	828	453	Distal Intergenic	1	186671791	186680922	9132	2	5743	ENST00000680451.1	-68365	ENSG00000073756	PTGS2	prostaglandin-endoperoxide synthase 2
chr1	186754688	186754706	19	*	810	419	Distal Intergenic	1	186671791	186680922	9132	2	5743	ENST00000680451.1	-73766	ENSG00000073756	PTGS2	prostaglandin-endoperoxide synthase 2
chr1	203306683	203306701	19	*	851	500	Intron	1	203305519	203309602	4084	1	7832	ENST00000290551.5	1164	ENSG00000159388	BTG2	BTG anti-proliferation factor 2
chr1	203311995	203312013	19	*	814	427	Distal Intergenic	1	203305519	203309602	4084	1	7832	ENST00000290551.5	6476	ENSG00000159388	BTG2	BTG anti-proliferation factor 2
chr1	203314121	203314139	19	*	805	409	Distal Intergenic	1	203305519	203309602	4084	1	7832	ENST00000290551.5	8602	ENSG00000159388	BTG2	BTG anti-proliferation factor 2
chr1	203314468	203314486	19	*	812	423	Distal Intergenic	1	203305519	203309602	4084	1	7832	ENST00000290551.5	8949	ENSG00000159388	BTG2	BTG anti-proliferation factor 2
chr1	203316021	203316039	19	*	810	419	Distal Intergenic	1	203305519	203309602	4084	1	7832	ENST00000290551.5	10502	ENSG00000159388	BTG2	BTG anti-proliferation factor 2
chr1	236018741	236018759	19	*	825	448	Intron	1	235975830	236065090	89261	2	4811	ENST00000264187.7	46331	ENSG00000116962	NID1	nidogen 1
chr1	236020753	236020771	19	*	815	429	Intron	1	235975830	236065090	89261	2	4811	ENST00000264187.7	44319	ENSG00000116962	NID1	nidogen 1
chr1	236035448	236035466	19	*	803	406	Intron	1	235975830	236065090	89261	2	4811	ENST00000264187.7	29624	ENSG00000116962	NID1	nidogen 1
chr1	236040452	236040470	19	*	820	438	Intron	1	235975830	236065090	89261	2	4811	ENST00000264187.7	24620	ENSG00000116962	NID1	nidogen 1
chr1	236067327	236067345	19	*	812	422	Distal Intergenic	1	235975830	236065109	89280	2	4811	ENST00000366595.7	-2218	ENSG00000116962	NID1	nidogen 1
chr1	236071705	236071723	19	*	815	428	Distal Intergenic	1	235975830	236065109	89280	2	4811	ENST00000366595.7	-6596	ENSG00000116962	NID1	nidogen 1
chr1	236072084	236072102	19	*	834	465	Distal Intergenic	1	235975830	236065109	89280	2	4811	ENST00000366595.7	-6975	ENSG00000116962	NID1	nidogen 1
chr1	236077348	236077366	19	*	819	437	Distal Intergenic	1	235975830	236065109	89280	2	4811	ENST00000366595.7	-12239	ENSG00000116962	NID1	nidogen 1
chr1	236078574	236078592	19	*	804	408	Distal Intergenic	1	235975830	236065109	89280	2	4811	ENST00000366595.7	-13465	ENSG00000116962	NID1	nidogen 1
chr1	236083979	236083997	19	*	879	567	Distal Intergenic	1	235975830	236065109	89280	2	4811	ENST00000366595.7	-18870	ENSG00000116962	NID1	nidogen 1
chr1	236094902	236094920	19	*	839	475	Distal Intergenic	1	235975830	236065109	89280	2	4811	ENST00000366595.7	-29793	ENSG00000116962	NID1	nidogen 1
chr10	59266683	59266701	19	*	851	501	Intron	10	59263882	59270035	6154	2	220965	ENST00000468696.1	3334	ENSG00000148541	FAM13C	family with sequence similarity 13 member C
chr10	59269651	59269669	19	*	828	454	Promoter	10	59263882	59270035	6154	2	220965	ENST00000468696.1	366	ENSG00000148541	FAM13C	family with sequence similarity 13 member C
chr10	59271141	59271159	19	*	824	446	Intron	10	59268592	59270321	1730	2	220965	ENST00000507568.1	-820	ENSG00000148541	FAM13C	family with sequence similarity 13 member C
chr10	59272599	59272617	19	*	809	416	Intron	10	59268592	59270321	1730	2	220965	ENST00000507568.1	-2278	ENSG00000148541	FAM13C	family with sequence similarity 13 member C
chr10	59276447	59276465	19	*	818	433	Intron	10	59268592	59270321	1730	2	220965	ENST00000507568.1	-6126	ENSG00000148541	FAM13C	family with sequence similarity 13 member C
chr10	59286109	59286127	19	*	897	612	Intron	10	59268656	59283681	15026	2	220965	ENST00000513377.1	-2428	ENSG00000148541	FAM13C	family with sequence similarity 13 member C
chr10	59294010	59294028	19	*	801	402	Intron	10	59269947	59297258	27312	2	220965	ENST00000477101.1	3230	ENSG00000148541	FAM13C	family with sequence similarity 13 member C
chr10	59303279	59303297	19	*	815	428	Promoter	10	59247692	59302856	55165	2	220965	ENST00000489341.5	-423	ENSG00000148541	FAM13C	family with sequence similarity 13 member C
chr10	59304718	59304736	19	*	854	508	Intron	10	59247692	59302856	55165	2	220965	ENST00000489341.5	-1862	ENSG00000148541	FAM13C	family with sequence similarity 13 member C
chr10	59322054	59322072	19	*	800	401	Intron	10	59300706	59324106	23401	2	220965	ENST00000510215.6	2034	ENSG00000148541	FAM13C	family with sequence similarity 13 member C
chr10	59334447	59334465	19	*	803	406	Intron	10	59300706	59324106	23401	2	220965	ENST00000510215.6	-10341	ENSG00000148541	FAM13C	family with sequence similarity 13 member C
chr10	59337399	59337417	19	*	916	667	Intron	10	59300706	59324106	23401	2	220965	ENST00000510215.6	-13293	ENSG00000148541	FAM13C	family with sequence similarity 13 member C
chr10	59338233	59338251	19	*	819	436	Intron	10	59323230	59352353	29124	2	220965	ENST00000507862.1	14102	ENSG00000148541	FAM13C	family with sequence similarity 13 member C
chr10	59341546	59341564	19	*	819	437	Intron	10	59323230	59352353	29124	2	220965	ENST00000507862.1	10789	ENSG00000148541	FAM13C	family with sequence similarity 13 member C
chr10	59347982	59348000	19	*	803	406	Intron	10	59323230	59352353	29124	2	220965	ENST00000507862.1	4353	ENSG00000148541	FAM13C	family with sequence similarity 13 member C
chr10	59352141	59352159	19	*	812	423	Promoter	10	59323230	59352353	29124	2	220965	ENST00000507862.1	194	ENSG00000148541	FAM13C	family with sequence similarity 13 member C
chr10	59371967	59371985	19	*	815	429	Distal Intergenic	10	59352270	59363181	10912	2	220965	ENST00000512919.5	-8786	ENSG00000148541	FAM13C	family with sequence similarity 13 member C
chr10	59379390	59379408	19	*	832	461	Distal Intergenic	10	59352270	59363181	10912	2	220965	ENST00000512919.5	-16209	ENSG00000148541	FAM13C	family with sequence similarity 13 member C
chr10	59381491	59381509	19	*	804	408	Distal Intergenic	10	59352270	59363181	10912	2	220965	ENST00000512919.5	-18310	ENSG00000148541	FAM13C	family with sequence similarity 13 member C
chr10	59392434	59392452	19	*	800	400	Distal Intergenic	10	59352270	59363181	10912	2	220965	ENST00000512919.5	-29253	ENSG00000148541	FAM13C	family with sequence similarity 13 member C
chr10	59397603	59397621	19	*	825	447	Distal Intergenic	10	59352270	59363181	10912	2	220965	ENST00000512919.5	-34422	ENSG00000148541	FAM13C	family with sequence similarity 13 member C
chr10	59399208	59399226	19	*	803	406	Distal Intergenic	10	59352270	59363181	10912	2	220965	ENST00000512919.5	-36027	ENSG00000148541	FAM13C	family with sequence similarity 13 member C
chr10	59401678	59401696	19	*	809	417	Distal Intergenic	10	59352270	59363181	10912	2	220965	ENST00000512919.5	-38497	ENSG00000148541	FAM13C	family with sequence similarity 13 member C
chr10	59408189	59408207	19	*	823	443	Distal Intergenic	10	59352270	59363181	10912	2	220965	ENST00000512919.5	-45008	ENSG00000148541	FAM13C	family with sequence similarity 13 member C
chr10	59408780	59408798	19	*	806	411	Distal Intergenic	10	59352270	59363181	10912	2	220965	ENST00000512919.5	-45599	ENSG00000148541	FAM13C	family with sequence similarity 13 member C
chr10	59414950	59414968	19	*	807	413	Distal Intergenic	10	59352270	59363181	10912	2	220965	ENST00000512919.5	-51769	ENSG00000148541	FAM13C	family with sequence similarity 13 member C
chr10	59422473	59422491	19	*	840	478	Distal Intergenic	10	59352270	59363181	10912	2	220965	ENST00000512919.5	-59292	ENSG00000148541	FAM13C	family with sequence similarity 13 member C
chr10	59448855	59448873	19	*	807	413	Distal Intergenic	10	59352270	59363181	10912	2	220965	ENST00000512919.5	-85674	ENSG00000148541	FAM13C	family with sequence similarity 13 member C
chr10	59455710	59455728	19	*	813	425	Distal Intergenic	10	59352270	59363181	10912	2	220965	ENST00000512919.5	-92529	ENSG00000148541	FAM13C	family with sequence similarity 13 member C
chr10	59455842	59455860	19	*	843	485	Distal Intergenic	10	59352270	59363181	10912	2	220965	ENST00000512919.5	-92661	ENSG00000148541	FAM13C	family with sequence similarity 13 member C
chr10	75089439	75089457	19	*	813	424	Exon	10	75094436	75097884	3449	2	51207	ENST00000464872.5	8427	ENSG00000079393	DUSP13	dual specificity phosphatase 13
chr10	75099492	75099510	19	*	820	437	Promoter	10	75094432	75099506	5075	2	51207	ENST00000472493.6	0	ENSG00000079393	DUSP13	dual specificity phosphatase 13
chr10	75104966	75104984	19	*	888	589	Intron	10	75094441	75109099	14659	2	51207	ENST00000607131.5	4115	ENSG00000079393	DUSP13	dual specificity phosphatase 13
chr10	75109959	75109977	19	*	808	414	Intron	10	75094434	75109221	14788	2	51207	ENST00000372702.7	-738	ENSG00000079393	DUSP13	dual specificity phosphatase 13
chr10	90911192	90911210	19	*	808	415	Distal Intergenic	10	90912096	90921087	8992	2	27063	ENST00000371697.4	9877	ENSG00000148677	ANKRD1	ankyrin repeat domain 1
chr10	90912391	90912409	19	*	809	418	3' UTR	10	90912096	90921087	8992	2	27063	ENST00000371697.4	8678	ENSG00000148677	ANKRD1	ankyrin repeat domain 1
chr10	90934613	90934631	19	*	820	437	Distal Intergenic	10	90912096	90921087	8992	2	27063	ENST00000371697.4	-13526	ENSG00000148677	ANKRD1	ankyrin repeat domain 1
chr10	90943413	90943431	19	*	810	419	Distal Intergenic	10	90912096	90921087	8992	2	27063	ENST00000371697.4	-22326	ENSG00000148677	ANKRD1	ankyrin repeat domain 1
chr10	102204864	102204882	19	*	818	433	Distal Intergenic	10	102226299	102229589	3291	1	83401	ENST00000370005.4	-21417	ENSG00000119915	ELOVL3	ELOVL fatty acid elongase 3
chr10	102205620	102205638	19	*	819	437	Distal Intergenic	10	102226299	102229589	3291	1	83401	ENST00000370005.4	-20661	ENSG00000119915	ELOVL3	ELOVL fatty acid elongase 3
chr10	102211981	102211999	19	*	806	412	Distal Intergenic	10	102226299	102229589	3291	1	83401	ENST00000370005.4	-14300	ENSG00000119915	ELOVL3	ELOVL fatty acid elongase 3
chr10	102215070	102215088	19	*	828	454	Distal Intergenic	10	102226299	102229589	3291	1	83401	ENST00000370005.4	-11211	ENSG00000119915	ELOVL3	ELOVL fatty acid elongase 3
chr11	802120	802138	19	*	803	405	Promoter	11	799326	802086	2761	2	55367	ENST00000527812.1	-34	ENSG00000177595	PIDD1	p53-induced death domain protein 1
chr11	804414	804432	19	*	836	470	Promoter	11	799184	804469	5286	2	55367	ENST00000411829.6	37	ENSG00000177595	PIDD1	p53-induced death domain protein 1
chr11	7920719	7920737	19	*	806	411	Distal Intergenic	11	7924592	7931268	6677	2	390093	ENST00000641238.1	10531	ENSG00000279000	OR10A6	olfactory receptor family 10 subfamily A member 6 (gene/pseudogene)
chr11	7926361	7926379	19	*	800	400	3' UTR	11	7924592	7931268	6677	2	390093	ENST00000641238.1	4889	ENSG00000279000	OR10A6	olfactory receptor family 10 subfamily A member 6 (gene/pseudogene)
chr11	7928084	7928102	19	*	850	500	Exon	11	7924592	7931268	6677	2	390093	ENST00000641238.1	3166	ENSG00000279000	OR10A6	olfactory receptor family 10 subfamily A member 6 (gene/pseudogene)
chr11	7932215	7932233	19	*	828	454	Distal Intergenic	11	7924592	7931268	6677	2	390093	ENST00000642108.1	-947	ENSG00000279000	OR10A6	olfactory receptor family 10 subfamily A member 6 (gene/pseudogene)
chr11	7963234	7963252	19	*	808	415	Promoter	11	7957537	7963657	6121	2	338322	ENST00000328600.3	405	ENSG00000182261	NLRP10	NLR family pyrin domain containing 10
chr11	7966905	7966923	19	*	845	489	Distal Intergenic	11	7957537	7965447	7911	2	338322	ENST00000691676.1	-1458	ENSG00000182261	NLRP10	NLR family pyrin domain containing 10
chr11	7967264	7967282	19	*	828	453	Distal Intergenic	11	7957537	7965447	7911	2	338322	ENST00000691676.1	-1817	ENSG00000182261	NLRP10	NLR family pyrin domain containing 10
chr11	61263725	61263743	19	*	857	515	Intron	11	61259081	61269417	10337	2	220001	ENST00000538438.1	5674	ENSG00000167992	VWCE	von Willebrand factor C and EGF domains
chr11	61269104	61269122	19	*	805	410	Promoter	11	61259081	61269417	10337	2	220001	ENST00000538438.1	295	ENSG00000167992	VWCE	von Willebrand factor C and EGF domains
chr11	61270987	61271005	19	*	836	469	Intron	11	61259081	61269417	10337	2	220001	ENST00000538438.1	-1570	ENSG00000167992	VWCE	von Willebrand factor C and EGF domains
chr11	61272479	61272497	19	*	815	428	Intron	11	61271165	61273319	2155	2	220001	ENST00000398808.3	822	ENSG00000167992	VWCE	von Willebrand factor C and EGF domains
chr11	61280013	61280031	19	*	810	418	Intron	11	61258624	61273806	15183	2	220001	ENST00000535710.1	-6207	ENSG00000167992	VWCE	von Willebrand factor C and EGF domains
chr11	61283553	61283571	19	*	811	420	Intron	11	61258624	61273806	15183	2	220001	ENST00000535710.1	-9747	ENSG00000167992	VWCE	von Willebrand factor C and EGF domains
chr11	61286658	61286676	19	*	819	437	Intron	11	61286263	61295026	8764	2	220001	ENST00000538579.1	8350	ENSG00000167992	VWCE	von Willebrand factor C and EGF domains
chr11	61287658	61287676	19	*	818	434	Intron	11	61286263	61295026	8764	2	220001	ENST00000538579.1	7350	ENSG00000167992	VWCE	von Willebrand factor C and EGF domains
chr11	61288015	61288033	19	*	810	419	Intron	11	61286263	61295026	8764	2	220001	ENST00000538579.1	6993	ENSG00000167992	VWCE	von Willebrand factor C and EGF domains
chr11	61293098	61293116	19	*	810	419	Intron	11	61286263	61295026	8764	2	220001	ENST00000538579.1	1910	ENSG00000167992	VWCE	von Willebrand factor C and EGF domains
chr11	61297779	61297797	19	*	846	490	Distal Intergenic	11	61258286	61295316	37031	2	220001	ENST00000335613.10	-2463	ENSG00000167992	VWCE	von Willebrand factor C and EGF domains
chr11	61729930	61729948	19	*	809	418	Intron	11	61752636	61788518	35883	1	745	ENST00000278836.10	-22688	ENSG00000124920	MYRF	myelin regulatory factor
chr11	61741405	61741423	19	*	802	405	Intron	11	61752636	61788518	35883	1	745	ENST00000278836.10	-11213	ENSG00000124920	MYRF	myelin regulatory factor
chr11	61750834	61750852	19	*	807	414	Intron	11	61752636	61788518	35883	1	745	ENST00000278836.10	-1784	ENSG00000124920	MYRF	myelin regulatory factor
chr11	61755708	61755726	19	*	800	400	Promoter	11	61755389	61788517	33129	1	745	ENST00000265460.9	319	ENSG00000124920	MYRF	myelin regulatory factor
chr11	61762125	61762143	19	*	806	411	Intron	11	61766117	61788410	22294	1	745	ENST00000675319.1	-3974	ENSG00000124920	MYRF	myelin regulatory factor
chr11	61770669	61770687	19	*	825	447	Intron	11	61766117	61788410	22294	1	745	ENST00000675319.1	4552	ENSG00000124920	MYRF	myelin regulatory factor
chr11	61781046	61781064	19	*	840	477	Intron	11	61781808	61788365	6558	1	745	ENST00000675792.1	-744	ENSG00000124920	MYRF	myelin regulatory factor
chr11	65899228	65899246	19	*	900	622	Intron	11	65892049	65900388	8340	2	8061	ENST00000312562.7	1142	ENSG00000175592	FOSL1	FOS like 1, AP-1 transcription factor subunit
chr11	65900334	65900352	19	*	805	409	Promoter	11	65892049	65900388	8340	2	8061	ENST00000312562.7	36	ENSG00000175592	FOSL1	FOS like 1, AP-1 transcription factor subunit
chr11	65905223	65905241	19	*	808	414	Distal Intergenic	11	65893004	65900573	7570	2	8061	ENST00000534222.1	-4650	ENSG00000175592	FOSL1	FOS like 1, AP-1 transcription factor subunit
chr11	67671261	67671279	19	*	801	402	5' UTR	11	67666172	67673791	7620	2	222	ENST00000531881.6	2512	ENSG00000132746	ALDH3B2	aldehyde dehydrogenase 3 family member B2
chr11	67686289	67686307	19	*	804	407	Distal Intergenic	11	67662160	67681224	19065	2	222	ENST00000530069.6	-5065	ENSG00000132746	ALDH3B2	aldehyde dehydrogenase 3 family member B2
chr11	67695955	67695973	19	*	845	488	Distal Intergenic	11	67662160	67681224	19065	2	222	ENST00000530069.6	-14731	ENSG00000132746	ALDH3B2	aldehyde dehydrogenase 3 family member B2
chr11	67704248	67704266	19	*	808	415	Distal Intergenic	11	67662160	67681224	19065	2	222	ENST00000530069.6	-23024	ENSG00000132746	ALDH3B2	aldehyde dehydrogenase 3 family member B2
chr11	67720158	67720176	19	*	828	454	Distal Intergenic	11	67662160	67681224	19065	2	222	ENST00000530069.6	-38934	ENSG00000132746	ALDH3B2	aldehyde dehydrogenase 3 family member B2
chr11	67721410	67721428	19	*	802	405	Distal Intergenic	11	67662160	67681224	19065	2	222	ENST00000530069.6	-40186	ENSG00000132746	ALDH3B2	aldehyde dehydrogenase 3 family member B2
chr11	70468954	70468972	19	*	809	417	3' UTR	11	70469435	70487720	18286	2	22941	ENST00000654939.1	18748	ENSG00000162105	SHANK2	SH3 and multiple ankyrin repeat domains 2
chr11	70470086	70470104	19	*	804	409	3' UTR	11	70469435	70487720	18286	2	22941	ENST00000654939.1	17616	ENSG00000162105	SHANK2	SH3 and multiple ankyrin repeat domains 2
chr11	70491352	70491370	19	*	827	452	Intron	11	70469435	70487720	18286	2	22941	ENST00000654939.1	-3632	ENSG00000162105	SHANK2	SH3 and multiple ankyrin repeat domains 2
chr11	70496174	70496192	19	*	804	408	Intron	11	70469435	70487720	18286	2	22941	ENST00000654939.1	-8454	ENSG00000162105	SHANK2	SH3 and multiple ankyrin repeat domains 2
chr11	70502050	70502068	19	*	852	504	Intron	11	70469435	70487720	18286	2	22941	ENST00000654939.1	-14330	ENSG00000162105	SHANK2	SH3 and multiple ankyrin repeat domains 2
chr11	70506854	70506872	19	*	802	404	Intron	11	70469435	70487720	18286	2	22941	ENST00000654939.1	-19134	ENSG00000162105	SHANK2	SH3 and multiple ankyrin repeat domains 2
chr11	70519884	70519902	19	*	811	420	Intron	11	70469435	70487720	18286	2	22941	ENST00000654939.1	-32164	ENSG00000162105	SHANK2	SH3 and multiple ankyrin repeat domains 2
chr11	70520633	70520651	19	*	806	412	Intron	11	70469435	70487720	18286	2	22941	ENST00000654939.1	-32913	ENSG00000162105	SHANK2	SH3 and multiple ankyrin repeat domains 2
chr11	70525273	70525291	19	*	842	482	Intron	11	70469435	70487720	18286	2	22941	ENST00000654939.1	-37553	ENSG00000162105	SHANK2	SH3 and multiple ankyrin repeat domains 2
chr11	70525970	70525988	19	*	840	479	Intron	11	70469435	70487720	18286	2	22941	ENST00000654939.1	-38250	ENSG00000162105	SHANK2	SH3 and multiple ankyrin repeat domains 2
chr11	70531529	70531547	19	*	823	444	Intron	11	70469435	70487720	18286	2	22941	ENST00000654939.1	-43809	ENSG00000162105	SHANK2	SH3 and multiple ankyrin repeat domains 2
chr11	70547861	70547879	19	*	839	475	Intron	11	70469435	70487720	18286	2	22941	ENST00000654939.1	-60141	ENSG00000162105	SHANK2	SH3 and multiple ankyrin repeat domains 2
chr11	70647259	70647277	19	*	807	412	Intron	11	70472819	70661764	188946	2	22941	ENST00000412252.6	14487	ENSG00000162105	SHANK2	SH3 and multiple ankyrin repeat domains 2
chr11	70647773	70647791	19	*	803	406	Intron	11	70472819	70661764	188946	2	22941	ENST00000412252.6	13973	ENSG00000162105	SHANK2	SH3 and multiple ankyrin repeat domains 2
chr11	70650204	70650222	19	*	808	415	Intron	11	70472819	70661764	188946	2	22941	ENST00000412252.6	11542	ENSG00000162105	SHANK2	SH3 and multiple ankyrin repeat domains 2
chr11	70659510	70659528	19	*	846	491	Intron	11	70472819	70661764	188946	2	22941	ENST00000412252.6	2236	ENSG00000162105	SHANK2	SH3 and multiple ankyrin repeat domains 2
chr11	70664971	70664989	19	*	829	455	Intron	11	70467856	70662197	194342	2	22941	ENST00000409161.5	-2774	ENSG00000162105	SHANK2	SH3 and multiple ankyrin repeat domains 2
chr11	70683471	70683489	19	*	828	454	Intron	11	70644030	70698766	54737	2	22941	ENST00000686462.1	15277	ENSG00000162105	SHANK2	SH3 and multiple ankyrin repeat domains 2
chr11	70691751	70691769	19	*	808	414	Intron	11	70644030	70698766	54737	2	22941	ENST00000686462.1	6997	ENSG00000162105	SHANK2	SH3 and multiple ankyrin repeat domains 2
chr11	70698127	70698145	19	*	809	418	Exon	11	70644030	70698766	54737	2	22941	ENST00000686462.1	621	ENSG00000162105	SHANK2	SH3 and multiple ankyrin repeat domains 2
chr11	70703506	70703524	19	*	865	533	Intron	11	70492432	70698769	206338	2	22941	ENST00000426687.2	-4737	ENSG00000162105	SHANK2	SH3 and multiple ankyrin repeat domains 2
chr11	70707557	70707575	19	*	800	401	Intron	11	70492432	70698769	206338	2	22941	ENST00000426687.2	-8788	ENSG00000162105	SHANK2	SH3 and multiple ankyrin repeat domains 2
chr11	70713207	70713225	19	*	817	433	Intron	11	70469435	70718003	248569	2	22941	ENST00000659264.1	4778	ENSG00000162105	SHANK2	SH3 and multiple ankyrin repeat domains 2
chr11	70718909	70718927	19	*	803	406	Intron	11	70469435	70718003	248569	2	22941	ENST00000659264.1	-906	ENSG00000162105	SHANK2	SH3 and multiple ankyrin repeat domains 2
chr11	70726880	70726898	19	*	810	418	Intron	11	70469435	70718003	248569	2	22941	ENST00000659264.1	-8877	ENSG00000162105	SHANK2	SH3 and multiple ankyrin repeat domains 2
chr11	70731725	70731743	19	*	805	410	Intron	11	70469435	70718003	248569	2	22941	ENST00000659264.1	-13722	ENSG00000162105	SHANK2	SH3 and multiple ankyrin repeat domains 2
chr11	70747751	70747769	19	*	803	405	Intron	11	70469435	70718003	248569	2	22941	ENST00000659264.1	-29748	ENSG00000162105	SHANK2	SH3 and multiple ankyrin repeat domains 2
chr11	70747814	70747832	19	*	815	428	Intron	11	70469435	70718003	248569	2	22941	ENST00000659264.1	-29811	ENSG00000162105	SHANK2	SH3 and multiple ankyrin repeat domains 2
chr11	70755602	70755620	19	*	804	408	Intron	11	70469435	70718003	248569	2	22941	ENST00000659264.1	-37599	ENSG00000162105	SHANK2	SH3 and multiple ankyrin repeat domains 2
chr11	70760168	70760186	19	*	861	524	Intron	11	70469435	70718003	248569	2	22941	ENST00000659264.1	-42165	ENSG00000162105	SHANK2	SH3 and multiple ankyrin repeat domains 2
chr11	70769593	70769611	19	*	808	415	Intron	11	70654146	70807074	152929	2	22941	ENST00000470759.5	37463	ENSG00000162105	SHANK2	SH3 and multiple ankyrin repeat domains 2
chr11	70769603	70769621	19	*	846	491	Intron	11	70654146	70807074	152929	2	22941	ENST00000470759.5	37453	ENSG00000162105	SHANK2	SH3 and multiple ankyrin repeat domains 2
chr11	70769609	70769627	19	*	810	419	Intron	11	70654146	70807074	152929	2	22941	ENST00000470759.5	37447	ENSG00000162105	SHANK2	SH3 and multiple ankyrin repeat domains 2
chr11	70769730	70769748	19	*	865	533	Intron	11	70654146	70807074	152929	2	22941	ENST00000470759.5	37326	ENSG00000162105	SHANK2	SH3 and multiple ankyrin repeat domains 2
chr11	70769763	70769781	19	*	880	569	Intron	11	70654146	70807074	152929	2	22941	ENST00000470759.5	37293	ENSG00000162105	SHANK2	SH3 and multiple ankyrin repeat domains 2
chr11	70774145	70774163	19	*	815	427	Intron	11	70654146	70807074	152929	2	22941	ENST00000470759.5	32911	ENSG00000162105	SHANK2	SH3 and multiple ankyrin repeat domains 2
chr11	70774958	70774976	19	*	831	459	Intron	11	70654146	70807074	152929	2	22941	ENST00000470759.5	32098	ENSG00000162105	SHANK2	SH3 and multiple ankyrin repeat domains 2
chr11	70775955	70775973	19	*	817	432	Intron	11	70654146	70807074	152929	2	22941	ENST00000470759.5	31101	ENSG00000162105	SHANK2	SH3 and multiple ankyrin repeat domains 2
chr11	70781801	70781819	19	*	803	406	Intron	11	70654146	70807074	152929	2	22941	ENST00000470759.5	25255	ENSG00000162105	SHANK2	SH3 and multiple ankyrin repeat domains 2
chr11	70791819	70791837	19	*	812	422	Intron	11	70654146	70807074	152929	2	22941	ENST00000470759.5	15237	ENSG00000162105	SHANK2	SH3 and multiple ankyrin repeat domains 2
chr11	70792979	70792997	19	*	817	432	Intron	11	70654146	70807074	152929	2	22941	ENST00000470759.5	14077	ENSG00000162105	SHANK2	SH3 and multiple ankyrin repeat domains 2
chr11	70794742	70794760	19	*	808	415	Intron	11	70654146	70807074	152929	2	22941	ENST00000470759.5	12314	ENSG00000162105	SHANK2	SH3 and multiple ankyrin repeat domains 2
chr11	70803891	70803909	19	*	800	400	Intron	11	70654146	70807074	152929	2	22941	ENST00000470759.5	3165	ENSG00000162105	SHANK2	SH3 and multiple ankyrin repeat domains 2
chr11	70805275	70805293	19	*	825	448	Intron	11	70654146	70807074	152929	2	22941	ENST00000470759.5	1781	ENSG00000162105	SHANK2	SH3 and multiple ankyrin repeat domains 2
chr11	70806207	70806225	19	*	811	421	Intron	11	70654146	70807074	152929	2	22941	ENST00000470759.5	849	ENSG00000162105	SHANK2	SH3 and multiple ankyrin repeat domains 2
chr11	70818210	70818228	19	*	924	693	Intron	11	70667839	70826757	158919	2	22941	ENST00000468619.6	8529	ENSG00000162105	SHANK2	SH3 and multiple ankyrin repeat domains 2
chr11	70820983	70821001	19	*	810	419	Intron	11	70667839	70826757	158919	2	22941	ENST00000468619.6	5756	ENSG00000162105	SHANK2	SH3 and multiple ankyrin repeat domains 2
chr11	70826647	70826665	19	*	804	408	Promoter	11	70667839	70826757	158919	2	22941	ENST00000468619.6	92	ENSG00000162105	SHANK2	SH3 and multiple ankyrin repeat domains 2
chr11	70835385	70835403	19	*	811	421	Intron	11	70469435	70826894	357460	2	22941	ENST00000656230.1	-8491	ENSG00000162105	SHANK2	SH3 and multiple ankyrin repeat domains 2
chr11	70838618	70838636	19	*	802	405	Intron	11	70469435	70826894	357460	2	22941	ENST00000656230.1	-11724	ENSG00000162105	SHANK2	SH3 and multiple ankyrin repeat domains 2
chr11	70876619	70876637	19	*	822	443	Intron	11	70807049	70873122	66074	2	22941	ENST00000425049.1	-3497	ENSG00000162105	SHANK2	SH3 and multiple ankyrin repeat domains 2
chr11	70885043	70885061	19	*	803	407	Intron	11	70820364	70896567	76204	2	22941	ENST00000645599.1	11506	ENSG00000162105	SHANK2	SH3 and multiple ankyrin repeat domains 2
chr11	70898104	70898122	19	*	812	423	Intron	11	70820364	70896567	76204	2	22941	ENST00000645599.1	-1537	ENSG00000162105	SHANK2	SH3 and multiple ankyrin repeat domains 2
chr11	70899771	70899789	19	*	824	446	Intron	11	70820364	70896567	76204	2	22941	ENST00000645599.1	-3204	ENSG00000162105	SHANK2	SH3 and multiple ankyrin repeat domains 2
chr11	70904879	70904897	19	*	802	405	Intron	11	70820364	70896567	76204	2	22941	ENST00000645599.1	-8312	ENSG00000162105	SHANK2	SH3 and multiple ankyrin repeat domains 2
chr11	70911097	70911115	19	*	805	409	Intron	11	70820364	70896567	76204	2	22941	ENST00000645599.1	-14530	ENSG00000162105	SHANK2	SH3 and multiple ankyrin repeat domains 2
chr11	70915767	70915785	19	*	816	431	Intron	11	70820364	70896567	76204	2	22941	ENST00000645599.1	-19200	ENSG00000162105	SHANK2	SH3 and multiple ankyrin repeat domains 2
chr11	70916042	70916060	19	*	814	426	Intron	11	70820364	70896567	76204	2	22941	ENST00000645599.1	-19475	ENSG00000162105	SHANK2	SH3 and multiple ankyrin repeat domains 2
chr11	70918783	70918801	19	*	803	406	Intron	11	70820364	70896567	76204	2	22941	ENST00000645599.1	-22216	ENSG00000162105	SHANK2	SH3 and multiple ankyrin repeat domains 2
chr11	70924432	70924450	19	*	800	401	Intron	11	70798443	70951071	152629	2	22941	ENST00000460048.1	26621	ENSG00000162105	SHANK2	SH3 and multiple ankyrin repeat domains 2
chr11	70927087	70927105	19	*	811	420	Intron	11	70798443	70951071	152629	2	22941	ENST00000460048.1	23966	ENSG00000162105	SHANK2	SH3 and multiple ankyrin repeat domains 2
chr11	70938407	70938425	19	*	833	462	Intron	11	70798443	70951071	152629	2	22941	ENST00000460048.1	12646	ENSG00000162105	SHANK2	SH3 and multiple ankyrin repeat domains 2
chr11	70952329	70952347	19	*	811	421	Intron	11	70798443	70951071	152629	2	22941	ENST00000460048.1	-1258	ENSG00000162105	SHANK2	SH3 and multiple ankyrin repeat domains 2
chr11	71057692	71057710	19	*	807	414	Intron	11	70896385	71092477	196093	2	22941	ENST00000618363.4	34767	ENSG00000162105	SHANK2	SH3 and multiple ankyrin repeat domains 2
chr11	71063432	71063450	19	*	811	421	Intron	11	70896385	71092477	196093	2	22941	ENST00000618363.4	29027	ENSG00000162105	SHANK2	SH3 and multiple ankyrin repeat domains 2
chr11	71067643	71067661	19	*	809	417	Intron	11	70896385	71092477	196093	2	22941	ENST00000618363.4	24816	ENSG00000162105	SHANK2	SH3 and multiple ankyrin repeat domains 2
chr11	71075254	71075272	19	*	806	411	Exon	11	70896385	71092477	196093	2	22941	ENST00000618363.4	17205	ENSG00000162105	SHANK2	SH3 and multiple ankyrin repeat domains 2
chr11	71083127	71083145	19	*	834	466	Intron	11	70896385	71092477	196093	2	22941	ENST00000618363.4	9332	ENSG00000162105	SHANK2	SH3 and multiple ankyrin repeat domains 2
chr11	71089399	71089417	19	*	807	414	Intron	11	70896385	71092477	196093	2	22941	ENST00000618363.4	3060	ENSG00000162105	SHANK2	SH3 and multiple ankyrin repeat domains 2
chr11	71089419	71089437	19	*	802	404	Intron	11	70896385	71092477	196093	2	22941	ENST00000618363.4	3040	ENSG00000162105	SHANK2	SH3 and multiple ankyrin repeat domains 2
chr11	71093861	71093879	19	*	804	407	Intron	11	70952702	71094688	141987	2	22941	ENST00000458632.2	809	ENSG00000162105	SHANK2	SH3 and multiple ankyrin repeat domains 2
chr11	71093907	71093925	19	*	805	409	Intron	11	70952702	71094688	141987	2	22941	ENST00000458632.2	763	ENSG00000162105	SHANK2	SH3 and multiple ankyrin repeat domains 2
chr11	71096082	71096100	19	*	804	408	Intron	11	70952702	71094688	141987	2	22941	ENST00000458632.2	-1394	ENSG00000162105	SHANK2	SH3 and multiple ankyrin repeat domains 2
chr11	71097822	71097840	19	*	804	408	Intron	11	70952702	71094688	141987	2	22941	ENST00000458632.2	-3134	ENSG00000162105	SHANK2	SH3 and multiple ankyrin repeat domains 2
chr11	71097944	71097962	19	*	810	419	Intron	11	70952702	71094688	141987	2	22941	ENST00000458632.2	-3256	ENSG00000162105	SHANK2	SH3 and multiple ankyrin repeat domains 2
chr11	71098195	71098213	19	*	850	500	Intron	11	70952702	71094688	141987	2	22941	ENST00000458632.2	-3507	ENSG00000162105	SHANK2	SH3 and multiple ankyrin repeat domains 2
chr11	71112250	71112268	19	*	819	437	Intron	11	70952702	71094688	141987	2	22941	ENST00000458632.2	-17562	ENSG00000162105	SHANK2	SH3 and multiple ankyrin repeat domains 2
chr11	71122185	71122203	19	*	803	406	Intron	11	70952702	71094688	141987	2	22941	ENST00000458632.2	-27497	ENSG00000162105	SHANK2	SH3 and multiple ankyrin repeat domains 2
chr11	71130759	71130777	19	*	804	408	Intron	11	70952702	71094688	141987	2	22941	ENST00000458632.2	-36071	ENSG00000162105	SHANK2	SH3 and multiple ankyrin repeat domains 2
chr11	71137004	71137022	19	*	810	419	Intron	11	70952702	71094688	141987	2	22941	ENST00000458632.2	-42316	ENSG00000162105	SHANK2	SH3 and multiple ankyrin repeat domains 2
chr11	71140877	71140895	19	*	800	400	Intron	11	70952702	71094688	141987	2	22941	ENST00000458632.2	-46189	ENSG00000162105	SHANK2	SH3 and multiple ankyrin repeat domains 2
chr11	71162575	71162593	19	*	804	408	Intron	11	70952702	71094688	141987	2	22941	ENST00000458632.2	-67887	ENSG00000162105	SHANK2	SH3 and multiple ankyrin repeat domains 2
chr11	71172832	71172850	19	*	815	429	Intron	11	71174693	71240924	66232	2	22941	ENST00000482659.2	68074	ENSG00000162105	SHANK2	SH3 and multiple ankyrin repeat domains 2
chr11	71178875	71178893	19	*	806	412	Intron	11	71174693	71240924	66232	2	22941	ENST00000482659.2	62031	ENSG00000162105	SHANK2	SH3 and multiple ankyrin repeat domains 2
chr11	71180655	71180673	19	*	803	407	Intron	11	71174693	71240924	66232	2	22941	ENST00000482659.2	60251	ENSG00000162105	SHANK2	SH3 and multiple ankyrin repeat domains 2
chr11	71185538	71185556	19	*	802	404	Intron	11	71174693	71240924	66232	2	22941	ENST00000482659.2	55368	ENSG00000162105	SHANK2	SH3 and multiple ankyrin repeat domains 2
chr11	71197368	71197386	19	*	861	523	Intron	11	71174693	71240924	66232	2	22941	ENST00000482659.2	43538	ENSG00000162105	SHANK2	SH3 and multiple ankyrin repeat domains 2
chr11	71206943	71206961	19	*	827	451	Intron	11	71174693	71240924	66232	2	22941	ENST00000482659.2	33963	ENSG00000162105	SHANK2	SH3 and multiple ankyrin repeat domains 2
chr11	71212370	71212388	19	*	865	533	Intron	11	71174693	71240924	66232	2	22941	ENST00000482659.2	28536	ENSG00000162105	SHANK2	SH3 and multiple ankyrin repeat domains 2
chr11	71213925	71213943	19	*	802	405	Intron	11	71174693	71240924	66232	2	22941	ENST00000482659.2	26981	ENSG00000162105	SHANK2	SH3 and multiple ankyrin repeat domains 2
chr11	71217053	71217071	19	*	819	437	Intron	11	71174693	71240924	66232	2	22941	ENST00000482659.2	23853	ENSG00000162105	SHANK2	SH3 and multiple ankyrin repeat domains 2
chr11	71220089	71220107	19	*	816	431	Intron	11	71174693	71240924	66232	2	22941	ENST00000482659.2	20817	ENSG00000162105	SHANK2	SH3 and multiple ankyrin repeat domains 2
chr11	71222287	71222305	19	*	837	472	Intron	11	71174693	71240924	66232	2	22941	ENST00000482659.2	18619	ENSG00000162105	SHANK2	SH3 and multiple ankyrin repeat domains 2
chr11	71223428	71223446	19	*	873	552	Intron	11	71174693	71240924	66232	2	22941	ENST00000482659.2	17478	ENSG00000162105	SHANK2	SH3 and multiple ankyrin repeat domains 2
chr11	71230929	71230947	19	*	802	405	Intron	11	71174693	71240924	66232	2	22941	ENST00000482659.2	9977	ENSG00000162105	SHANK2	SH3 and multiple ankyrin repeat domains 2
chr11	71234872	71234890	19	*	804	407	Intron	11	71174693	71240924	66232	2	22941	ENST00000482659.2	6034	ENSG00000162105	SHANK2	SH3 and multiple ankyrin repeat domains 2
chr11	71235738	71235756	19	*	844	487	Intron	11	71174693	71240924	66232	2	22941	ENST00000482659.2	5168	ENSG00000162105	SHANK2	SH3 and multiple ankyrin repeat domains 2
chr11	71236655	71236673	19	*	819	436	Intron	11	71174693	71240924	66232	2	22941	ENST00000482659.2	4251	ENSG00000162105	SHANK2	SH3 and multiple ankyrin repeat domains 2
chr11	71240347	71240365	19	*	869	543	Intron	11	71174693	71240924	66232	2	22941	ENST00000482659.2	559	ENSG00000162105	SHANK2	SH3 and multiple ankyrin repeat domains 2
chr11	71241925	71241943	19	*	814	427	Intron	11	71174693	71240924	66232	2	22941	ENST00000482659.2	-1001	ENSG00000162105	SHANK2	SH3 and multiple ankyrin repeat domains 2
chr11	71257535	71257553	19	*	819	437	Distal Intergenic	11	70467854	71252577	784724	2	22941	ENST00000601538.6	-4958	ENSG00000162105	SHANK2	SH3 and multiple ankyrin repeat domains 2
chr11	71258731	71258749	19	*	806	412	Distal Intergenic	11	70467854	71252577	784724	2	22941	ENST00000601538.6	-6154	ENSG00000162105	SHANK2	SH3 and multiple ankyrin repeat domains 2
chr11	71260384	71260402	19	*	859	519	Distal Intergenic	11	70467854	71252577	784724	2	22941	ENST00000601538.6	-7807	ENSG00000162105	SHANK2	SH3 and multiple ankyrin repeat domains 2
chr11	71265416	71265434	19	*	801	402	Distal Intergenic	11	70467854	71252577	784724	2	22941	ENST00000601538.6	-12839	ENSG00000162105	SHANK2	SH3 and multiple ankyrin repeat domains 2
chr11	71269165	71269183	19	*	821	441	Distal Intergenic	11	70467854	71252577	784724	2	22941	ENST00000601538.6	-16588	ENSG00000162105	SHANK2	SH3 and multiple ankyrin repeat domains 2
chr11	71269356	71269374	19	*	806	412	Distal Intergenic	11	70467854	71252577	784724	2	22941	ENST00000601538.6	-16779	ENSG00000162105	SHANK2	SH3 and multiple ankyrin repeat domains 2
chr11	71270152	71270170	19	*	822	442	Distal Intergenic	11	70467854	71252577	784724	2	22941	ENST00000601538.6	-17575	ENSG00000162105	SHANK2	SH3 and multiple ankyrin repeat domains 2
chr11	71271054	71271072	19	*	810	419	Distal Intergenic	11	70467854	71252577	784724	2	22941	ENST00000601538.6	-18477	ENSG00000162105	SHANK2	SH3 and multiple ankyrin repeat domains 2
chr11	71277761	71277779	19	*	808	415	Distal Intergenic	11	70467854	71252577	784724	2	22941	ENST00000601538.6	-25184	ENSG00000162105	SHANK2	SH3 and multiple ankyrin repeat domains 2
chr11	71286747	71286765	19	*	809	417	Distal Intergenic	11	70467854	71252577	784724	2	22941	ENST00000601538.6	-34170	ENSG00000162105	SHANK2	SH3 and multiple ankyrin repeat domains 2
chr11	71287057	71287075	19	*	805	410	Distal Intergenic	11	70467854	71252577	784724	2	22941	ENST00000601538.6	-34480	ENSG00000162105	SHANK2	SH3 and multiple ankyrin repeat domains 2
chr11	71302781	71302799	19	*	804	408	Distal Intergenic	11	70467854	71252577	784724	2	22941	ENST00000601538.6	-50204	ENSG00000162105	SHANK2	SH3 and multiple ankyrin repeat domains 2
chr11	71312899	71312917	19	*	810	419	Distal Intergenic	11	70467854	71252577	784724	2	22941	ENST00000601538.6	-60322	ENSG00000162105	SHANK2	SH3 and multiple ankyrin repeat domains 2
chr11	71316794	71316812	19	*	800	401	Distal Intergenic	11	70467854	71252577	784724	2	22941	ENST00000601538.6	-64217	ENSG00000162105	SHANK2	SH3 and multiple ankyrin repeat domains 2
chr11	78659505	78659523	19	*	822	441	Intron	11	78657807	78702004	44198	2	26011	ENST00000530738.1	42481	ENSG00000149256	TENM4	teneurin transmembrane protein 4
chr11	78667004	78667022	19	*	827	452	Intron	11	78657807	78702004	44198	2	26011	ENST00000530738.1	34982	ENSG00000149256	TENM4	teneurin transmembrane protein 4
chr11	78678228	78678246	19	*	803	406	Intron	11	78657807	78702004	44198	2	26011	ENST00000530738.1	23758	ENSG00000149256	TENM4	teneurin transmembrane protein 4
chr11	78688135	78688153	19	*	807	413	Exon	11	78657807	78702004	44198	2	26011	ENST00000530738.1	13851	ENSG00000149256	TENM4	teneurin transmembrane protein 4
chr11	78698477	78698495	19	*	833	463	Intron	11	78657807	78702004	44198	2	26011	ENST00000530738.1	3509	ENSG00000149256	TENM4	teneurin transmembrane protein 4
chr11	78700070	78700088	19	*	813	424	Intron	11	78657807	78702004	44198	2	26011	ENST00000530738.1	1916	ENSG00000149256	TENM4	teneurin transmembrane protein 4
chr11	78708486	78708504	19	*	806	412	Exon	11	78657807	78702004	44198	2	26011	ENST00000530738.1	-6482	ENSG00000149256	TENM4	teneurin transmembrane protein 4
chr11	78709109	78709127	19	*	810	419	Intron	11	78657807	78702004	44198	2	26011	ENST00000530738.1	-7105	ENSG00000149256	TENM4	teneurin transmembrane protein 4
chr11	78724749	78724767	19	*	805	409	Intron	11	78657807	78702004	44198	2	26011	ENST00000530738.1	-22745	ENSG00000149256	TENM4	teneurin transmembrane protein 4
chr11	78730609	78730627	19	*	811	420	Intron	11	78657807	78702004	44198	2	26011	ENST00000530738.1	-28605	ENSG00000149256	TENM4	teneurin transmembrane protein 4
chr11	78733614	78733632	19	*	816	429	Intron	11	78657807	78702004	44198	2	26011	ENST00000530738.1	-31610	ENSG00000149256	TENM4	teneurin transmembrane protein 4
chr11	78733901	78733919	19	*	802	404	Intron	11	78657807	78702004	44198	2	26011	ENST00000530738.1	-31897	ENSG00000149256	TENM4	teneurin transmembrane protein 4
chr11	78735476	78735494	19	*	817	431	Intron	11	78657807	78702004	44198	2	26011	ENST00000530738.1	-33472	ENSG00000149256	TENM4	teneurin transmembrane protein 4
chr11	78744458	78744476	19	*	805	409	Intron	11	78657807	78702004	44198	2	26011	ENST00000530738.1	-42454	ENSG00000149256	TENM4	teneurin transmembrane protein 4
chr11	78745581	78745599	19	*	821	440	Intron	11	78657807	78702004	44198	2	26011	ENST00000530738.1	-43577	ENSG00000149256	TENM4	teneurin transmembrane protein 4
chr11	78749987	78750005	19	*	812	422	Intron	11	78657807	78702004	44198	2	26011	ENST00000530738.1	-47983	ENSG00000149256	TENM4	teneurin transmembrane protein 4
chr11	78751167	78751185	19	*	800	401	Intron	11	78657807	78702004	44198	2	26011	ENST00000530738.1	-49163	ENSG00000149256	TENM4	teneurin transmembrane protein 4
chr11	78773099	78773117	19	*	824	445	Intron	11	78770992	78805411	34420	2	26011	ENST00000533525.1	32294	ENSG00000149256	TENM4	teneurin transmembrane protein 4
chr11	78784856	78784874	19	*	823	444	Intron	11	78770992	78805411	34420	2	26011	ENST00000533525.1	20537	ENSG00000149256	TENM4	teneurin transmembrane protein 4
chr11	78793114	78793132	19	*	803	406	Intron	11	78770992	78805411	34420	2	26011	ENST00000533525.1	12279	ENSG00000149256	TENM4	teneurin transmembrane protein 4
chr11	78803902	78803920	19	*	825	447	Intron	11	78770992	78805411	34420	2	26011	ENST00000533525.1	1491	ENSG00000149256	TENM4	teneurin transmembrane protein 4
chr11	78805371	78805389	19	*	808	415	Promoter	11	78770992	78805411	34420	2	26011	ENST00000533525.1	22	ENSG00000149256	TENM4	teneurin transmembrane protein 4
chr11	78819751	78819769	19	*	805	409	Intron	11	78770992	78805411	34420	2	26011	ENST00000533525.1	-14340	ENSG00000149256	TENM4	teneurin transmembrane protein 4
chr11	78827631	78827649	19	*	811	420	Intron	11	78770992	78805411	34420	2	26011	ENST00000533525.1	-22220	ENSG00000149256	TENM4	teneurin transmembrane protein 4
chr11	78829252	78829270	19	*	839	475	Intron	11	78770992	78805411	34420	2	26011	ENST00000533525.1	-23841	ENSG00000149256	TENM4	teneurin transmembrane protein 4
chr11	78841034	78841052	19	*	833	464	Intron	11	78770992	78805411	34420	2	26011	ENST00000533525.1	-35623	ENSG00000149256	TENM4	teneurin transmembrane protein 4
chr11	78842678	78842696	19	*	803	406	Intron	11	78770992	78805411	34420	2	26011	ENST00000533525.1	-37267	ENSG00000149256	TENM4	teneurin transmembrane protein 4
chr11	78850485	78850503	19	*	819	436	Intron	11	78770992	78805411	34420	2	26011	ENST00000533525.1	-45074	ENSG00000149256	TENM4	teneurin transmembrane protein 4
chr11	78851398	78851416	19	*	850	499	Intron	11	78770992	78805411	34420	2	26011	ENST00000533525.1	-45987	ENSG00000149256	TENM4	teneurin transmembrane protein 4
chr11	78854690	78854708	19	*	811	420	Intron	11	78889933	78903886	13954	2	26011	ENST00000533074.1	49178	ENSG00000149256	TENM4	teneurin transmembrane protein 4
chr11	78886719	78886737	19	*	840	478	Intron	11	78889933	78903886	13954	2	26011	ENST00000533074.1	17149	ENSG00000149256	TENM4	teneurin transmembrane protein 4
chr11	78888415	78888433	19	*	801	402	Intron	11	78889933	78903886	13954	2	26011	ENST00000533074.1	15453	ENSG00000149256	TENM4	teneurin transmembrane protein 4
chr11	78898930	78898948	19	*	803	406	Intron	11	78889933	78903886	13954	2	26011	ENST00000533074.1	4938	ENSG00000149256	TENM4	teneurin transmembrane protein 4
chr11	78901130	78901148	19	*	857	514	Intron	11	78889933	78903886	13954	2	26011	ENST00000533074.1	2738	ENSG00000149256	TENM4	teneurin transmembrane protein 4
chr11	78901993	78902011	19	*	809	418	Intron	11	78889933	78903886	13954	2	26011	ENST00000533074.1	1875	ENSG00000149256	TENM4	teneurin transmembrane protein 4
chr11	78905787	78905805	19	*	803	407	Intron	11	78889933	78903886	13954	2	26011	ENST00000533074.1	-1901	ENSG00000149256	TENM4	teneurin transmembrane protein 4
chr11	78915544	78915562	19	*	821	440	Intron	11	78889933	78903886	13954	2	26011	ENST00000533074.1	-11658	ENSG00000149256	TENM4	teneurin transmembrane protein 4
chr11	78919189	78919207	19	*	826	450	Intron	11	78889933	78903886	13954	2	26011	ENST00000533074.1	-15303	ENSG00000149256	TENM4	teneurin transmembrane protein 4
chr11	78927075	78927093	19	*	812	422	Intron	11	78889933	78903886	13954	2	26011	ENST00000533074.1	-23189	ENSG00000149256	TENM4	teneurin transmembrane protein 4
chr11	78940725	78940743	19	*	852	503	Intron	11	78889866	78962219	72354	2	26011	ENST00000533013.1	21476	ENSG00000149256	TENM4	teneurin transmembrane protein 4
chr11	78941570	78941588	19	*	801	403	Intron	11	78889866	78962219	72354	2	26011	ENST00000533013.1	20631	ENSG00000149256	TENM4	teneurin transmembrane protein 4
chr11	78946494	78946512	19	*	821	440	Intron	11	78889866	78962219	72354	2	26011	ENST00000533013.1	15707	ENSG00000149256	TENM4	teneurin transmembrane protein 4
chr11	78958009	78958027	19	*	804	408	Intron	11	78889866	78962219	72354	2	26011	ENST00000533013.1	4192	ENSG00000149256	TENM4	teneurin transmembrane protein 4
chr11	78959449	78959467	19	*	804	407	Intron	11	78889866	78962219	72354	2	26011	ENST00000533013.1	2752	ENSG00000149256	TENM4	teneurin transmembrane protein 4
chr11	78965249	78965267	19	*	800	401	Intron	11	78889866	78962219	72354	2	26011	ENST00000533013.1	-3030	ENSG00000149256	TENM4	teneurin transmembrane protein 4
chr11	78966833	78966851	19	*	815	428	Intron	11	78889866	78962219	72354	2	26011	ENST00000533013.1	-4614	ENSG00000149256	TENM4	teneurin transmembrane protein 4
chr11	78981662	78981680	19	*	845	489	Intron	11	78889866	78962219	72354	2	26011	ENST00000533013.1	-19443	ENSG00000149256	TENM4	teneurin transmembrane protein 4
chr11	78983709	78983727	19	*	808	416	Intron	11	78889866	78962219	72354	2	26011	ENST00000533013.1	-21490	ENSG00000149256	TENM4	teneurin transmembrane protein 4
chr11	78993088	78993106	19	*	818	434	Intron	11	78889866	78962219	72354	2	26011	ENST00000533013.1	-30869	ENSG00000149256	TENM4	teneurin transmembrane protein 4
chr11	78999193	78999211	19	*	841	481	Intron	11	78889866	78962219	72354	2	26011	ENST00000533013.1	-36974	ENSG00000149256	TENM4	teneurin transmembrane protein 4
chr11	79014892	79014910	19	*	848	495	Intron	11	78889866	78962219	72354	2	26011	ENST00000533013.1	-52673	ENSG00000149256	TENM4	teneurin transmembrane protein 4
chr11	79018491	79018509	19	*	810	419	Intron	11	78889866	78962219	72354	2	26011	ENST00000533013.1	-56272	ENSG00000149256	TENM4	teneurin transmembrane protein 4
chr11	79026074	79026092	19	*	811	420	Intron	11	79067903	79076393	8491	2	26011	ENST00000533038.1	50301	ENSG00000149256	TENM4	teneurin transmembrane protein 4
chr11	79035034	79035052	19	*	862	525	Intron	11	79067903	79076393	8491	2	26011	ENST00000533038.1	41341	ENSG00000149256	TENM4	teneurin transmembrane protein 4
chr11	79042273	79042291	19	*	825	447	Intron	11	79067903	79076393	8491	2	26011	ENST00000533038.1	34102	ENSG00000149256	TENM4	teneurin transmembrane protein 4
chr11	79043020	79043038	19	*	866	534	Intron	11	79067903	79076393	8491	2	26011	ENST00000533038.1	33355	ENSG00000149256	TENM4	teneurin transmembrane protein 4
chr11	79043030	79043048	19	*	857	515	Intron	11	79067903	79076393	8491	2	26011	ENST00000533038.1	33345	ENSG00000149256	TENM4	teneurin transmembrane protein 4
chr11	79065113	79065131	19	*	805	409	Intron	11	79067903	79076393	8491	2	26011	ENST00000533038.1	11262	ENSG00000149256	TENM4	teneurin transmembrane protein 4
chr11	79066658	79066676	19	*	805	409	Intron	11	79067903	79076393	8491	2	26011	ENST00000533038.1	9717	ENSG00000149256	TENM4	teneurin transmembrane protein 4
chr11	79072344	79072362	19	*	808	414	Intron	11	79067903	79076393	8491	2	26011	ENST00000533038.1	4031	ENSG00000149256	TENM4	teneurin transmembrane protein 4
chr11	79074440	79074458	19	*	821	440	Intron	11	79067903	79076393	8491	2	26011	ENST00000533038.1	1935	ENSG00000149256	TENM4	teneurin transmembrane protein 4
chr11	79084838	79084856	19	*	825	447	Intron	11	79067903	79076393	8491	2	26011	ENST00000533038.1	-8445	ENSG00000149256	TENM4	teneurin transmembrane protein 4
chr11	79096900	79096918	19	*	847	493	Exon	11	79067903	79076393	8491	2	26011	ENST00000533038.1	-20507	ENSG00000149256	TENM4	teneurin transmembrane protein 4
chr11	79112952	79112970	19	*	824	445	Intron	11	79067903	79076393	8491	2	26011	ENST00000533038.1	-36559	ENSG00000149256	TENM4	teneurin transmembrane protein 4
chr11	79129755	79129773	19	*	833	463	Intron	11	79067903	79076393	8491	2	26011	ENST00000533038.1	-53362	ENSG00000149256	TENM4	teneurin transmembrane protein 4
chr11	79135539	79135557	19	*	869	543	Intron	11	79067903	79076393	8491	2	26011	ENST00000533038.1	-59146	ENSG00000149256	TENM4	teneurin transmembrane protein 4
chr11	79137643	79137661	19	*	809	417	Intron	11	79067903	79076393	8491	2	26011	ENST00000533038.1	-61250	ENSG00000149256	TENM4	teneurin transmembrane protein 4
chr11	79143215	79143233	19	*	803	406	Intron	11	79067903	79076393	8491	2	26011	ENST00000533038.1	-66822	ENSG00000149256	TENM4	teneurin transmembrane protein 4
chr11	79146989	79147007	19	*	828	454	Intron	11	79069942	79215909	145968	2	26011	ENST00000527736.5	68902	ENSG00000149256	TENM4	teneurin transmembrane protein 4
chr11	79146999	79147017	19	*	823	443	Intron	11	79069942	79215909	145968	2	26011	ENST00000527736.5	68892	ENSG00000149256	TENM4	teneurin transmembrane protein 4
chr11	79147023	79147041	19	*	825	448	Intron	11	79069942	79215909	145968	2	26011	ENST00000527736.5	68868	ENSG00000149256	TENM4	teneurin transmembrane protein 4
chr11	79148373	79148391	19	*	823	444	Intron	11	79069942	79215909	145968	2	26011	ENST00000527736.5	67518	ENSG00000149256	TENM4	teneurin transmembrane protein 4
chr11	79156172	79156190	19	*	837	471	Intron	11	79069942	79215909	145968	2	26011	ENST00000527736.5	59719	ENSG00000149256	TENM4	teneurin transmembrane protein 4
chr11	79157922	79157940	19	*	844	486	Intron	11	79069942	79215909	145968	2	26011	ENST00000527736.5	57969	ENSG00000149256	TENM4	teneurin transmembrane protein 4
chr11	79162849	79162867	19	*	810	418	Intron	11	79069942	79215909	145968	2	26011	ENST00000527736.5	53042	ENSG00000149256	TENM4	teneurin transmembrane protein 4
chr11	79162998	79163016	19	*	835	468	Intron	11	79069942	79215909	145968	2	26011	ENST00000527736.5	52893	ENSG00000149256	TENM4	teneurin transmembrane protein 4
chr11	79165097	79165115	19	*	872	549	Intron	11	79069942	79215909	145968	2	26011	ENST00000527736.5	50794	ENSG00000149256	TENM4	teneurin transmembrane protein 4
chr11	79166210	79166228	19	*	818	433	Intron	11	79069942	79215909	145968	2	26011	ENST00000527736.5	49681	ENSG00000149256	TENM4	teneurin transmembrane protein 4
chr11	79168893	79168911	19	*	894	606	Intron	11	79069942	79215909	145968	2	26011	ENST00000527736.5	46998	ENSG00000149256	TENM4	teneurin transmembrane protein 4
chr11	79169296	79169314	19	*	815	428	Intron	11	79069942	79215909	145968	2	26011	ENST00000527736.5	46595	ENSG00000149256	TENM4	teneurin transmembrane protein 4
chr11	79187791	79187809	19	*	810	418	Intron	11	79069942	79215909	145968	2	26011	ENST00000527736.5	28100	ENSG00000149256	TENM4	teneurin transmembrane protein 4
chr11	79188766	79188784	19	*	812	422	Intron	11	79069942	79215909	145968	2	26011	ENST00000527736.5	27125	ENSG00000149256	TENM4	teneurin transmembrane protein 4
chr11	79196117	79196135	19	*	849	497	Intron	11	79069942	79215909	145968	2	26011	ENST00000527736.5	19774	ENSG00000149256	TENM4	teneurin transmembrane protein 4
chr11	79222461	79222479	19	*	810	419	Intron	11	79069942	79215909	145968	2	26011	ENST00000527736.5	-6552	ENSG00000149256	TENM4	teneurin transmembrane protein 4
chr11	79224808	79224826	19	*	810	419	Intron	11	79069942	79215909	145968	2	26011	ENST00000527736.5	-8899	ENSG00000149256	TENM4	teneurin transmembrane protein 4
chr11	79246464	79246482	19	*	801	402	Intron	11	79064599	79269673	205075	2	26011	ENST00000532654.5	23191	ENSG00000149256	TENM4	teneurin transmembrane protein 4
chr11	79256649	79256667	19	*	826	450	Intron	11	79064599	79269673	205075	2	26011	ENST00000532654.5	13006	ENSG00000149256	TENM4	teneurin transmembrane protein 4
chr11	79257014	79257032	19	*	806	411	Intron	11	79064599	79269673	205075	2	26011	ENST00000532654.5	12641	ENSG00000149256	TENM4	teneurin transmembrane protein 4
chr11	79260389	79260407	19	*	877	561	Intron	11	79064599	79269673	205075	2	26011	ENST00000532654.5	9266	ENSG00000149256	TENM4	teneurin transmembrane protein 4
chr11	79278781	79278799	19	*	802	404	Intron	11	79064599	79269673	205075	2	26011	ENST00000532654.5	-9108	ENSG00000149256	TENM4	teneurin transmembrane protein 4
chr11	79283008	79283026	19	*	818	433	Intron	11	79064599	79269673	205075	2	26011	ENST00000532654.5	-13335	ENSG00000149256	TENM4	teneurin transmembrane protein 4
chr11	79285544	79285562	19	*	829	455	Intron	11	79064599	79269673	205075	2	26011	ENST00000532654.5	-15871	ENSG00000149256	TENM4	teneurin transmembrane protein 4
chr11	79292166	79292184	19	*	811	421	Intron	11	79064599	79269673	205075	2	26011	ENST00000532654.5	-22493	ENSG00000149256	TENM4	teneurin transmembrane protein 4
chr11	79300927	79300945	19	*	807	414	Intron	11	79064599	79269673	205075	2	26011	ENST00000532654.5	-31254	ENSG00000149256	TENM4	teneurin transmembrane protein 4
chr11	79307618	79307636	19	*	827	452	Intron	11	79064599	79269673	205075	2	26011	ENST00000532654.5	-37945	ENSG00000149256	TENM4	teneurin transmembrane protein 4
chr11	79313389	79313407	19	*	802	403	Intron	11	79064599	79269673	205075	2	26011	ENST00000532654.5	-43716	ENSG00000149256	TENM4	teneurin transmembrane protein 4
chr11	79327101	79327119	19	*	816	429	Intron	11	79064599	79269673	205075	2	26011	ENST00000532654.5	-57428	ENSG00000149256	TENM4	teneurin transmembrane protein 4
chr11	79450832	79450850	19	*	829	456	Distal Intergenic	11	78652829	79441030	788202	2	26011	ENST00000278550.12	-9802	ENSG00000149256	TENM4	teneurin transmembrane protein 4
chr11	79456375	79456393	19	*	813	425	Distal Intergenic	11	78652829	79441030	788202	2	26011	ENST00000278550.12	-15345	ENSG00000149256	TENM4	teneurin transmembrane protein 4
chr11	79458818	79458836	19	*	803	406	Distal Intergenic	11	78652829	79441030	788202	2	26011	ENST00000278550.12	-17788	ENSG00000149256	TENM4	teneurin transmembrane protein 4
chr11	79461407	79461425	19	*	819	435	Distal Intergenic	11	78652829	79441030	788202	2	26011	ENST00000278550.12	-20377	ENSG00000149256	TENM4	teneurin transmembrane protein 4
chr11	79468869	79468887	19	*	807	414	Distal Intergenic	11	78652829	79441030	788202	2	26011	ENST00000278550.12	-27839	ENSG00000149256	TENM4	teneurin transmembrane protein 4
chr11	79488096	79488114	19	*	813	424	Distal Intergenic	11	78652829	79441030	788202	2	26011	ENST00000278550.12	-47066	ENSG00000149256	TENM4	teneurin transmembrane protein 4
chr11	79489334	79489352	19	*	885	582	Distal Intergenic	11	78652829	79441030	788202	2	26011	ENST00000278550.12	-48304	ENSG00000149256	TENM4	teneurin transmembrane protein 4
chr11	79493483	79493501	19	*	818	434	Distal Intergenic	11	78652829	79441030	788202	2	26011	ENST00000278550.12	-52453	ENSG00000149256	TENM4	teneurin transmembrane protein 4
chr11	79507927	79507945	19	*	828	454	Distal Intergenic	11	78652829	79441030	788202	2	26011	ENST00000278550.12	-66897	ENSG00000149256	TENM4	teneurin transmembrane protein 4
chr11	79519081	79519099	19	*	802	403	Distal Intergenic	11	78652829	79441030	788202	2	26011	ENST00000278550.12	-78051	ENSG00000149256	TENM4	teneurin transmembrane protein 4
chr11	79538927	79538945	19	*	884	578	Distal Intergenic	11	78652829	79441030	788202	2	26011	ENST00000278550.12	-97897	ENSG00000149256	TENM4	teneurin transmembrane protein 4
chr11	79541318	79541336	19	*	808	414	Distal Intergenic	11	78652829	79441030	788202	2	26011	ENST00000278550.12	-100288	ENSG00000149256	TENM4	teneurin transmembrane protein 4
chr11	79546755	79546773	19	*	832	461	Distal Intergenic	11	78652829	79441030	788202	2	26011	ENST00000278550.12	-105725	ENSG00000149256	TENM4	teneurin transmembrane protein 4
chr11	79548537	79548555	19	*	830	457	Distal Intergenic	11	78652829	79441030	788202	2	26011	ENST00000278550.12	-107507	ENSG00000149256	TENM4	teneurin transmembrane protein 4
chr11	79558206	79558224	19	*	803	406	Distal Intergenic	11	78652829	79441030	788202	2	26011	ENST00000278550.12	-117176	ENSG00000149256	TENM4	teneurin transmembrane protein 4
chr11	79562341	79562359	19	*	810	419	Distal Intergenic	11	78652829	79441030	788202	2	26011	ENST00000278550.12	-121311	ENSG00000149256	TENM4	teneurin transmembrane protein 4
chr11	79563189	79563207	19	*	808	414	Distal Intergenic	11	78652829	79441030	788202	2	26011	ENST00000278550.12	-122159	ENSG00000149256	TENM4	teneurin transmembrane protein 4
chr11	79583389	79583407	19	*	840	477	Distal Intergenic	11	78652829	79441030	788202	2	26011	ENST00000278550.12	-142359	ENSG00000149256	TENM4	teneurin transmembrane protein 4
chr11	79591586	79591604	19	*	808	414	Distal Intergenic	11	78652829	79441030	788202	2	26011	ENST00000278550.12	-150556	ENSG00000149256	TENM4	teneurin transmembrane protein 4
chr11	79596020	79596038	19	*	830	457	Distal Intergenic	11	78652829	79441030	788202	2	26011	ENST00000278550.12	-154990	ENSG00000149256	TENM4	teneurin transmembrane protein 4
chr11	79596272	79596290	19	*	808	414	Distal Intergenic	11	78652829	79441030	788202	2	26011	ENST00000278550.12	-155242	ENSG00000149256	TENM4	teneurin transmembrane protein 4
chr11	79601929	79601947	19	*	802	403	Distal Intergenic	11	78652829	79441030	788202	2	26011	ENST00000278550.12	-160899	ENSG00000149256	TENM4	teneurin transmembrane protein 4
chr11	79602555	79602573	19	*	817	431	Distal Intergenic	11	78652829	79441030	788202	2	26011	ENST00000278550.12	-161525	ENSG00000149256	TENM4	teneurin transmembrane protein 4
chr11	79610774	79610792	19	*	807	414	Intron	11	78652829	79441030	788202	2	26011	ENST00000278550.12	-169744	ENSG00000149256	TENM4	teneurin transmembrane protein 4
chr11	79613159	79613177	19	*	826	450	Distal Intergenic	11	78652829	79441030	788202	2	26011	ENST00000278550.12	-172129	ENSG00000149256	TENM4	teneurin transmembrane protein 4
chr11	79613528	79613546	19	*	805	409	Distal Intergenic	11	78652829	79441030	788202	2	26011	ENST00000278550.12	-172498	ENSG00000149256	TENM4	teneurin transmembrane protein 4
chr11	79614612	79614630	19	*	810	419	Distal Intergenic	11	78652829	79441030	788202	2	26011	ENST00000278550.12	-173582	ENSG00000149256	TENM4	teneurin transmembrane protein 4
chr11	79622883	79622901	19	*	823	444	Distal Intergenic	11	78652829	79441030	788202	2	26011	ENST00000278550.12	-181853	ENSG00000149256	TENM4	teneurin transmembrane protein 4
chr11	79626940	79626958	19	*	811	421	Distal Intergenic	11	78652829	79441030	788202	2	26011	ENST00000278550.12	-185910	ENSG00000149256	TENM4	teneurin transmembrane protein 4
chr11	79636802	79636820	19	*	801	402	Distal Intergenic	11	78652829	79441030	788202	2	26011	ENST00000278550.12	-195772	ENSG00000149256	TENM4	teneurin transmembrane protein 4
chr11	79638427	79638445	19	*	804	408	Distal Intergenic	11	78652829	79441030	788202	2	26011	ENST00000278550.12	-197397	ENSG00000149256	TENM4	teneurin transmembrane protein 4
chr11	79643402	79643420	19	*	807	413	Distal Intergenic	11	78652829	79441030	788202	2	26011	ENST00000278550.12	-202372	ENSG00000149256	TENM4	teneurin transmembrane protein 4
chr11	79646713	79646731	19	*	816	430	Distal Intergenic	11	78652829	79441030	788202	2	26011	ENST00000278550.12	-205683	ENSG00000149256	TENM4	teneurin transmembrane protein 4
chr11	79647724	79647742	19	*	809	416	Distal Intergenic	11	78652829	79441030	788202	2	26011	ENST00000278550.12	-206694	ENSG00000149256	TENM4	teneurin transmembrane protein 4
chr11	79649134	79649152	19	*	807	413	Distal Intergenic	11	78652829	79441030	788202	2	26011	ENST00000278550.12	-208104	ENSG00000149256	TENM4	teneurin transmembrane protein 4
chr11	79659971	79659989	19	*	824	446	Distal Intergenic	11	78652829	79441030	788202	2	26011	ENST00000278550.12	-218941	ENSG00000149256	TENM4	teneurin transmembrane protein 4
chr11	79661517	79661535	19	*	802	405	Distal Intergenic	11	78652829	79441030	788202	2	26011	ENST00000278550.12	-220487	ENSG00000149256	TENM4	teneurin transmembrane protein 4
chr11	79686601	79686619	19	*	830	457	Distal Intergenic	11	78652829	79441030	788202	2	26011	ENST00000278550.12	-245571	ENSG00000149256	TENM4	teneurin transmembrane protein 4
chr11	79693670	79693688	19	*	815	427	Distal Intergenic	11	78652829	79441030	788202	2	26011	ENST00000278550.12	-252640	ENSG00000149256	TENM4	teneurin transmembrane protein 4
chr11	79706530	79706548	19	*	804	408	Distal Intergenic	11	78652829	79441030	788202	2	26011	ENST00000278550.12	-265500	ENSG00000149256	TENM4	teneurin transmembrane protein 4
chr11	79718067	79718085	19	*	810	418	Distal Intergenic	11	78652829	79441030	788202	2	26011	ENST00000278550.12	-277037	ENSG00000149256	TENM4	teneurin transmembrane protein 4
chr11	79720940	79720958	19	*	805	410	Distal Intergenic	11	78652829	79441030	788202	2	26011	ENST00000278550.12	-279910	ENSG00000149256	TENM4	teneurin transmembrane protein 4
chr11	79728873	79728891	19	*	819	435	Distal Intergenic	11	78652829	79441030	788202	2	26011	ENST00000278550.12	-287843	ENSG00000149256	TENM4	teneurin transmembrane protein 4
chr11	79743751	79743769	19	*	818	433	Distal Intergenic	11	78652829	79441030	788202	2	26011	ENST00000278550.12	-302721	ENSG00000149256	TENM4	teneurin transmembrane protein 4
chr11	79757550	79757568	19	*	803	405	Distal Intergenic	11	78652829	79441030	788202	2	26011	ENST00000278550.12	-316520	ENSG00000149256	TENM4	teneurin transmembrane protein 4
chr11	79765908	79765926	19	*	830	458	Distal Intergenic	11	78652829	79441030	788202	2	26011	ENST00000278550.12	-324878	ENSG00000149256	TENM4	teneurin transmembrane protein 4
chr11	79768985	79769003	19	*	825	447	Distal Intergenic	11	78652829	79441030	788202	2	26011	ENST00000278550.12	-327955	ENSG00000149256	TENM4	teneurin transmembrane protein 4
chr11	79786572	79786590	19	*	824	446	Distal Intergenic	11	78652829	79441030	788202	2	26011	ENST00000278550.12	-345542	ENSG00000149256	TENM4	teneurin transmembrane protein 4
chr11	79787914	79787932	19	*	811	420	Distal Intergenic	11	78652829	79441030	788202	2	26011	ENST00000278550.12	-346884	ENSG00000149256	TENM4	teneurin transmembrane protein 4
chr11	79795077	79795095	19	*	826	449	Distal Intergenic	11	78652829	79441030	788202	2	26011	ENST00000278550.12	-354047	ENSG00000149256	TENM4	teneurin transmembrane protein 4
chr11	79803071	79803089	19	*	802	404	Distal Intergenic	11	78652829	79441030	788202	2	26011	ENST00000278550.12	-362041	ENSG00000149256	TENM4	teneurin transmembrane protein 4
chr11	79803081	79803099	19	*	803	405	Distal Intergenic	11	78652829	79441030	788202	2	26011	ENST00000278550.12	-362051	ENSG00000149256	TENM4	teneurin transmembrane protein 4
chr11	79827787	79827805	19	*	817	433	Distal Intergenic	11	78652829	79441030	788202	2	26011	ENST00000278550.12	-386757	ENSG00000149256	TENM4	teneurin transmembrane protein 4
chr11	79829994	79830012	19	*	858	516	Distal Intergenic	11	78652829	79441030	788202	2	26011	ENST00000278550.12	-388964	ENSG00000149256	TENM4	teneurin transmembrane protein 4
chr11	79830004	79830022	19	*	849	497	Distal Intergenic	11	78652829	79441030	788202	2	26011	ENST00000278550.12	-388974	ENSG00000149256	TENM4	teneurin transmembrane protein 4
chr11	79831817	79831835	19	*	805	409	Distal Intergenic	11	78652829	79441030	788202	2	26011	ENST00000278550.12	-390787	ENSG00000149256	TENM4	teneurin transmembrane protein 4
chr11	79834207	79834225	19	*	863	529	Distal Intergenic	11	78652829	79441030	788202	2	26011	ENST00000278550.12	-393177	ENSG00000149256	TENM4	teneurin transmembrane protein 4
chr11	79851436	79851454	19	*	814	427	Distal Intergenic	11	78652829	79441030	788202	2	26011	ENST00000278550.12	-410406	ENSG00000149256	TENM4	teneurin transmembrane protein 4
chr11	79851446	79851464	19	*	820	439	Distal Intergenic	11	78652829	79441030	788202	2	26011	ENST00000278550.12	-410416	ENSG00000149256	TENM4	teneurin transmembrane protein 4
chr11	79870383	79870401	19	*	809	418	Distal Intergenic	11	78652829	79441030	788202	2	26011	ENST00000278550.12	-429353	ENSG00000149256	TENM4	teneurin transmembrane protein 4
chr11	79876698	79876716	19	*	803	406	Distal Intergenic	11	78652829	79441030	788202	2	26011	ENST00000278550.12	-435668	ENSG00000149256	TENM4	teneurin transmembrane protein 4
chr11	79882180	79882198	19	*	802	403	Distal Intergenic	11	78652829	79441030	788202	2	26011	ENST00000278550.12	-441150	ENSG00000149256	TENM4	teneurin transmembrane protein 4
chr11	79885126	79885144	19	*	805	410	Distal Intergenic	11	78652829	79441030	788202	2	26011	ENST00000278550.12	-444096	ENSG00000149256	TENM4	teneurin transmembrane protein 4
chr11	79912787	79912805	19	*	851	502	Distal Intergenic	11	78652829	79441030	788202	2	26011	ENST00000278550.12	-471757	ENSG00000149256	TENM4	teneurin transmembrane protein 4
chr11	79913819	79913837	19	*	809	416	Distal Intergenic	11	78652829	79441030	788202	2	26011	ENST00000278550.12	-472789	ENSG00000149256	TENM4	teneurin transmembrane protein 4
chr11	79923345	79923363	19	*	801	402	Distal Intergenic	11	78652829	79441030	788202	2	26011	ENST00000278550.12	-482315	ENSG00000149256	TENM4	teneurin transmembrane protein 4
chr11	79936001	79936019	19	*	810	419	Distal Intergenic	11	78652829	79441030	788202	2	26011	ENST00000278550.12	-494971	ENSG00000149256	TENM4	teneurin transmembrane protein 4
chr11	79962031	79962049	19	*	803	406	Distal Intergenic	11	78652829	79441030	788202	2	26011	ENST00000278550.12	-521001	ENSG00000149256	TENM4	teneurin transmembrane protein 4
chr11	79978314	79978332	19	*	850	498	Distal Intergenic	11	78652829	79441030	788202	2	26011	ENST00000278550.12	-537284	ENSG00000149256	TENM4	teneurin transmembrane protein 4
chr11	79993004	79993022	19	*	816	431	Distal Intergenic	11	78652829	79441030	788202	2	26011	ENST00000278550.12	-551974	ENSG00000149256	TENM4	teneurin transmembrane protein 4
chr11	79997757	79997775	19	*	818	434	Distal Intergenic	11	78652829	79441030	788202	2	26011	ENST00000278550.12	-556727	ENSG00000149256	TENM4	teneurin transmembrane protein 4
chr11	79998885	79998903	19	*	812	423	Distal Intergenic	11	78652829	79441030	788202	2	26011	ENST00000278550.12	-557855	ENSG00000149256	TENM4	teneurin transmembrane protein 4
chr11	80001461	80001479	19	*	803	406	Distal Intergenic	11	78652829	79441030	788202	2	26011	ENST00000278550.12	-560431	ENSG00000149256	TENM4	teneurin transmembrane protein 4
chr11	80009695	80009713	19	*	824	446	Distal Intergenic	11	78652829	79441030	788202	2	26011	ENST00000278550.12	-568665	ENSG00000149256	TENM4	teneurin transmembrane protein 4
chr11	80024394	80024412	19	*	812	422	Distal Intergenic	11	78652829	79441030	788202	2	26011	ENST00000278550.12	-583364	ENSG00000149256	TENM4	teneurin transmembrane protein 4
chr11	80048745	80048763	19	*	807	413	Distal Intergenic	11	78652829	79441030	788202	2	26011	ENST00000278550.12	-607715	ENSG00000149256	TENM4	teneurin transmembrane protein 4
chr11	80062209	80062227	19	*	800	401	Distal Intergenic	11	78652829	79441030	788202	2	26011	ENST00000278550.12	-621179	ENSG00000149256	TENM4	teneurin transmembrane protein 4
chr11	80089959	80089977	19	*	815	428	Distal Intergenic	11	78652829	79441030	788202	2	26011	ENST00000278550.12	-648929	ENSG00000149256	TENM4	teneurin transmembrane protein 4
chr11	80090947	80090965	19	*	811	420	Distal Intergenic	11	78652829	79441030	788202	2	26011	ENST00000278550.12	-649917	ENSG00000149256	TENM4	teneurin transmembrane protein 4
chr11	80093594	80093612	19	*	800	401	Distal Intergenic	11	78652829	79441030	788202	2	26011	ENST00000278550.12	-652564	ENSG00000149256	TENM4	teneurin transmembrane protein 4
chr11	80096709	80096727	19	*	831	459	Distal Intergenic	11	78652829	79441030	788202	2	26011	ENST00000278550.12	-655679	ENSG00000149256	TENM4	teneurin transmembrane protein 4
chr11	80099434	80099452	19	*	809	417	Distal Intergenic	11	78652829	79441030	788202	2	26011	ENST00000278550.12	-658404	ENSG00000149256	TENM4	teneurin transmembrane protein 4
chr11	80101905	80101923	19	*	809	416	Distal Intergenic	11	78652829	79441030	788202	2	26011	ENST00000278550.12	-660875	ENSG00000149256	TENM4	teneurin transmembrane protein 4
chr11	93952351	93952369	19	*	823	444	Distal Intergenic	11	94021354	94114208	92855	1	341208	ENST00000315765.10	-68985	ENSG00000181333	HEPHL1	hephaestin like 1
chr11	93958369	93958387	19	*	805	409	Distal Intergenic	11	94021354	94114208	92855	1	341208	ENST00000315765.10	-62967	ENSG00000181333	HEPHL1	hephaestin like 1
chr11	93974623	93974641	19	*	808	414	Distal Intergenic	11	94021354	94114208	92855	1	341208	ENST00000315765.10	-46713	ENSG00000181333	HEPHL1	hephaestin like 1
chr11	93977067	93977085	19	*	809	417	Distal Intergenic	11	94021354	94114208	92855	1	341208	ENST00000315765.10	-44269	ENSG00000181333	HEPHL1	hephaestin like 1
chr11	93980358	93980376	19	*	802	405	Distal Intergenic	11	94021354	94114208	92855	1	341208	ENST00000315765.10	-40978	ENSG00000181333	HEPHL1	hephaestin like 1
chr11	94004901	94004919	19	*	800	401	Distal Intergenic	11	94021354	94114208	92855	1	341208	ENST00000315765.10	-16435	ENSG00000181333	HEPHL1	hephaestin like 1
chr11	94016494	94016512	19	*	818	434	Distal Intergenic	11	94021354	94114208	92855	1	341208	ENST00000315765.10	-4842	ENSG00000181333	HEPHL1	hephaestin like 1
chr11	94018001	94018019	19	*	834	466	Distal Intergenic	11	94021354	94114208	92855	1	341208	ENST00000315765.10	-3335	ENSG00000181333	HEPHL1	hephaestin like 1
chr11	94019298	94019316	19	*	874	553	Distal Intergenic	11	94021354	94114208	92855	1	341208	ENST00000315765.10	-2038	ENSG00000181333	HEPHL1	hephaestin like 1
chr11	94021966	94021984	19	*	824	445	Intron	11	94021354	94114208	92855	1	341208	ENST00000315765.10	612	ENSG00000181333	HEPHL1	hephaestin like 1
chr11	94029998	94030016	19	*	837	471	Intron	11	94021354	94114208	92855	1	341208	ENST00000315765.10	8644	ENSG00000181333	HEPHL1	hephaestin like 1
chr11	94042414	94042432	19	*	800	401	Intron	11	94021354	94114208	92855	1	341208	ENST00000315765.10	21060	ENSG00000181333	HEPHL1	hephaestin like 1
chr11	94050894	94050912	19	*	828	453	Intron	11	94021354	94114208	92855	1	341208	ENST00000315765.10	29540	ENSG00000181333	HEPHL1	hephaestin like 1
chr11	94066367	94066385	19	*	824	446	Intron	11	94021354	94114208	92855	1	341208	ENST00000315765.10	45013	ENSG00000181333	HEPHL1	hephaestin like 1
chr11	102829877	102829895	19	*	817	432	Intron	11	102836497	102838710	2214	2	4314	ENST00000434103.1	8815	ENSG00000149968	MMP3	matrix metallopeptidase 3
chr11	102835582	102835600	19	*	800	401	Intron	11	102836497	102838710	2214	2	4314	ENST00000434103.1	3110	ENSG00000149968	MMP3	matrix metallopeptidase 3
chr11	102837008	102837026	19	*	811	421	Intron	11	102836497	102838710	2214	2	4314	ENST00000434103.1	1684	ENSG00000149968	MMP3	matrix metallopeptidase 3
chr11	102841139	102841157	19	*	858	516	Intron	11	102836497	102838710	2214	2	4314	ENST00000434103.1	-2429	ENSG00000149968	MMP3	matrix metallopeptidase 3
chr11	102849986	102850004	19	*	854	509	Distal Intergenic	11	102835801	102843609	7809	2	4314	ENST00000299855.10	-6377	ENSG00000149968	MMP3	matrix metallopeptidase 3
chr11	102854205	102854223	19	*	817	432	Distal Intergenic	11	102835801	102843609	7809	2	4314	ENST00000299855.10	-10596	ENSG00000149968	MMP3	matrix metallopeptidase 3
chr11	102854798	102854816	19	*	802	404	Distal Intergenic	11	102835801	102843609	7809	2	4314	ENST00000299855.10	-11189	ENSG00000149968	MMP3	matrix metallopeptidase 3
chr11	124905988	124906006	19	*	913	660	Distal Intergenic	11	124895861	124898500	2640	2	54538	ENST00000527279.1	-7488	ENSG00000154133	ROBO4	roundabout guidance receptor 4
chr12	40398337	40398355	19	*	839	476	Intron	12	40393448	40570646	177199	1	283463	ENST00000454784.10	4889	ENSG00000205592	MUC19	mucin 19, oligomeric
chr12	40402218	40402236	19	*	802	404	Intron	12	40393448	40570646	177199	1	283463	ENST00000454784.10	8770	ENSG00000205592	MUC19	mucin 19, oligomeric
chr12	40402487	40402505	19	*	811	421	Intron	12	40393448	40570646	177199	1	283463	ENST00000454784.10	9039	ENSG00000205592	MUC19	mucin 19, oligomeric
chr12	40403100	40403118	19	*	826	449	Intron	12	40393448	40570646	177199	1	283463	ENST00000454784.10	9652	ENSG00000205592	MUC19	mucin 19, oligomeric
chr12	40407846	40407864	19	*	802	405	Intron	12	40393448	40570646	177199	1	283463	ENST00000454784.10	14398	ENSG00000205592	MUC19	mucin 19, oligomeric
chr12	40409617	40409635	19	*	946	767	Intron	12	40393448	40570646	177199	1	283463	ENST00000454784.10	16169	ENSG00000205592	MUC19	mucin 19, oligomeric
chr12	40420741	40420759	19	*	806	412	Intron	12	40426160	40428071	1912	1	283463	ENST00000543564.2	-5401	ENSG00000205592	MUC19	mucin 19, oligomeric
chr12	40432927	40432945	19	*	804	408	Intron	12	40426160	40428071	1912	1	283463	ENST00000543564.2	6767	ENSG00000205592	MUC19	mucin 19, oligomeric
chr12	40434276	40434294	19	*	815	428	Intron	12	40426160	40428071	1912	1	283463	ENST00000543564.2	8116	ENSG00000205592	MUC19	mucin 19, oligomeric
chr12	40493388	40493406	19	*	800	401	Intron	12	40520579	40523642	3064	1	283463	ENST00000398702.7	-27173	ENSG00000205592	MUC19	mucin 19, oligomeric
chr12	40502959	40502977	19	*	807	414	Intron	12	40520579	40523642	3064	1	283463	ENST00000398702.7	-17602	ENSG00000205592	MUC19	mucin 19, oligomeric
chr12	40515282	40515300	19	*	842	481	Intron	12	40520579	40523642	3064	1	283463	ENST00000398702.7	-5279	ENSG00000205592	MUC19	mucin 19, oligomeric
chr12	40527887	40527905	19	*	813	425	Promoter	12	40528057	40541623	13567	1	283463	ENST00000424466.6	-152	ENSG00000205592	MUC19	mucin 19, oligomeric
chr12	40538322	40538340	19	*	822	441	Intron	12	40532984	40537402	4419	1	283463	ENST00000423284.3	5338	ENSG00000205592	MUC19	mucin 19, oligomeric
chr12	40540026	40540044	19	*	806	411	Intron	12	40544548	40548626	4079	1	283463	ENST00000541039.5	-4504	ENSG00000205592	MUC19	mucin 19, oligomeric
chr12	40542169	40542187	19	*	819	436	Intron	12	40544548	40548626	4079	1	283463	ENST00000541039.5	-2361	ENSG00000205592	MUC19	mucin 19, oligomeric
chr12	40545906	40545924	19	*	835	468	Intron	12	40544931	40548004	3074	1	283463	ENST00000492952.1	975	ENSG00000205592	MUC19	mucin 19, oligomeric
chr12	40550830	40550848	19	*	816	431	Intron	12	40544931	40548004	3074	1	283463	ENST00000492952.1	5899	ENSG00000205592	MUC19	mucin 19, oligomeric
chr12	40551399	40551417	19	*	803	405	Intron	12	40557843	40563668	5826	1	283463	ENST00000484665.2	-6426	ENSG00000205592	MUC19	mucin 19, oligomeric
chr12	40572812	40572830	19	*	802	405	Distal Intergenic	12	40569625	40570832	1208	1	283463	ENST00000546043.2	3187	ENSG00000205592	MUC19	mucin 19, oligomeric
chr12	40588257	40588275	19	*	806	412	Distal Intergenic	12	40569625	40570832	1208	1	283463	ENST00000546043.2	18632	ENSG00000205592	MUC19	mucin 19, oligomeric
chr12	40596503	40596521	19	*	803	406	Distal Intergenic	12	40569625	40570832	1208	1	283463	ENST00000546043.2	26878	ENSG00000205592	MUC19	mucin 19, oligomeric
chr12	52444186	52444204	19	*	819	437	Distal Intergenic	12	52446651	52452146	5496	2	3854	ENST00000252252.4	7942	ENSG00000185479	KRT6B	keratin 6B
chr12	52453422	52453440	19	*	860	521	Distal Intergenic	12	52446651	52452146	5496	2	3854	ENST00000252252.4	-1276	ENSG00000185479	KRT6B	keratin 6B
chr12	52666110	52666128	19	*	816	431	Distal Intergenic	12	52675723	52677517	1795	2	3848	ENST00000548765.1	11389	ENSG00000167768	KRT1	keratin 1
chr12	52672219	52672237	19	*	805	409	Distal Intergenic	12	52675723	52677517	1795	2	3848	ENST00000548765.1	5280	ENSG00000167768	KRT1	keratin 1
chr12	52684219	52684237	19	*	806	411	Distal Intergenic	12	52674736	52680407	5672	2	3848	ENST00000252244.3	-3812	ENSG00000167768	KRT1	keratin 1
chr12	52684527	52684545	19	*	866	536	Distal Intergenic	12	52674736	52680407	5672	2	3848	ENST00000252244.3	-4120	ENSG00000167768	KRT1	keratin 1
chr12	52686491	52686509	19	*	825	448	Distal Intergenic	12	52674736	52680407	5672	2	3848	ENST00000252244.3	-6084	ENSG00000167768	KRT1	keratin 1
chr12	56964579	56964597	19	*	812	423	Distal Intergenic	12	56951438	56959374	7937	2	8608	ENST00000360752.4	-5205	ENSG00000139547	RDH16	retinol dehydrogenase 16
chr12	56974294	56974312	19	*	813	425	Distal Intergenic	12	56951438	56959374	7937	2	8608	ENST00000360752.4	-14920	ENSG00000139547	RDH16	retinol dehydrogenase 16
chr12	68808923	68808941	19	*	822	442	Promoter	12	68809002	68840807	31806	1	4193	ENST00000539479.6	-61	ENSG00000135679	MDM2	MDM2 proto-oncogene
chr12	68808961	68808979	19	*	829	456	Promoter	12	68809002	68840807	31806	1	4193	ENST00000539479.6	-23	ENSG00000135679	MDM2	MDM2 proto-oncogene
chr12	68809223	68809241	19	*	817	433	Promoter	12	68809226	68839849	30624	1	4193	ENST00000348801.7	0	ENSG00000135679	MDM2	MDM2 proto-oncogene
chr12	68811195	68811213	19	*	801	403	Intron	12	68809226	68839849	30624	1	4193	ENST00000478070.2	1969	ENSG00000135679	MDM2	MDM2 proto-oncogene
chr12	68817052	68817070	19	*	800	401	Intron	12	68813602	68820414	6813	1	4193	ENST00000471946.1	3450	ENSG00000135679	MDM2	MDM2 proto-oncogene
chr12	68819633	68819651	19	*	810	419	Intron	12	68824203	68824758	556	1	4193	ENST00000543046.1	-4552	ENSG00000135679	MDM2	MDM2 proto-oncogene
chr12	68831373	68831391	19	*	840	477	Intron	12	68824203	68824758	556	1	4193	ENST00000543046.1	7170	ENSG00000135679	MDM2	MDM2 proto-oncogene
chr12	68834393	68834411	19	*	808	415	Intron	12	68824203	68824758	556	1	4193	ENST00000543046.1	10190	ENSG00000135679	MDM2	MDM2 proto-oncogene
chr12	68840647	68840665	19	*	811	420	3' UTR	12	68842197	68856544	14348	2	1368	ENST00000546556.1	15879	ENSG00000135678	CPM	carboxypeptidase M
chr12	68860494	68860512	19	*	806	411	Intron	12	68842197	68856544	14348	2	1368	ENST00000546556.1	-3950	ENSG00000135678	CPM	carboxypeptidase M
chr12	68862675	68862693	19	*	807	413	Intron	12	68842197	68856544	14348	2	1368	ENST00000546556.1	-6131	ENSG00000135678	CPM	carboxypeptidase M
chr12	68868442	68868460	19	*	840	478	Intron	12	68842208	68870238	28031	2	1368	ENST00000551897.5	1778	ENSG00000135678	CPM	carboxypeptidase M
chr12	68869139	68869157	19	*	881	573	Intron	12	68842208	68870238	28031	2	1368	ENST00000551897.5	1081	ENSG00000135678	CPM	carboxypeptidase M
chr12	68901768	68901786	19	*	803	406	Intron	12	68851180	68932884	81705	2	1368	ENST00000338356.7	31098	ENSG00000135678	CPM	carboxypeptidase M
chr12	68917351	68917369	19	*	819	435	Intron	12	68851180	68932884	81705	2	1368	ENST00000338356.7	15515	ENSG00000135678	CPM	carboxypeptidase M
chr12	68920105	68920123	19	*	825	447	Intron	12	68851180	68932884	81705	2	1368	ENST00000338356.7	12761	ENSG00000135678	CPM	carboxypeptidase M
chr12	68927018	68927036	19	*	806	411	Intron	12	68851180	68932884	81705	2	1368	ENST00000338356.7	5848	ENSG00000135678	CPM	carboxypeptidase M
chr12	68933791	68933809	19	*	804	407	Intron	12	68869375	68933202	63828	2	1368	ENST00000551728.5	-589	ENSG00000135678	CPM	carboxypeptidase M
chr12	68958146	68958164	19	*	800	401	Intron	12	68855757	68963269	107513	2	1368	ENST00000546373.5	5105	ENSG00000135678	CPM	carboxypeptidase M
chr12	68965946	68965964	19	*	800	400	Intron	12	68855757	68963269	107513	2	1368	ENST00000546373.5	-2677	ENSG00000135678	CPM	carboxypeptidase M
chr12	68967518	68967536	19	*	821	439	Intron	12	68957590	68971570	13981	2	1368	ENST00000549691.1	4034	ENSG00000135678	CPM	carboxypeptidase M
chr12	68984035	68984053	19	*	811	421	Distal Intergenic	12	68957590	68971570	13981	2	1368	ENST00000549691.1	-12465	ENSG00000135678	CPM	carboxypeptidase M
chr12	68984374	68984392	19	*	811	420	Distal Intergenic	12	68957590	68971570	13981	2	1368	ENST00000549691.1	-12804	ENSG00000135678	CPM	carboxypeptidase M
chr12	68996720	68996738	19	*	803	406	Distal Intergenic	12	68957590	68971570	13981	2	1368	ENST00000549691.1	-25150	ENSG00000135678	CPM	carboxypeptidase M
chr12	69009079	69009097	19	*	808	415	Distal Intergenic	12	68957590	68971570	13981	2	1368	ENST00000549691.1	-37509	ENSG00000135678	CPM	carboxypeptidase M
chr12	69014087	69014105	19	*	824	446	Distal Intergenic	12	68957590	68971570	13981	2	1368	ENST00000549691.1	-42517	ENSG00000135678	CPM	carboxypeptidase M
chr12	69027769	69027787	19	*	815	428	Distal Intergenic	12	68957590	68971570	13981	2	1368	ENST00000549691.1	-56199	ENSG00000135678	CPM	carboxypeptidase M
chr12	69038801	69038819	19	*	808	415	Distal Intergenic	12	68957590	68971570	13981	2	1368	ENST00000549691.1	-67231	ENSG00000135678	CPM	carboxypeptidase M
chr12	69040947	69040965	19	*	809	417	Distal Intergenic	12	68957590	68971570	13981	2	1368	ENST00000549691.1	-69377	ENSG00000135678	CPM	carboxypeptidase M
chr12	69042507	69042525	19	*	810	419	Distal Intergenic	12	68957590	68971570	13981	2	1368	ENST00000549691.1	-70937	ENSG00000135678	CPM	carboxypeptidase M
chr12	69042992	69043010	19	*	852	503	Distal Intergenic	12	68957590	68971570	13981	2	1368	ENST00000549691.1	-71422	ENSG00000135678	CPM	carboxypeptidase M
chr12	69051569	69051587	19	*	837	471	Distal Intergenic	12	68957590	68971570	13981	2	1368	ENST00000549691.1	-79999	ENSG00000135678	CPM	carboxypeptidase M
chr12	69061797	69061815	19	*	803	406	Distal Intergenic	12	68957590	68971570	13981	2	1368	ENST00000549691.1	-90227	ENSG00000135678	CPM	carboxypeptidase M
chr12	69064381	69064399	19	*	800	400	Distal Intergenic	12	68957590	68971570	13981	2	1368	ENST00000549691.1	-92811	ENSG00000135678	CPM	carboxypeptidase M
chr12	69067551	69067569	19	*	810	419	Distal Intergenic	12	68957590	68971570	13981	2	1368	ENST00000549691.1	-95981	ENSG00000135678	CPM	carboxypeptidase M
chr12	69073899	69073917	19	*	883	575	Distal Intergenic	12	68957590	68971570	13981	2	1368	ENST00000549691.1	-102329	ENSG00000135678	CPM	carboxypeptidase M
chr12	69080325	69080343	19	*	823	443	Distal Intergenic	12	68957590	68971570	13981	2	1368	ENST00000549691.1	-108755	ENSG00000135678	CPM	carboxypeptidase M
chr12	69082328	69082346	19	*	800	401	Distal Intergenic	12	68957590	68971570	13981	2	1368	ENST00000549691.1	-110758	ENSG00000135678	CPM	carboxypeptidase M
chr12	69084705	69084723	19	*	819	435	Distal Intergenic	12	68957590	68971570	13981	2	1368	ENST00000549691.1	-113135	ENSG00000135678	CPM	carboxypeptidase M
chr12	69088113	69088131	19	*	804	407	Distal Intergenic	12	68957590	68971570	13981	2	1368	ENST00000549691.1	-116543	ENSG00000135678	CPM	carboxypeptidase M
chr12	69092035	69092053	19	*	820	439	Distal Intergenic	12	68957590	68971570	13981	2	1368	ENST00000549691.1	-120465	ENSG00000135678	CPM	carboxypeptidase M
chr12	69099664	69099682	19	*	805	409	Distal Intergenic	12	68957590	68971570	13981	2	1368	ENST00000549691.1	-128094	ENSG00000135678	CPM	carboxypeptidase M
chr12	69102723	69102741	19	*	827	451	Distal Intergenic	12	68957590	68971570	13981	2	1368	ENST00000549691.1	-131153	ENSG00000135678	CPM	carboxypeptidase M
chr12	89334615	89334633	19	*	840	477	Distal Intergenic	12	89349072	89351171	2100	2	1848	ENST00000547291.1	16538	ENSG00000139318	DUSP6	dual specificity phosphatase 6
chr12	89338049	89338067	19	*	806	411	Distal Intergenic	12	89349072	89351171	2100	2	1848	ENST00000547291.1	13104	ENSG00000139318	DUSP6	dual specificity phosphatase 6
chr12	89347503	89347521	19	*	803	406	3' UTR	12	89349072	89351171	2100	2	1848	ENST00000547291.1	3650	ENSG00000139318	DUSP6	dual specificity phosphatase 6
chr12	89360304	89360322	19	*	827	451	Intron	12	89347235	89352501	5267	2	1848	ENST00000279488.8	-7803	ENSG00000139318	DUSP6	dual specificity phosphatase 6
chr12	89365846	89365864	19	*	808	415	Intron	12	89347235	89352501	5267	2	1848	ENST00000279488.8	-13345	ENSG00000139318	DUSP6	dual specificity phosphatase 6
chr12	89369487	89369505	19	*	802	404	Intron	12	89347235	89352501	5267	2	1848	ENST00000279488.8	-16986	ENSG00000139318	DUSP6	dual specificity phosphatase 6
chr12	89373892	89373910	19	*	804	408	Intron	12	89347235	89352501	5267	2	1848	ENST00000279488.8	-21391	ENSG00000139318	DUSP6	dual specificity phosphatase 6
chr12	89386952	89386970	19	*	803	406	Intron	12	89347235	89352501	5267	2	1848	ENST00000279488.8	-34451	ENSG00000139318	DUSP6	dual specificity phosphatase 6
chr12	89388947	89388965	19	*	808	414	Intron	12	89347235	89352501	5267	2	1848	ENST00000279488.8	-36446	ENSG00000139318	DUSP6	dual specificity phosphatase 6
chr14	21002201	21002219	19	*	827	451	Intron	14	20999293	21001871	2579	1	29986	ENST00000298681.5	2908	ENSG00000165794	SLC39A2	solute carrier family 39 member 2
chr14	21004486	21004504	19	*	803	407	Intron	14	20999293	21001871	2579	1	29986	ENST00000298681.5	5193	ENSG00000165794	SLC39A2	solute carrier family 39 member 2
chr14	21006228	21006246	19	*	824	445	Intron	14	20999293	21001871	2579	1	29986	ENST00000298681.5	6935	ENSG00000165794	SLC39A2	solute carrier family 39 member 2
chr14	21006238	21006256	19	*	811	420	Intron	14	20999293	21001871	2579	1	29986	ENST00000298681.5	6945	ENSG00000165794	SLC39A2	solute carrier family 39 member 2
chr14	21040238	21040256	19	*	802	404	Intron	14	21042316	21044234	1919	1	84659	ENST00000481538.1	-2060	ENSG00000165799	RNASE7	ribonuclease A family member 7
chr14	21041135	21041153	19	*	811	420	Intron	14	21042316	21044234	1919	1	84659	ENST00000481538.1	-1163	ENSG00000165799	RNASE7	ribonuclease A family member 7
chr14	21042186	21042204	19	*	851	502	Promoter	14	21042316	21044234	1919	1	84659	ENST00000481538.1	-112	ENSG00000165799	RNASE7	ribonuclease A family member 7
chr14	59596100	59596118	19	*	817	431	3' UTR	14	59603761	59605509	1749	2	6252	ENST00000490111.1	9391	ENSG00000139970	RTN1	reticulon 1
chr14	59687783	59687801	19	*	854	508	Intron	14	59596005	59727713	131709	2	6252	ENST00000432103.6	39912	ENSG00000139970	RTN1	reticulon 1
chr14	59687895	59687913	19	*	808	415	Intron	14	59596005	59727713	131709	2	6252	ENST00000432103.6	39800	ENSG00000139970	RTN1	reticulon 1
chr14	59700116	59700134	19	*	801	403	Intron	14	59596005	59727713	131709	2	6252	ENST00000432103.6	27579	ENSG00000139970	RTN1	reticulon 1
chr14	59701509	59701527	19	*	801	402	Intron	14	59596005	59727713	131709	2	6252	ENST00000432103.6	26186	ENSG00000139970	RTN1	reticulon 1
chr14	59713363	59713381	19	*	808	415	Intron	14	59596005	59727713	131709	2	6252	ENST00000432103.6	14332	ENSG00000139970	RTN1	reticulon 1
chr14	59720580	59720598	19	*	819	437	Intron	14	59596005	59727713	131709	2	6252	ENST00000432103.6	7115	ENSG00000139970	RTN1	reticulon 1
chr14	59731041	59731059	19	*	802	403	Intron	14	59596005	59727713	131709	2	6252	ENST00000432103.6	-3328	ENSG00000139970	RTN1	reticulon 1
chr14	59735496	59735514	19	*	817	432	Intron	14	59596005	59727713	131709	2	6252	ENST00000432103.6	-7783	ENSG00000139970	RTN1	reticulon 1
chr14	59743338	59743356	19	*	823	444	Intron	14	59596005	59727713	131709	2	6252	ENST00000432103.6	-15625	ENSG00000139970	RTN1	reticulon 1
chr14	59747466	59747484	19	*	824	446	Intron	14	59596005	59727713	131709	2	6252	ENST00000432103.6	-19753	ENSG00000139970	RTN1	reticulon 1
chr14	59747945	59747963	19	*	836	469	Intron	14	59596005	59727713	131709	2	6252	ENST00000432103.6	-20232	ENSG00000139970	RTN1	reticulon 1
chr14	59750855	59750873	19	*	859	520	Intron	14	59596005	59727713	131709	2	6252	ENST00000432103.6	-23142	ENSG00000139970	RTN1	reticulon 1
chr14	59761073	59761091	19	*	819	436	Intron	14	59596005	59727713	131709	2	6252	ENST00000432103.6	-33360	ENSG00000139970	RTN1	reticulon 1
chr14	59765942	59765960	19	*	827	452	Intron	14	59596005	59727713	131709	2	6252	ENST00000432103.6	-38229	ENSG00000139970	RTN1	reticulon 1
chr14	59781007	59781025	19	*	800	400	Intron	14	59596005	59727713	131709	2	6252	ENST00000432103.6	-53294	ENSG00000139970	RTN1	reticulon 1
chr14	59781547	59781565	19	*	803	407	Intron	14	59596005	59727713	131709	2	6252	ENST00000432103.6	-53834	ENSG00000139970	RTN1	reticulon 1
chr14	59798509	59798527	19	*	802	404	Intron	14	59596005	59727713	131709	2	6252	ENST00000432103.6	-70796	ENSG00000139970	RTN1	reticulon 1
chr14	59807767	59807785	19	*	813	425	Intron	14	59595983	59870776	274794	2	6252	ENST00000267484.10	62991	ENSG00000139970	RTN1	reticulon 1
chr14	59810772	59810790	19	*	802	405	Intron	14	59595983	59870776	274794	2	6252	ENST00000267484.10	59986	ENSG00000139970	RTN1	reticulon 1
chr14	59811746	59811764	19	*	809	417	Intron	14	59595983	59870776	274794	2	6252	ENST00000267484.10	59012	ENSG00000139970	RTN1	reticulon 1
chr14	59812591	59812609	19	*	805	409	Intron	14	59595983	59870776	274794	2	6252	ENST00000267484.10	58167	ENSG00000139970	RTN1	reticulon 1
chr14	59817902	59817920	19	*	802	404	Intron	14	59595983	59870776	274794	2	6252	ENST00000267484.10	52856	ENSG00000139970	RTN1	reticulon 1
chr14	59834800	59834818	19	*	813	425	Intron	14	59595983	59870776	274794	2	6252	ENST00000267484.10	35958	ENSG00000139970	RTN1	reticulon 1
chr14	59837975	59837993	19	*	802	404	Intron	14	59595983	59870776	274794	2	6252	ENST00000267484.10	32783	ENSG00000139970	RTN1	reticulon 1
chr14	59843020	59843038	19	*	810	419	Intron	14	59595983	59870776	274794	2	6252	ENST00000267484.10	27738	ENSG00000139970	RTN1	reticulon 1
chr14	59861081	59861099	19	*	808	415	Intron	14	59595983	59870776	274794	2	6252	ENST00000267484.10	9677	ENSG00000139970	RTN1	reticulon 1
chr14	59867349	59867367	19	*	804	407	Intron	14	59595983	59870776	274794	2	6252	ENST00000267484.10	3409	ENSG00000139970	RTN1	reticulon 1
chr14	59883882	59883900	19	*	806	412	Distal Intergenic	14	59595983	59870776	274794	2	6252	ENST00000267484.10	-13106	ENSG00000139970	RTN1	reticulon 1
chr14	59893109	59893127	19	*	812	423	Distal Intergenic	14	59595983	59870776	274794	2	6252	ENST00000267484.10	-22333	ENSG00000139970	RTN1	reticulon 1
chr14	67478187	67478205	19	*	894	604	Intron	14	67470269	67488721	18453	2	161145	ENST00000554480.6	10516	ENSG00000198133	TMEM229B	transmembrane protein 229B
chr14	67487924	67487942	19	*	822	443	Intron	14	67470269	67488721	18453	2	161145	ENST00000554480.6	779	ENSG00000198133	TMEM229B	transmembrane protein 229B
chr14	67493278	67493296	19	*	831	460	Intron	14	67470269	67488721	18453	2	161145	ENST00000554480.6	-4557	ENSG00000198133	TMEM229B	transmembrane protein 229B
chr14	67501140	67501158	19	*	806	412	Intron	14	67470269	67488721	18453	2	161145	ENST00000554480.6	-12419	ENSG00000198133	TMEM229B	transmembrane protein 229B
chr14	67507590	67507608	19	*	838	474	Intron	14	67470269	67515182	44914	2	161145	ENST00000555994.6	7574	ENSG00000198133	TMEM229B	transmembrane protein 229B
chr14	67507851	67507869	19	*	826	450	Intron	14	67470269	67515182	44914	2	161145	ENST00000555994.6	7313	ENSG00000198133	TMEM229B	transmembrane protein 229B
chr14	67516341	67516359	19	*	841	479	Intron	14	67447084	67515485	68402	2	161145	ENST00000555638.5	-856	ENSG00000198133	TMEM229B	transmembrane protein 229B
chr14	67538691	67538709	19	*	863	528	Intron	14	67470269	67533739	63471	2	161145	ENST00000554278.6	-4952	ENSG00000198133	TMEM229B	transmembrane protein 229B
chr14	67546080	67546098	19	*	877	561	Intron	14	67470269	67533739	63471	2	161145	ENST00000554278.6	-12341	ENSG00000198133	TMEM229B	transmembrane protein 229B
chr14	67546365	67546383	19	*	801	402	Intron	14	67470269	67533739	63471	2	161145	ENST00000554278.6	-12626	ENSG00000198133	TMEM229B	transmembrane protein 229B
chr14	67548554	67548572	19	*	819	437	Intron	14	67470269	67533739	63471	2	161145	ENST00000554278.6	-14815	ENSG00000198133	TMEM229B	transmembrane protein 229B
chr14	93937684	93937702	19	*	810	419	Exon	14	93934167	93940495	6329	2	51676	ENST00000553883.1	2793	ENSG00000100628	ASB2	ankyrin repeat and SOCS box containing 2
chr14	93940363	93940381	19	*	807	414	Promoter	14	93934167	93940495	6329	2	51676	ENST00000553883.1	114	ENSG00000100628	ASB2	ankyrin repeat and SOCS box containing 2
chr14	93942776	93942794	19	*	814	427	Intron	14	93934167	93940495	6329	2	51676	ENST00000553883.1	-2281	ENSG00000100628	ASB2	ankyrin repeat and SOCS box containing 2
chr14	93952919	93952937	19	*	823	443	Intron	14	93951010	93955271	4262	2	51676	ENST00000556062.5	2334	ENSG00000100628	ASB2	ankyrin repeat and SOCS box containing 2
chr14	93952937	93952955	19	*	801	402	Intron	14	93951010	93955271	4262	2	51676	ENST00000556062.5	2316	ENSG00000100628	ASB2	ankyrin repeat and SOCS box containing 2
chr14	93954027	93954045	19	*	813	425	Intron	14	93951010	93955271	4262	2	51676	ENST00000556062.5	1226	ENSG00000100628	ASB2	ankyrin repeat and SOCS box containing 2
chr14	93965781	93965799	19	*	860	522	Intron	14	93954323	93974083	19761	2	51676	ENST00000557613.1	8284	ENSG00000100628	ASB2	ankyrin repeat and SOCS box containing 2
chr14	93974930	93974948	19	*	815	427	Intron	14	93954323	93974083	19761	2	51676	ENST00000557613.1	-847	ENSG00000100628	ASB2	ankyrin repeat and SOCS box containing 2
chr14	93979540	93979558	19	*	826	449	Distal Intergenic	14	93968255	93976739	8485	2	51676	ENST00000555374.1	-2801	ENSG00000100628	ASB2	ankyrin repeat and SOCS box containing 2
chr16	1990979	1990997	19	*	807	413	Promoter	16	1991124	1993374	2251	1	9143	ENST00000562045.1	-127	ENSG00000127561	SYNGR3	synaptogyrin 3
chr16	1991016	1991034	19	*	804	408	Promoter	16	1991124	1993374	2251	1	9143	ENST00000562045.1	-90	ENSG00000127561	SYNGR3	synaptogyrin 3
chr16	1994942	1994960	19	*	811	420	Distal Intergenic	16	1992463	1993298	836	1	9143	ENST00000564642.1	2479	ENSG00000127561	SYNGR3	synaptogyrin 3
chr16	1995286	1995304	19	*	808	414	Distal Intergenic	16	1992463	1993298	836	1	9143	ENST00000564642.1	2823	ENSG00000127561	SYNGR3	synaptogyrin 3
chr16	3247971	3247989	19	*	802	405	Promoter	16	3246410	3247967	1558	2	4210	ENST00000539154.1	-4	ENSG00000103313	MEFV	MEFV innate immuity regulator, pyrin
chr16	28533809	28533827	19	*	821	440	3' UTR	16	28537507	28538951	1445	2	26471	ENST00000567646.1	5124	ENSG00000176046	NUPR1	nuclear protein 1, transcriptional regulator
chr16	28537303	28537321	19	*	835	467	3' UTR	16	28537507	28538951	1445	2	26471	ENST00000567646.1	1630	ENSG00000176046	NUPR1	nuclear protein 1, transcriptional regulator
chr16	28537313	28537331	19	*	804	408	3' UTR	16	28537507	28538951	1445	2	26471	ENST00000567646.1	1620	ENSG00000176046	NUPR1	nuclear protein 1, transcriptional regulator
chr16	66953555	66953573	19	*	853	506	Intron	16	66961245	66975096	13852	1	23491	ENST00000394037.5	-7672	ENSG00000172828	CES3	carboxylesterase 3
chr16	66956743	66956761	19	*	810	419	Intron	16	66961245	66975096	13852	1	23491	ENST00000394037.5	-4484	ENSG00000172828	CES3	carboxylesterase 3
chr17	8058622	8058640	19	*	801	402	Distal Intergenic	17	8072781	8074295	1515	2	242	ENST00000650441.1	15655	ENSG00000179477	ALOX12B	arachidonate 12-lipoxygenase, 12R type
chr17	8058914	8058932	19	*	816	430	Distal Intergenic	17	8072781	8074295	1515	2	242	ENST00000650441.1	15363	ENSG00000179477	ALOX12B	arachidonate 12-lipoxygenase, 12R type
chr17	8077989	8078007	19	*	804	408	Intron	17	8073154	8079413	6260	2	242	ENST00000577351.5	1406	ENSG00000179477	ALOX12B	arachidonate 12-lipoxygenase, 12R type
chr17	8078945	8078963	19	*	882	573	Promoter	17	8073154	8079413	6260	2	242	ENST00000577351.5	450	ENSG00000179477	ALOX12B	arachidonate 12-lipoxygenase, 12R type
chr17	8085686	8085704	19	*	828	454	Intron	17	8072636	8087716	15081	2	242	ENST00000647874.1	2012	ENSG00000179477	ALOX12B	arachidonate 12-lipoxygenase, 12R type
chr17	41380471	41380489	19	*	812	422	Intron	17	41377669	41382306	4638	2	3885	ENST00000394001.3	1817	ENSG00000131737	KRT34	keratin 34
chr17	41382837	41382855	19	*	808	415	Distal Intergenic	17	41377669	41382306	4638	2	3885	ENST00000394001.3	-531	ENSG00000131737	KRT34	keratin 34
chr17	43535024	43535042	19	*	805	410	Intron	17	43528499	43530434	1936	2	2118	ENST00000586826.1	-4590	ENSG00000175832	ETV4	ETS variant transcription factor 4
chr17	43536892	43536910	19	*	802	404	Intron	17	43528499	43530434	1936	2	2118	ENST00000586826.1	-6458	ENSG00000175832	ETV4	ETS variant transcription factor 4
chr17	43539614	43539632	19	*	803	406	Intron	17	43532930	43545402	12473	2	2118	ENST00000590236.5	5770	ENSG00000175832	ETV4	ETS variant transcription factor 4
chr17	43548130	43548148	19	*	852	503	Intron	17	43527846	43546340	18495	2	2118	ENST00000319349.10	-1790	ENSG00000175832	ETV4	ETS variant transcription factor 4
chr17	43548808	43548826	19	*	833	463	Intron	17	43527846	43546340	18495	2	2118	ENST00000319349.10	-2468	ENSG00000175832	ETV4	ETS variant transcription factor 4
chr17	43549179	43549197	19	*	856	514	Intron	17	43527846	43546340	18495	2	2118	ENST00000319349.10	-2839	ENSG00000175832	ETV4	ETS variant transcription factor 4
chr17	43549688	43549706	19	*	800	401	Intron	17	43527846	43546340	18495	2	2118	ENST00000319349.10	-3348	ENSG00000175832	ETV4	ETS variant transcription factor 4
chr17	43553552	43553570	19	*	833	464	Intron	17	43527846	43546340	18495	2	2118	ENST00000319349.10	-7212	ENSG00000175832	ETV4	ETS variant transcription factor 4
chr17	43558513	43558531	19	*	807	413	Intron	17	43527846	43546340	18495	2	2118	ENST00000319349.10	-12173	ENSG00000175832	ETV4	ETS variant transcription factor 4
chr17	43565645	43565663	19	*	802	404	Intron	17	43544976	43579620	34645	2	2118	ENST00000586764.1	13957	ENSG00000175832	ETV4	ETS variant transcription factor 4
chr17	43568645	43568663	19	*	808	415	Intron	17	43544976	43579620	34645	2	2118	ENST00000586764.1	10957	ENSG00000175832	ETV4	ETS variant transcription factor 4
chr17	43576446	43576464	19	*	808	414	Intron	17	43544976	43579620	34645	2	2118	ENST00000586764.1	3156	ENSG00000175832	ETV4	ETS variant transcription factor 4
chr17	43597216	43597234	19	*	801	402	Intron	17	43544976	43579620	34645	2	2118	ENST00000586764.1	-17596	ENSG00000175832	ETV4	ETS variant transcription factor 4
chr17	43598354	43598372	19	*	829	455	Intron	17	43544976	43579620	34645	2	2118	ENST00000586764.1	-18734	ENSG00000175832	ETV4	ETS variant transcription factor 4
chr17	43599468	43599486	19	*	831	459	Intron	17	43544976	43579620	34645	2	2118	ENST00000586764.1	-19848	ENSG00000175832	ETV4	ETS variant transcription factor 4
chr17	43615449	43615467	19	*	822	441	Distal Intergenic	17	43544976	43579620	34645	2	2118	ENST00000586764.1	-35829	ENSG00000175832	ETV4	ETS variant transcription factor 4
chr17	76530416	76530434	19	*	817	433	Intron	17	76528057	76528993	937	2	114757	ENST00000586160.1	-1423	ENSG00000161544	CYGB	cytoglobin
chr17	76530823	76530841	19	*	827	451	Intron	17	76528368	76532065	3698	2	114757	ENST00000590175.5	1224	ENSG00000161544	CYGB	cytoglobin
chr17	76531879	76531897	19	*	825	447	Promoter	17	76528368	76532065	3698	2	114757	ENST00000590175.5	168	ENSG00000161544	CYGB	cytoglobin
chr17	76549428	76549446	19	*	804	409	Intron	17	76528534	76551175	22642	2	114757	ENST00000589145.1	1729	ENSG00000161544	CYGB	cytoglobin
chr17	76551277	76551295	19	*	826	450	Promoter	17	76528534	76551175	22642	2	114757	ENST00000589145.1	-102	ENSG00000161544	CYGB	cytoglobin
chr17	76555035	76555053	19	*	814	427	Intron	17	76550841	76557648	6808	2	114757	ENST00000591967.1	2595	ENSG00000161544	CYGB	cytoglobin
chr17	76555781	76555799	19	*	828	454	Intron	17	76550841	76557648	6808	2	114757	ENST00000591967.1	1849	ENSG00000161544	CYGB	cytoglobin
chr18	11683289	11683307	19	*	828	454	Distal Intergenic	18	11689264	11885685	196422	1	2774	ENST00000334049.11	-5957	ENSG00000141404	GNAL	G protein subunit alpha L
chr18	11694496	11694514	19	*	802	404	Intron	18	11689690	11702291	12602	1	2774	ENST00000585590.1	4806	ENSG00000141404	GNAL	G protein subunit alpha L
chr18	11695894	11695912	19	*	888	590	Intron	18	11689690	11702291	12602	1	2774	ENST00000585590.1	6204	ENSG00000141404	GNAL	G protein subunit alpha L
chr18	11697160	11697178	19	*	834	465	Intron	18	11689690	11702291	12602	1	2774	ENST00000585590.1	7470	ENSG00000141404	GNAL	G protein subunit alpha L
chr18	11705907	11705925	19	*	804	408	Intron	18	11689690	11702291	12602	1	2774	ENST00000585590.1	16217	ENSG00000141404	GNAL	G protein subunit alpha L
chr18	11707149	11707167	19	*	809	418	Intron	18	11689690	11702291	12602	1	2774	ENST00000585590.1	17459	ENSG00000141404	GNAL	G protein subunit alpha L
chr18	11724914	11724932	19	*	827	452	Intron	18	11751472	11881135	129664	1	2774	ENST00000535121.5	-26540	ENSG00000141404	GNAL	G protein subunit alpha L
chr18	11733903	11733921	19	*	806	412	Intron	18	11751472	11881135	129664	1	2774	ENST00000535121.5	-17551	ENSG00000141404	GNAL	G protein subunit alpha L
chr18	11733927	11733945	19	*	807	413	Intron	18	11751472	11881135	129664	1	2774	ENST00000535121.5	-17527	ENSG00000141404	GNAL	G protein subunit alpha L
chr18	11736037	11736055	19	*	859	519	Intron	18	11751472	11881135	129664	1	2774	ENST00000535121.5	-15417	ENSG00000141404	GNAL	G protein subunit alpha L
chr18	11738491	11738509	19	*	823	444	Intron	18	11751472	11881135	129664	1	2774	ENST00000535121.5	-12963	ENSG00000141404	GNAL	G protein subunit alpha L
chr18	11769651	11769669	19	*	808	415	Intron	18	11753548	11868586	115039	1	2774	ENST00000590228.1	16103	ENSG00000141404	GNAL	G protein subunit alpha L
chr18	11780401	11780419	19	*	802	404	Intron	18	11753548	11868586	115039	1	2774	ENST00000590228.1	26853	ENSG00000141404	GNAL	G protein subunit alpha L
chr18	11781899	11781917	19	*	811	421	Intron	18	11753548	11868586	115039	1	2774	ENST00000590228.1	28351	ENSG00000141404	GNAL	G protein subunit alpha L
chr18	11782354	11782372	19	*	807	414	Intron	18	11753548	11868586	115039	1	2774	ENST00000590228.1	28806	ENSG00000141404	GNAL	G protein subunit alpha L
chr18	11794418	11794436	19	*	807	414	Intron	18	11753548	11868586	115039	1	2774	ENST00000590228.1	40870	ENSG00000141404	GNAL	G protein subunit alpha L
chr18	11797543	11797561	19	*	807	414	Intron	18	11753548	11868586	115039	1	2774	ENST00000590228.1	43995	ENSG00000141404	GNAL	G protein subunit alpha L
chr18	11855829	11855847	19	*	808	414	Intron	18	11857440	11881172	23733	1	2774	ENST00000602628.1	-1593	ENSG00000141404	GNAL	G protein subunit alpha L
chr18	11857935	11857953	19	*	804	407	Promoter	18	11857440	11881172	23733	1	2774	ENST00000602628.1	495	ENSG00000141404	GNAL	G protein subunit alpha L
chr18	11858423	11858441	19	*	850	500	Intron	18	11857440	11881172	23733	1	2774	ENST00000602628.1	983	ENSG00000141404	GNAL	G protein subunit alpha L
chr18	11858571	11858589	19	*	808	416	Intron	18	11857440	11881172	23733	1	2774	ENST00000602628.1	1131	ENSG00000141404	GNAL	G protein subunit alpha L
chr18	11877604	11877622	19	*	849	498	Intron	18	11872301	11874403	2103	1	2774	ENST00000586926.1	5303	ENSG00000141404	GNAL	G protein subunit alpha L
chr18	11877659	11877677	19	*	807	414	Intron	18	11872301	11874403	2103	1	2774	ENST00000586926.1	5358	ENSG00000141404	GNAL	G protein subunit alpha L
chr19	4517030	4517048	19	*	806	411	Intron	19	4502192	4518465	16274	2	729359	ENST00000633942.1	1417	ENSG00000167676	PLIN4	perilipin 4
chr19	4520054	4520072	19	*	824	445	Distal Intergenic	19	4502192	4518486	16295	2	729359	ENST00000301286.5	-1568	ENSG00000167676	PLIN4	perilipin 4
chr19	8335095	8335113	19	*	819	436	Promoter	19	8334113	8334782	670	2	256949	ENST00000593331.1	-313	ENSG00000186994	KANK3	KN motif and ankyrin repeat domains 3
chr19	8341923	8341941	19	*	803	406	Intron	19	8322584	8343262	20679	2	256949	ENST00000330915.7	1321	ENSG00000186994	KANK3	KN motif and ankyrin repeat domains 3
chr19	8348449	8348467	19	*	802	404	Distal Intergenic	19	8333217	8343262	10046	2	256949	ENST00000595639.1	-5187	ENSG00000186994	KANK3	KN motif and ankyrin repeat domains 3
chr19	8349423	8349441	19	*	887	586	Distal Intergenic	19	8333217	8343262	10046	2	256949	ENST00000595639.1	-6161	ENSG00000186994	KANK3	KN motif and ankyrin repeat domains 3
chr19	8350781	8350799	19	*	819	437	Distal Intergenic	19	8333217	8343262	10046	2	256949	ENST00000595639.1	-7519	ENSG00000186994	KANK3	KN motif and ankyrin repeat domains 3
chr19	10417975	10417993	19	*	805	410	Intron	19	10416773	10467649	50877	1	5141	ENST00000592685.5	1202	ENSG00000065989	PDE4A	phosphodiesterase 4A
chr19	10436412	10436430	19	*	804	408	Intron	19	10432435	10467621	35187	1	5141	ENST00000440014.6	3977	ENSG00000065989	PDE4A	phosphodiesterase 4A
chr19	10437561	10437579	19	*	806	411	Intron	19	10432435	10467621	35187	1	5141	ENST00000440014.6	5126	ENSG00000065989	PDE4A	phosphodiesterase 4A
chr19	10439056	10439074	19	*	820	437	Intron	19	10432435	10467621	35187	1	5141	ENST00000440014.6	6621	ENSG00000065989	PDE4A	phosphodiesterase 4A
chr19	10440376	10440394	19	*	819	436	Intron	19	10432435	10467621	35187	1	5141	ENST00000440014.6	7941	ENSG00000065989	PDE4A	phosphodiesterase 4A
chr19	10442381	10442399	19	*	818	435	Intron	19	10450831	10461929	11099	1	5141	ENST00000591971.5	-8432	ENSG00000065989	PDE4A	phosphodiesterase 4A
chr19	10452093	10452111	19	*	806	411	Intron	19	10452939	10467931	14993	1	5141	ENST00000344979.7	-828	ENSG00000065989	PDE4A	phosphodiesterase 4A
chr19	10461888	10461906	19	*	810	419	3' UTR	19	10458969	10467366	8398	1	5141	ENST00000590407.1	2919	ENSG00000065989	PDE4A	phosphodiesterase 4A
chr19	10462296	10462314	19	*	810	419	Intron	19	10458969	10467366	8398	1	5141	ENST00000590407.1	3327	ENSG00000065989	PDE4A	phosphodiesterase 4A
chr19	10470535	10470553	19	*	807	414	Distal Intergenic	19	10458969	10467366	8398	1	5141	ENST00000590407.1	11566	ENSG00000065989	PDE4A	phosphodiesterase 4A
chr19	10473180	10473198	19	*	800	401	Distal Intergenic	19	10458969	10467366	8398	1	5141	ENST00000590407.1	14211	ENSG00000065989	PDE4A	phosphodiesterase 4A
chr19	10473955	10473973	19	*	822	442	Distal Intergenic	19	10458969	10467366	8398	1	5141	ENST00000590407.1	14986	ENSG00000065989	PDE4A	phosphodiesterase 4A
chr19	11141240	11141258	19	*	819	437	Intron	19	11147134	11155761	8628	2	147841	ENST00000586708.1	14503	ENSG00000161888	SPC24	SPC24 component of NDC80 kinetochore complex
chr19	11152062	11152080	19	*	811	420	Intron	19	11147134	11155761	8628	2	147841	ENST00000586708.1	3681	ENSG00000161888	SPC24	SPC24 component of NDC80 kinetochore complex
chr19	11153617	11153635	19	*	803	407	Intron	19	11147134	11155761	8628	2	147841	ENST00000586708.1	2126	ENSG00000161888	SPC24	SPC24 component of NDC80 kinetochore complex
chr19	11158702	11158720	19	*	817	431	Distal Intergenic	19	11147081	11155807	8727	2	147841	ENST00000423327.2	-2895	ENSG00000161888	SPC24	SPC24 component of NDC80 kinetochore complex
chr19	11162526	11162544	19	*	811	420	Distal Intergenic	19	11147081	11155807	8727	2	147841	ENST00000423327.2	-6719	ENSG00000161888	SPC24	SPC24 component of NDC80 kinetochore complex
chr19	15880975	15880993	19	*	800	400	Intron	19	15878623	15886025	7403	2	8529	ENST00000589654.2	5032	ENSG00000186115	CYP4F2	cytochrome P450 family 4 subfamily F member 2
chr19	15890373	15890391	19	*	805	410	3' UTR	19	15879637	15886501	6865	2	8529	ENST00000592710.1	-3872	ENSG00000186115	CYP4F2	cytochrome P450 family 4 subfamily F member 2
chr19	15892826	15892844	19	*	920	681	Intron	19	15892373	15897729	5357	2	8529	ENST00000586927.2	4885	ENSG00000186115	CYP4F2	cytochrome P450 family 4 subfamily F member 2
chr19	15892847	15892865	19	*	811	420	Intron	19	15892373	15897729	5357	2	8529	ENST00000586927.2	4864	ENSG00000186115	CYP4F2	cytochrome P450 family 4 subfamily F member 2
chr19	15893001	15893019	19	*	864	530	Intron	19	15892373	15897729	5357	2	8529	ENST00000586927.2	4710	ENSG00000186115	CYP4F2	cytochrome P450 family 4 subfamily F member 2
chr19	15893011	15893029	19	*	881	572	Intron	19	15892373	15897729	5357	2	8529	ENST00000586927.2	4700	ENSG00000186115	CYP4F2	cytochrome P450 family 4 subfamily F member 2
chr19	15893378	15893396	19	*	852	503	Intron	19	15892373	15897729	5357	2	8529	ENST00000586927.2	4333	ENSG00000186115	CYP4F2	cytochrome P450 family 4 subfamily F member 2
chr19	15906843	15906861	19	*	841	480	Exon	19	15892386	15898077	5692	2	8529	ENST00000608168.1	-8766	ENSG00000186115	CYP4F2	cytochrome P450 family 4 subfamily F member 2
chr19	47229990	47230008	19	*	811	420	Intron	19	47220824	47231199	10376	2	27113	ENST00000439096.3	1191	ENSG00000105327	BBC3	BCL2 binding component 3
chr19	47231320	47231338	19	*	849	497	Promoter	19	47220824	47231199	10376	2	27113	ENST00000439096.3	-121	ENSG00000105327	BBC3	BCL2 binding component 3
chr19	47232479	47232497	19	*	827	452	Promoter	19	47220824	47232766	11943	2	27113	ENST00000300880.11	269	ENSG00000105327	BBC3	BCL2 binding component 3
chr19	47232568	47232586	19	*	842	482	Promoter	19	47220824	47232766	11943	2	27113	ENST00000300880.11	180	ENSG00000105327	BBC3	BCL2 binding component 3
chr19	47237228	47237246	19	*	819	437	Distal Intergenic	19	47220824	47232766	11943	2	27113	ENST00000449228.5	-4462	ENSG00000105327	BBC3	BCL2 binding component 3
chr19	47238468	47238486	19	*	808	414	Distal Intergenic	19	47220824	47232766	11943	2	27113	ENST00000449228.5	-5702	ENSG00000105327	BBC3	BCL2 binding component 3
chr2	8682673	8682691	19	*	853	507	Promoter	2	8682780	8684031	1252	1	3398	ENST00000472142.1	-89	ENSG00000115738	ID2	inhibitor of DNA binding 2
chr2	8683057	8683075	19	*	815	428	Promoter	2	8682780	8684031	1252	1	3398	ENST00000472142.1	277	ENSG00000115738	ID2	inhibitor of DNA binding 2
chr2	8692068	8692086	19	*	803	406	Distal Intergenic	2	8682780	8684031	1252	1	3398	ENST00000472142.1	9288	ENSG00000115738	ID2	inhibitor of DNA binding 2
chr2	8699339	8699357	19	*	800	400	Distal Intergenic	2	8682780	8684031	1252	1	3398	ENST00000472142.1	16559	ENSG00000115738	ID2	inhibitor of DNA binding 2
chr2	8699407	8699425	19	*	815	428	Distal Intergenic	2	8682780	8684031	1252	1	3398	ENST00000472142.1	16627	ENSG00000115738	ID2	inhibitor of DNA binding 2
chr2	24082137	24082155	19	*	828	453	Intron	2	24080746	24084311	3566	2	9540	ENST00000413037.1	2156	ENSG00000115129	TP53I3	tumor protein p53 inducible protein 3
chr2	24085165	24085183	19	*	807	414	Promoter	2	24077433	24085215	7783	2	9540	ENST00000335934.8	32	ENSG00000115129	TP53I3	tumor protein p53 inducible protein 3
chr2	24086781	24086799	19	*	851	501	Intron	2	24077433	24085215	7783	2	9540	ENST00000335934.8	-1566	ENSG00000115129	TP53I3	tumor protein p53 inducible protein 3
chr2	31316349	31316367	19	*	800	400	Distal Intergenic	2	31383082	31384395	1314	2	7498	ENST00000476043.1	68028	ENSG00000158125	XDH	xanthine dehydrogenase
chr2	31326704	31326722	19	*	809	416	Distal Intergenic	2	31383082	31384395	1314	2	7498	ENST00000476043.1	57673	ENSG00000158125	XDH	xanthine dehydrogenase
chr2	31330791	31330809	19	*	803	406	Distal Intergenic	2	31383082	31384395	1314	2	7498	ENST00000476043.1	53586	ENSG00000158125	XDH	xanthine dehydrogenase
chr2	31337650	31337668	19	*	818	433	Exon	2	31383082	31384395	1314	2	7498	ENST00000476043.1	46727	ENSG00000158125	XDH	xanthine dehydrogenase
chr2	31338005	31338023	19	*	805	409	Intron	2	31383082	31384395	1314	2	7498	ENST00000476043.1	46372	ENSG00000158125	XDH	xanthine dehydrogenase
chr2	31338865	31338883	19	*	838	474	Intron	2	31383082	31384395	1314	2	7498	ENST00000476043.1	45512	ENSG00000158125	XDH	xanthine dehydrogenase
chr2	31341242	31341260	19	*	829	455	Intron	2	31383082	31384395	1314	2	7498	ENST00000476043.1	43135	ENSG00000158125	XDH	xanthine dehydrogenase
chr2	31342322	31342340	19	*	811	420	Intron	2	31383082	31384395	1314	2	7498	ENST00000476043.1	42055	ENSG00000158125	XDH	xanthine dehydrogenase
chr2	31343326	31343344	19	*	805	409	Intron	2	31383082	31384395	1314	2	7498	ENST00000476043.1	41051	ENSG00000158125	XDH	xanthine dehydrogenase
chr2	31351405	31351423	19	*	819	435	Intron	2	31383082	31384395	1314	2	7498	ENST00000476043.1	32972	ENSG00000158125	XDH	xanthine dehydrogenase
chr2	31366184	31366202	19	*	805	409	Intron	2	31383082	31384395	1314	2	7498	ENST00000476043.1	18193	ENSG00000158125	XDH	xanthine dehydrogenase
chr2	31371088	31371106	19	*	803	406	Intron	2	31383082	31384395	1314	2	7498	ENST00000476043.1	13289	ENSG00000158125	XDH	xanthine dehydrogenase
chr2	31375327	31375345	19	*	801	403	Intron	2	31383082	31384395	1314	2	7498	ENST00000476043.1	9050	ENSG00000158125	XDH	xanthine dehydrogenase
chr2	31379230	31379248	19	*	810	419	Intron	2	31383082	31384395	1314	2	7498	ENST00000476043.1	5147	ENSG00000158125	XDH	xanthine dehydrogenase
chr2	31390467	31390485	19	*	868	540	Intron	2	31383001	31389633	6633	2	7498	ENST00000491727.5	-834	ENSG00000158125	XDH	xanthine dehydrogenase
chr2	31390546	31390564	19	*	845	488	Intron	2	31383001	31389633	6633	2	7498	ENST00000491727.5	-913	ENSG00000158125	XDH	xanthine dehydrogenase
chr2	31395463	31395481	19	*	810	418	Intron	2	31383001	31389633	6633	2	7498	ENST00000491727.5	-5830	ENSG00000158125	XDH	xanthine dehydrogenase
chr2	31395894	31395912	19	*	803	405	Intron	2	31383001	31389633	6633	2	7498	ENST00000491727.5	-6261	ENSG00000158125	XDH	xanthine dehydrogenase
chr2	31401688	31401706	19	*	803	406	Intron	2	31383001	31389633	6633	2	7498	ENST00000491727.5	-12055	ENSG00000158125	XDH	xanthine dehydrogenase
chr2	31419832	31419850	19	*	823	444	Distal Intergenic	2	31334321	31414742	80422	2	7498	ENST00000379416.4	-5090	ENSG00000158125	XDH	xanthine dehydrogenase
chr2	31430964	31430982	19	*	815	427	Distal Intergenic	2	31334321	31414742	80422	2	7498	ENST00000379416.4	-16222	ENSG00000158125	XDH	xanthine dehydrogenase
chr2	31438498	31438516	19	*	800	401	Distal Intergenic	2	31334321	31414742	80422	2	7498	ENST00000379416.4	-23756	ENSG00000158125	XDH	xanthine dehydrogenase
chr2	31452831	31452849	19	*	815	429	Distal Intergenic	2	31334321	31414742	80422	2	7498	ENST00000379416.4	-38089	ENSG00000158125	XDH	xanthine dehydrogenase
chr2	31453676	31453694	19	*	800	400	Distal Intergenic	2	31334321	31414742	80422	2	7498	ENST00000379416.4	-38934	ENSG00000158125	XDH	xanthine dehydrogenase
chr2	31458009	31458027	19	*	836	469	Distal Intergenic	2	31334321	31414742	80422	2	7498	ENST00000379416.4	-43267	ENSG00000158125	XDH	xanthine dehydrogenase
chr2	31463049	31463067	19	*	807	414	Distal Intergenic	2	31334321	31414742	80422	2	7498	ENST00000379416.4	-48307	ENSG00000158125	XDH	xanthine dehydrogenase
chr2	31469303	31469321	19	*	804	408	Distal Intergenic	2	31334321	31414742	80422	2	7498	ENST00000379416.4	-54561	ENSG00000158125	XDH	xanthine dehydrogenase
chr2	31470356	31470374	19	*	818	433	Distal Intergenic	2	31334321	31414742	80422	2	7498	ENST00000379416.4	-55614	ENSG00000158125	XDH	xanthine dehydrogenase
chr2	31482580	31482598	19	*	802	403	Distal Intergenic	2	31334321	31414742	80422	2	7498	ENST00000379416.4	-67838	ENSG00000158125	XDH	xanthine dehydrogenase
chr2	31487262	31487280	19	*	830	457	Distal Intergenic	2	31334321	31414742	80422	2	7498	ENST00000379416.4	-72520	ENSG00000158125	XDH	xanthine dehydrogenase
chr2	31495325	31495343	19	*	803	406	Distal Intergenic	2	31334321	31414742	80422	2	7498	ENST00000379416.4	-80583	ENSG00000158125	XDH	xanthine dehydrogenase
chr2	70925264	70925282	19	*	819	436	Intron	2	70921207	70964458	43252	1	525	ENST00000646783.1	4057	ENSG00000116039	ATP6V1B1	ATPase H+ transporting V1 subunit B1
chr2	70925366	70925384	19	*	800	401	Intron	2	70921207	70964458	43252	1	525	ENST00000646783.1	4159	ENSG00000116039	ATP6V1B1	ATPase H+ transporting V1 subunit B1
chr2	70932174	70932192	19	*	811	421	Intron	2	70935900	70965431	29532	1	525	ENST00000234396.10	-3708	ENSG00000116039	ATP6V1B1	ATPase H+ transporting V1 subunit B1
chr2	70934015	70934033	19	*	824	445	Intron	2	70935900	70965431	29532	1	525	ENST00000234396.10	-1867	ENSG00000116039	ATP6V1B1	ATPase H+ transporting V1 subunit B1
chr2	70936601	70936619	19	*	803	406	Intron	2	70935921	70965401	29481	1	525	ENST00000412314.5	680	ENSG00000116039	ATP6V1B1	ATPase H+ transporting V1 subunit B1
chr2	70941334	70941352	19	*	843	483	3' UTR	2	70943374	70961022	17649	1	525	ENST00000432098.2	-2022	ENSG00000116039	ATP6V1B1	ATPase H+ transporting V1 subunit B1
chr2	70955239	70955257	19	*	862	527	Intron	2	70957771	70959966	2196	1	525	ENST00000463380.1	-2514	ENSG00000116039	ATP6V1B1	ATPase H+ transporting V1 subunit B1
chr2	74526400	74526418	19	*	874	553	Promoter	2	74519586	74526281	6696	2	165545	ENST00000473508.1	-119	ENSG00000144045	DQX1	DEAQ-box RNA dependent ATPase 1
chr2	102249588	102249606	19	*	806	411	Distal Intergenic	2	102311502	102346099	34598	1	9173	ENST00000404917.6	-61896	ENSG00000115602	IL1RL1	interleukin 1 receptor like 1
chr2	102250086	102250104	19	*	804	408	Exon	2	102311502	102346099	34598	1	9173	ENST00000404917.6	-61398	ENSG00000115602	IL1RL1	interleukin 1 receptor like 1
chr2	102266505	102266523	19	*	838	474	Distal Intergenic	2	102311502	102346099	34598	1	9173	ENST00000404917.6	-44979	ENSG00000115602	IL1RL1	interleukin 1 receptor like 1
chr2	102274644	102274662	19	*	806	411	Distal Intergenic	2	102311502	102346099	34598	1	9173	ENST00000404917.6	-36840	ENSG00000115602	IL1RL1	interleukin 1 receptor like 1
chr2	102276681	102276699	19	*	804	408	Distal Intergenic	2	102311502	102346099	34598	1	9173	ENST00000404917.6	-34803	ENSG00000115602	IL1RL1	interleukin 1 receptor like 1
chr2	102277303	102277321	19	*	835	467	Distal Intergenic	2	102311502	102346099	34598	1	9173	ENST00000404917.6	-34181	ENSG00000115602	IL1RL1	interleukin 1 receptor like 1
chr2	102279785	102279803	19	*	858	518	Distal Intergenic	2	102311502	102346099	34598	1	9173	ENST00000404917.6	-31699	ENSG00000115602	IL1RL1	interleukin 1 receptor like 1
chr2	102280684	102280702	19	*	810	420	Distal Intergenic	2	102311502	102346099	34598	1	9173	ENST00000404917.6	-30800	ENSG00000115602	IL1RL1	interleukin 1 receptor like 1
chr2	102290091	102290109	19	*	806	411	Distal Intergenic	2	102311502	102346099	34598	1	9173	ENST00000404917.6	-21393	ENSG00000115602	IL1RL1	interleukin 1 receptor like 1
chr2	102302973	102302991	19	*	834	466	Distal Intergenic	2	102311502	102346099	34598	1	9173	ENST00000404917.6	-8511	ENSG00000115602	IL1RL1	interleukin 1 receptor like 1
chr2	102313849	102313867	19	*	854	507	Intron	2	102311568	102338891	27324	1	9173	ENST00000447231.5	2281	ENSG00000115602	IL1RL1	interleukin 1 receptor like 1
chr2	102316245	102316263	19	*	810	419	Intron	2	102311568	102338891	27324	1	9173	ENST00000447231.5	4677	ENSG00000115602	IL1RL1	interleukin 1 receptor like 1
chr2	102321498	102321516	19	*	817	432	Intron	2	102311568	102338891	27324	1	9173	ENST00000447231.5	9930	ENSG00000115602	IL1RL1	interleukin 1 receptor like 1
chr2	102326611	102326629	19	*	823	444	Intron	2	102337148	102346100	8953	1	9173	ENST00000311734.6	-10519	ENSG00000115602	IL1RL1	interleukin 1 receptor like 1
chr2	102343284	102343302	19	*	843	483	3' UTR	2	102337288	102343756	6469	1	9173	ENST00000427077.1	5996	ENSG00000115602	IL1RL1	interleukin 1 receptor like 1
chr2	157185920	157185938	19	*	814	427	Distal Intergenic	2	157257705	157318491	60787	1	11227	ENST00000259056.5	-71767	ENSG00000136542	GALNT5	polypeptide N-acetylgalactosaminyltransferase 5
chr2	157212265	157212283	19	*	830	457	Distal Intergenic	2	157257705	157318491	60787	1	11227	ENST00000259056.5	-45422	ENSG00000136542	GALNT5	polypeptide N-acetylgalactosaminyltransferase 5
chr2	157216260	157216278	19	*	841	480	Distal Intergenic	2	157257705	157318491	60787	1	11227	ENST00000259056.5	-41427	ENSG00000136542	GALNT5	polypeptide N-acetylgalactosaminyltransferase 5
chr2	157224539	157224557	19	*	803	406	Distal Intergenic	2	157257705	157318491	60787	1	11227	ENST00000259056.5	-33148	ENSG00000136542	GALNT5	polypeptide N-acetylgalactosaminyltransferase 5
chr2	157226510	157226528	19	*	819	435	Distal Intergenic	2	157257705	157318491	60787	1	11227	ENST00000259056.5	-31177	ENSG00000136542	GALNT5	polypeptide N-acetylgalactosaminyltransferase 5
chr2	157246707	157246725	19	*	827	452	Distal Intergenic	2	157257705	157318491	60787	1	11227	ENST00000259056.5	-10980	ENSG00000136542	GALNT5	polypeptide N-acetylgalactosaminyltransferase 5
chr2	157251195	157251213	19	*	806	411	Distal Intergenic	2	157257705	157318491	60787	1	11227	ENST00000259056.5	-6492	ENSG00000136542	GALNT5	polypeptide N-acetylgalactosaminyltransferase 5
chr2	157269310	157269328	19	*	832	462	Intron	2	157257705	157318491	60787	1	11227	ENST00000259056.5	11605	ENSG00000136542	GALNT5	polypeptide N-acetylgalactosaminyltransferase 5
chr2	157272406	157272424	19	*	816	430	Intron	2	157257705	157318491	60787	1	11227	ENST00000259056.5	14701	ENSG00000136542	GALNT5	polypeptide N-acetylgalactosaminyltransferase 5
chr2	157280878	157280896	19	*	812	422	Intron	2	157300803	157302597	1795	1	11227	ENST00000463418.5	-19907	ENSG00000136542	GALNT5	polypeptide N-acetylgalactosaminyltransferase 5
chr2	157287787	157287805	19	*	801	402	Intron	2	157300803	157302597	1795	1	11227	ENST00000463418.5	-12998	ENSG00000136542	GALNT5	polypeptide N-acetylgalactosaminyltransferase 5
chr2	157301836	157301854	19	*	822	442	Intron	2	157300803	157302597	1795	1	11227	ENST00000463418.5	1033	ENSG00000136542	GALNT5	polypeptide N-acetylgalactosaminyltransferase 5
chr2	165224528	165224546	19	*	811	420	Intron	2	165239372	165392310	152939	1	6326	ENST00000636384.2	-14826	ENSG00000136531	SCN2A	sodium voltage-gated channel alpha subunit 2
chr2	165250637	165250655	19	*	801	402	Intron	2	165241060	165392310	151251	1	6326	ENST00000637266.2	9577	ENSG00000136531	SCN2A	sodium voltage-gated channel alpha subunit 2
chr2	165270499	165270517	19	*	805	409	Exon	2	165294031	165392310	98280	1	6326	ENST00000283256.10	-23514	ENSG00000136531	SCN2A	sodium voltage-gated channel alpha subunit 2
chr2	165271068	165271086	19	*	811	420	Exon	2	165294031	165392310	98280	1	6326	ENST00000283256.10	-22945	ENSG00000136531	SCN2A	sodium voltage-gated channel alpha subunit 2
chr2	165276406	165276424	19	*	813	425	Intron	2	165294031	165392310	98280	1	6326	ENST00000283256.10	-17607	ENSG00000136531	SCN2A	sodium voltage-gated channel alpha subunit 2
chr2	165276418	165276436	19	*	823	444	Intron	2	165294031	165392310	98280	1	6326	ENST00000283256.10	-17595	ENSG00000136531	SCN2A	sodium voltage-gated channel alpha subunit 2
chr2	165280934	165280952	19	*	858	517	Intron	2	165294031	165392310	98280	1	6326	ENST00000283256.10	-13079	ENSG00000136531	SCN2A	sodium voltage-gated channel alpha subunit 2
chr2	165280944	165280962	19	*	813	425	Intron	2	165294031	165392310	98280	1	6326	ENST00000283256.10	-13069	ENSG00000136531	SCN2A	sodium voltage-gated channel alpha subunit 2
chr2	165294250	165294268	19	*	877	562	Promoter	2	165294089	165392146	98058	1	6326	ENST00000636769.1	161	ENSG00000136531	SCN2A	sodium voltage-gated channel alpha subunit 2
chr2	165311261	165311279	19	*	831	459	Intron	2	165307921	165310745	2825	1	6326	ENST00000486878.2	3340	ENSG00000136531	SCN2A	sodium voltage-gated channel alpha subunit 2
chr2	165311307	165311325	19	*	863	528	Intron	2	165307921	165310745	2825	1	6326	ENST00000486878.2	3386	ENSG00000136531	SCN2A	sodium voltage-gated channel alpha subunit 2
chr2	165340960	165340978	19	*	809	416	Intron	2	165344555	165354671	10117	1	6326	ENST00000673831.1	-3577	ENSG00000136531	SCN2A	sodium voltage-gated channel alpha subunit 2
chr2	165358004	165358022	19	*	855	511	Intron	2	165344555	165354671	10117	1	6326	ENST00000673883.1	13449	ENSG00000136531	SCN2A	sodium voltage-gated channel alpha subunit 2
chr2	165364205	165364223	19	*	805	409	Intron	2	165344555	165354671	10117	1	6326	ENST00000673883.1	19650	ENSG00000136531	SCN2A	sodium voltage-gated channel alpha subunit 2
chr2	165378243	165378261	19	*	847	493	Intron	2	165344555	165354671	10117	1	6326	ENST00000673883.1	33688	ENSG00000136531	SCN2A	sodium voltage-gated channel alpha subunit 2
chr2	165384392	165384410	19	*	819	435	Intron	2	165344555	165354671	10117	1	6326	ENST00000673883.1	39837	ENSG00000136531	SCN2A	sodium voltage-gated channel alpha subunit 2
chr2	165401031	165401049	19	*	806	411	Distal Intergenic	2	165344555	165354671	10117	1	6326	ENST00000673883.1	56476	ENSG00000136531	SCN2A	sodium voltage-gated channel alpha subunit 2
chr2	191863146	191863164	19	*	817	431	Intron	2	191834310	191847088	12779	2	8436	ENST00000304141.5	-16058	ENSG00000168497	CAVIN2	caveolae associated protein 2
chr2	191870527	191870545	19	*	816	430	Intron	2	191834310	191847088	12779	2	8436	ENST00000304141.5	-23439	ENSG00000168497	CAVIN2	caveolae associated protein 2
chr2	200561513	200561531	19	*	803	406	Intron	2	200586014	200671495	85482	1	316	ENST00000374700.7	-24483	ENSG00000138356	AOX1	aldehyde oxidase 1
chr2	200579634	200579652	19	*	821	439	Intron	2	200586014	200671495	85482	1	316	ENST00000374700.7	-6362	ENSG00000138356	AOX1	aldehyde oxidase 1
chr2	200587988	200588006	19	*	808	415	Promoter	2	200588174	200603297	15124	1	316	ENST00000454629.1	-168	ENSG00000138356	AOX1	aldehyde oxidase 1
chr2	200592567	200592585	19	*	832	462	Intron	2	200588174	200603297	15124	1	316	ENST00000454629.1	4393	ENSG00000138356	AOX1	aldehyde oxidase 1
chr2	200593839	200593857	19	*	818	433	Intron	2	200588174	200603297	15124	1	316	ENST00000454629.1	5665	ENSG00000138356	AOX1	aldehyde oxidase 1
chr2	200597921	200597939	19	*	858	517	Intron	2	200588174	200603297	15124	1	316	ENST00000454629.1	9747	ENSG00000138356	AOX1	aldehyde oxidase 1
chr2	200602360	200602378	19	*	823	444	Intron	2	200609209	200613967	4759	1	316	ENST00000485965.5	-6831	ENSG00000138356	AOX1	aldehyde oxidase 1
chr2	200604412	200604430	19	*	833	464	Intron	2	200609209	200613967	4759	1	316	ENST00000485965.5	-4779	ENSG00000138356	AOX1	aldehyde oxidase 1
chr2	200607947	200607965	19	*	820	438	Intron	2	200609209	200613967	4759	1	316	ENST00000485965.5	-1244	ENSG00000138356	AOX1	aldehyde oxidase 1
chr2	200610213	200610231	19	*	808	414	Intron	2	200609243	200671136	61894	1	316	ENST00000485106.5	970	ENSG00000138356	AOX1	aldehyde oxidase 1
chr2	200614100	200614118	19	*	805	410	Intron	2	200609243	200671136	61894	1	316	ENST00000485106.5	4857	ENSG00000138356	AOX1	aldehyde oxidase 1
chr2	200615147	200615165	19	*	811	420	Intron	2	200609243	200671136	61894	1	316	ENST00000485106.5	5904	ENSG00000138356	AOX1	aldehyde oxidase 1
chr2	200629578	200629596	19	*	806	411	Intron	2	200638132	200642803	4672	1	316	ENST00000472553.1	-8536	ENSG00000138356	AOX1	aldehyde oxidase 1
chr2	200643513	200643531	19	*	857	515	Intron	2	200638132	200642803	4672	1	316	ENST00000472553.1	5381	ENSG00000138356	AOX1	aldehyde oxidase 1
chr2	200648711	200648729	19	*	831	460	Intron	2	200638132	200642803	4672	1	316	ENST00000472553.1	10579	ENSG00000138356	AOX1	aldehyde oxidase 1
chr2	200649846	200649864	19	*	808	414	Intron	2	200660037	200670650	10614	1	316	ENST00000260930.10	-10173	ENSG00000138356	AOX1	aldehyde oxidase 1
chr2	200651059	200651077	19	*	800	401	Exon	2	200660037	200670650	10614	1	316	ENST00000260930.10	-8960	ENSG00000138356	AOX1	aldehyde oxidase 1
chr2	200659498	200659516	19	*	812	422	Intron	2	200660037	200670650	10614	1	316	ENST00000260930.10	-521	ENSG00000138356	AOX1	aldehyde oxidase 1
chr2	200666060	200666078	19	*	817	432	Intron	2	200662907	200677064	14158	1	316	ENST00000439380.1	3153	ENSG00000138356	AOX1	aldehyde oxidase 1
chr2	200667635	200667653	19	*	822	442	Intron	2	200662907	200677064	14158	1	316	ENST00000439380.1	4728	ENSG00000138356	AOX1	aldehyde oxidase 1
chr2	215005532	215005550	19	*	827	451	Intron	2	214932622	215032086	99465	2	26154	ENST00000389661.4	26536	ENSG00000144452	ABCA12	ATP binding cassette subfamily A member 12
chr2	215034530	215034548	19	*	825	448	Intron	2	214932622	215032086	99465	2	26154	ENST00000389661.4	-2444	ENSG00000144452	ABCA12	ATP binding cassette subfamily A member 12
chr2	215036549	215036567	19	*	809	417	Intron	2	214932622	215032086	99465	2	26154	ENST00000389661.4	-4463	ENSG00000144452	ABCA12	ATP binding cassette subfamily A member 12
chr2	215046989	215047007	19	*	814	426	Intron	2	214932622	215032086	99465	2	26154	ENST00000389661.4	-14903	ENSG00000144452	ABCA12	ATP binding cassette subfamily A member 12
chr2	215052694	215052712	19	*	836	470	Intron	2	214932622	215032086	99465	2	26154	ENST00000389661.4	-20608	ENSG00000144452	ABCA12	ATP binding cassette subfamily A member 12
chr2	215053655	215053673	19	*	811	420	Intron	2	214932622	215032086	99465	2	26154	ENST00000389661.4	-21569	ENSG00000144452	ABCA12	ATP binding cassette subfamily A member 12
chr2	215063141	215063159	19	*	816	431	Intron	2	214932622	215032086	99465	2	26154	ENST00000389661.4	-31055	ENSG00000144452	ABCA12	ATP binding cassette subfamily A member 12
chr2	215076976	215076994	19	*	802	404	Intron	2	214932622	215032086	99465	2	26154	ENST00000389661.4	-44890	ENSG00000144452	ABCA12	ATP binding cassette subfamily A member 12
chr2	215107364	215107382	19	*	832	460	Intron	2	215075492	215138404	62913	2	26154	ENST00000412081.1	31022	ENSG00000144452	ABCA12	ATP binding cassette subfamily A member 12
chr2	215118353	215118371	19	*	820	437	Intron	2	215075492	215138404	62913	2	26154	ENST00000412081.1	20033	ENSG00000144452	ABCA12	ATP binding cassette subfamily A member 12
chr2	215134789	215134807	19	*	810	419	Intron	2	215075492	215138404	62913	2	26154	ENST00000412081.1	3597	ENSG00000144452	ABCA12	ATP binding cassette subfamily A member 12
chr2	215137956	215137974	19	*	824	445	Promoter	2	215075492	215138404	62913	2	26154	ENST00000412081.1	430	ENSG00000144452	ABCA12	ATP binding cassette subfamily A member 12
chr2	215143102	215143120	19	*	808	414	Distal Intergenic	2	214931542	215138626	207085	2	26154	ENST00000272895.12	-4476	ENSG00000144452	ABCA12	ATP binding cassette subfamily A member 12
chr2	215145085	215145103	19	*	819	435	Distal Intergenic	2	214931542	215138626	207085	2	26154	ENST00000272895.12	-6459	ENSG00000144452	ABCA12	ATP binding cassette subfamily A member 12
chr2	215149243	215149261	19	*	802	404	Distal Intergenic	2	214931542	215138626	207085	2	26154	ENST00000272895.12	-10617	ENSG00000144452	ABCA12	ATP binding cassette subfamily A member 12
chr2	215153856	215153874	19	*	810	418	Distal Intergenic	2	214931542	215138626	207085	2	26154	ENST00000272895.12	-15230	ENSG00000144452	ABCA12	ATP binding cassette subfamily A member 12
chr2	215167324	215167342	19	*	870	544	Distal Intergenic	2	214931542	215138626	207085	2	26154	ENST00000272895.12	-28698	ENSG00000144452	ABCA12	ATP binding cassette subfamily A member 12
chr2	215172397	215172415	19	*	803	407	Distal Intergenic	2	214931542	215138626	207085	2	26154	ENST00000272895.12	-33771	ENSG00000144452	ABCA12	ATP binding cassette subfamily A member 12
chr2	215172688	215172706	19	*	803	406	Distal Intergenic	2	214931542	215138626	207085	2	26154	ENST00000272895.12	-34062	ENSG00000144452	ABCA12	ATP binding cassette subfamily A member 12
chr2	215176454	215176472	19	*	825	448	Distal Intergenic	2	214931542	215138626	207085	2	26154	ENST00000272895.12	-37828	ENSG00000144452	ABCA12	ATP binding cassette subfamily A member 12
chr2	215183489	215183507	19	*	846	491	Intron	2	214931542	215138626	207085	2	26154	ENST00000272895.12	-44863	ENSG00000144452	ABCA12	ATP binding cassette subfamily A member 12
chr2	215185160	215185178	19	*	816	429	Intron	2	214931542	215138626	207085	2	26154	ENST00000272895.12	-46534	ENSG00000144452	ABCA12	ATP binding cassette subfamily A member 12
chr2	215186636	215186654	19	*	809	417	Intron	2	214931542	215138626	207085	2	26154	ENST00000272895.12	-48010	ENSG00000144452	ABCA12	ATP binding cassette subfamily A member 12
chr2	215189592	215189610	19	*	872	550	Intron	2	214931542	215138626	207085	2	26154	ENST00000272895.12	-50966	ENSG00000144452	ABCA12	ATP binding cassette subfamily A member 12
chr2	215196051	215196069	19	*	800	401	Intron	2	214931542	215138626	207085	2	26154	ENST00000272895.12	-57425	ENSG00000144452	ABCA12	ATP binding cassette subfamily A member 12
chr2	215196595	215196613	19	*	814	426	Intron	2	214931542	215138626	207085	2	26154	ENST00000272895.12	-57969	ENSG00000144452	ABCA12	ATP binding cassette subfamily A member 12
chr2	215210227	215210245	19	*	857	515	Intron	2	214931542	215138626	207085	2	26154	ENST00000272895.12	-71601	ENSG00000144452	ABCA12	ATP binding cassette subfamily A member 12
chr2	233052653	233052671	19	*	808	414	Distal Intergenic	2	233059967	233207903	147937	1	3635	ENST00000359570.9	-7296	ENSG00000168918	INPP5D	inositol polyphosphate-5-phosphatase D
chr2	233057227	233057245	19	*	810	418	Distal Intergenic	2	233059967	233207903	147937	1	3635	ENST00000359570.9	-2722	ENSG00000168918	INPP5D	inositol polyphosphate-5-phosphatase D
chr2	233067941	233067959	19	*	836	470	Intron	2	233060366	233141608	81243	1	3635	ENST00000451407.4	7575	ENSG00000168918	INPP5D	inositol polyphosphate-5-phosphatase D
chr2	233075554	233075572	19	*	848	494	Intron	2	233076262	233125805	49544	1	3635	ENST00000467393.5	-690	ENSG00000168918	INPP5D	inositol polyphosphate-5-phosphatase D
chr2	233098027	233098045	19	*	810	419	Intron	2	233076262	233125805	49544	1	3635	ENST00000467393.5	21765	ENSG00000168918	INPP5D	inositol polyphosphate-5-phosphatase D
chr2	233103848	233103866	19	*	804	408	Intron	2	233120602	233130648	10047	1	3635	ENST00000474278.2	-16736	ENSG00000168918	INPP5D	inositol polyphosphate-5-phosphatase D
chr2	233110026	233110044	19	*	809	418	Intron	2	233120602	233130648	10047	1	3635	ENST00000474278.2	-10558	ENSG00000168918	INPP5D	inositol polyphosphate-5-phosphatase D
chr2	233116474	233116492	19	*	817	431	Intron	2	233120602	233130648	10047	1	3635	ENST00000474278.2	-4110	ENSG00000168918	INPP5D	inositol polyphosphate-5-phosphatase D
chr2	233117655	233117673	19	*	824	445	Intron	2	233120602	233130648	10047	1	3635	ENST00000474278.2	-2929	ENSG00000168918	INPP5D	inositol polyphosphate-5-phosphatase D
chr2	233117804	233117822	19	*	802	404	Intron	2	233120602	233130648	10047	1	3635	ENST00000474278.2	-2780	ENSG00000168918	INPP5D	inositol polyphosphate-5-phosphatase D
chr2	233122515	233122533	19	*	800	401	Promoter	2	233122216	233130859	8644	1	3635	ENST00000496402.2	299	ENSG00000168918	INPP5D	inositol polyphosphate-5-phosphatase D
chr2	233133491	233133509	19	*	820	438	Intron	2	233122216	233130859	8644	1	3635	ENST00000496402.2	11275	ENSG00000168918	INPP5D	inositol polyphosphate-5-phosphatase D
chr2	233135337	233135355	19	*	811	420	Intron	2	233122216	233130859	8644	1	3635	ENST00000496402.2	13121	ENSG00000168918	INPP5D	inositol polyphosphate-5-phosphatase D
chr2	233139693	233139711	19	*	819	437	Intron	2	233122216	233130859	8644	1	3635	ENST00000496402.2	17477	ENSG00000168918	INPP5D	inositol polyphosphate-5-phosphatase D
chr2	233147945	233147963	19	*	812	422	Intron	2	233161724	233207903	46180	1	3635	ENST00000415617.5	-13761	ENSG00000168918	INPP5D	inositol polyphosphate-5-phosphatase D
chr2	233154290	233154308	19	*	811	420	Intron	2	233161724	233207903	46180	1	3635	ENST00000415617.5	-7416	ENSG00000168918	INPP5D	inositol polyphosphate-5-phosphatase D
chr2	233159497	233159515	19	*	814	427	Intron	2	233161724	233207903	46180	1	3635	ENST00000415617.5	-2209	ENSG00000168918	INPP5D	inositol polyphosphate-5-phosphatase D
chr2	233160776	233160794	19	*	811	420	Intron	2	233161724	233207903	46180	1	3635	ENST00000415617.5	-930	ENSG00000168918	INPP5D	inositol polyphosphate-5-phosphatase D
chr2	233162895	233162913	19	*	821	439	Intron	2	233161789	233169329	7541	1	3635	ENST00000493078.1	1106	ENSG00000168918	INPP5D	inositol polyphosphate-5-phosphatase D
chr2	233165456	233165474	19	*	804	407	Intron	2	233164301	233170576	6276	1	3635	ENST00000472517.1	1155	ENSG00000168918	INPP5D	inositol polyphosphate-5-phosphatase D
chr2	233165560	233165578	19	*	804	407	Intron	2	233164301	233170576	6276	1	3635	ENST00000472517.1	1259	ENSG00000168918	INPP5D	inositol polyphosphate-5-phosphatase D
chr2	233170467	233170485	19	*	833	463	Promoter	2	233170374	233184483	14110	1	3635	ENST00000465281.1	93	ENSG00000168918	INPP5D	inositol polyphosphate-5-phosphatase D
chr2	233175824	233175842	19	*	810	419	Intron	2	233170374	233184483	14110	1	3635	ENST00000465281.1	5450	ENSG00000168918	INPP5D	inositol polyphosphate-5-phosphatase D
chr2	233181446	233181464	19	*	823	444	Intron	2	233170374	233184483	14110	1	3635	ENST00000465281.1	11072	ENSG00000168918	INPP5D	inositol polyphosphate-5-phosphatase D
chr2	233187041	233187059	19	*	835	468	Intron	2	233195437	233206952	11516	1	3635	ENST00000417661.1	-8378	ENSG00000168918	INPP5D	inositol polyphosphate-5-phosphatase D
chr2	233198548	233198566	19	*	827	451	Intron	2	233195437	233206952	11516	1	3635	ENST00000417661.1	3111	ENSG00000168918	INPP5D	inositol polyphosphate-5-phosphatase D
chr2	240300944	240300962	19	*	804	409	Distal Intergenic	2	240435663	240468076	32414	1	2817	ENST00000264039.7	-134701	ENSG00000063660	GPC1	glypican 1
chr2	240309141	240309159	19	*	816	430	Distal Intergenic	2	240435663	240468076	32414	1	2817	ENST00000264039.7	-126504	ENSG00000063660	GPC1	glypican 1
chr2	240313233	240313251	19	*	822	442	Distal Intergenic	2	240435663	240468076	32414	1	2817	ENST00000264039.7	-122412	ENSG00000063660	GPC1	glypican 1
chr2	240320354	240320372	19	*	804	407	Distal Intergenic	2	240435663	240468076	32414	1	2817	ENST00000264039.7	-115291	ENSG00000063660	GPC1	glypican 1
chr2	240320538	240320556	19	*	823	444	Distal Intergenic	2	240435663	240468076	32414	1	2817	ENST00000264039.7	-115107	ENSG00000063660	GPC1	glypican 1
chr2	240320811	240320829	19	*	829	456	Distal Intergenic	2	240435663	240468076	32414	1	2817	ENST00000264039.7	-114834	ENSG00000063660	GPC1	glypican 1
chr2	240321194	240321212	19	*	816	431	Distal Intergenic	2	240435663	240468076	32414	1	2817	ENST00000264039.7	-114451	ENSG00000063660	GPC1	glypican 1
chr2	240324441	240324459	19	*	851	501	Distal Intergenic	2	240435663	240468076	32414	1	2817	ENST00000264039.7	-111204	ENSG00000063660	GPC1	glypican 1
chr2	240326822	240326840	19	*	810	419	Distal Intergenic	2	240435663	240468076	32414	1	2817	ENST00000264039.7	-108823	ENSG00000063660	GPC1	glypican 1
chr2	240327440	240327458	19	*	802	404	Distal Intergenic	2	240435663	240468076	32414	1	2817	ENST00000264039.7	-108205	ENSG00000063660	GPC1	glypican 1
chr2	240336248	240336266	19	*	805	409	Distal Intergenic	2	240435663	240468076	32414	1	2817	ENST00000264039.7	-99397	ENSG00000063660	GPC1	glypican 1
chr2	240346590	240346608	19	*	809	417	Distal Intergenic	2	240435663	240468076	32414	1	2817	ENST00000264039.7	-89055	ENSG00000063660	GPC1	glypican 1
chr2	240349323	240349341	19	*	806	412	Distal Intergenic	2	240435663	240468076	32414	1	2817	ENST00000264039.7	-86322	ENSG00000063660	GPC1	glypican 1
chr2	240359144	240359162	19	*	815	428	Distal Intergenic	2	240435663	240468076	32414	1	2817	ENST00000264039.7	-76501	ENSG00000063660	GPC1	glypican 1
chr2	240365051	240365069	19	*	810	419	Distal Intergenic	2	240435663	240468076	32414	1	2817	ENST00000264039.7	-70594	ENSG00000063660	GPC1	glypican 1
chr2	240366227	240366245	19	*	801	403	Distal Intergenic	2	240435663	240468076	32414	1	2817	ENST00000264039.7	-69418	ENSG00000063660	GPC1	glypican 1
chr2	240366876	240366894	19	*	856	513	Distal Intergenic	2	240435663	240468076	32414	1	2817	ENST00000264039.7	-68769	ENSG00000063660	GPC1	glypican 1
chr2	240366886	240366904	19	*	804	408	Distal Intergenic	2	240435663	240468076	32414	1	2817	ENST00000264039.7	-68759	ENSG00000063660	GPC1	glypican 1
chr2	240370461	240370479	19	*	808	416	Distal Intergenic	2	240435663	240468076	32414	1	2817	ENST00000264039.7	-65184	ENSG00000063660	GPC1	glypican 1
chr2	240379369	240379387	19	*	806	412	Distal Intergenic	2	240435663	240468076	32414	1	2817	ENST00000264039.7	-56276	ENSG00000063660	GPC1	glypican 1
chr2	240389783	240389801	19	*	842	481	Distal Intergenic	2	240435663	240468076	32414	1	2817	ENST00000264039.7	-45862	ENSG00000063660	GPC1	glypican 1
chr2	240400599	240400617	19	*	805	410	Distal Intergenic	2	240435663	240468076	32414	1	2817	ENST00000264039.7	-35046	ENSG00000063660	GPC1	glypican 1
chr2	240404832	240404850	19	*	817	431	Distal Intergenic	2	240435663	240468076	32414	1	2817	ENST00000264039.7	-30813	ENSG00000063660	GPC1	glypican 1
chr2	240406269	240406287	19	*	838	474	Distal Intergenic	2	240435663	240468076	32414	1	2817	ENST00000264039.7	-29376	ENSG00000063660	GPC1	glypican 1
chr2	240417300	240417318	19	*	817	431	Distal Intergenic	2	240435663	240468076	32414	1	2817	ENST00000264039.7	-18345	ENSG00000063660	GPC1	glypican 1
chr2	240441240	240441258	19	*	803	406	Intron	2	240442327	240466358	24032	1	2817	ENST00000469694.5	-1069	ENSG00000063660	GPC1	glypican 1
chr2	240441706	240441724	19	*	826	450	Intron	2	240442327	240466358	24032	1	2817	ENST00000469694.5	-603	ENSG00000063660	GPC1	glypican 1
chr2	240454372	240454390	19	*	813	424	Promoter	2	240454838	240462484	7647	1	2817	ENST00000426280.3	-448	ENSG00000063660	GPC1	glypican 1
chr2	240463790	240463808	19	*	810	420	Promoter	2	240463397	240466200	2804	1	2817	ENST00000455111.1	393	ENSG00000063660	GPC1	glypican 1
chr2	240464075	240464093	19	*	822	441	Exon	2	240463397	240466200	2804	1	2817	ENST00000455111.1	678	ENSG00000063660	GPC1	glypican 1
chr2	240469704	240469722	19	*	818	433	Distal Intergenic	2	240465527	240466793	1267	1	2817	ENST00000466624.1	4177	ENSG00000063660	GPC1	glypican 1
chr2	240469756	240469774	19	*	821	440	Distal Intergenic	2	240465527	240466793	1267	1	2817	ENST00000466624.1	4229	ENSG00000063660	GPC1	glypican 1
chr2	240469774	240469792	19	*	815	428	Distal Intergenic	2	240465527	240466793	1267	1	2817	ENST00000466624.1	4247	ENSG00000063660	GPC1	glypican 1
chr2	240469804	240469822	19	*	830	458	Distal Intergenic	2	240465527	240466793	1267	1	2817	ENST00000466624.1	4277	ENSG00000063660	GPC1	glypican 1
chr2	240469910	240469928	19	*	842	483	Distal Intergenic	2	240465527	240466793	1267	1	2817	ENST00000466624.1	4383	ENSG00000063660	GPC1	glypican 1
chr2	240469928	240469946	19	*	808	415	Distal Intergenic	2	240465527	240466793	1267	1	2817	ENST00000466624.1	4401	ENSG00000063660	GPC1	glypican 1
chr2	240469940	240469958	19	*	849	498	Distal Intergenic	2	240465527	240466793	1267	1	2817	ENST00000466624.1	4413	ENSG00000063660	GPC1	glypican 1
chr2	240472982	240473000	19	*	839	475	Distal Intergenic	2	240465527	240466793	1267	1	2817	ENST00000466624.1	7455	ENSG00000063660	GPC1	glypican 1
chr20	1486214	1486232	19	*	811	420	Intron	20	1476805	1491383	14579	2	284759	ENST00000381630.2	5151	ENSG00000196209	SIRPB2	signal regulatory protein beta 2
chr20	1493235	1493253	19	*	819	435	Distal Intergenic	20	1472668	1491587	18920	2	284759	ENST00000486775.5	-1648	ENSG00000196209	SIRPB2	signal regulatory protein beta 2
chr20	1500581	1500599	19	*	874	554	Distal Intergenic	20	1472668	1491587	18920	2	284759	ENST00000486775.5	-8994	ENSG00000196209	SIRPB2	signal regulatory protein beta 2
chr20	1504670	1504688	19	*	810	418	Distal Intergenic	20	1472668	1491587	18920	2	284759	ENST00000486775.5	-13083	ENSG00000196209	SIRPB2	signal regulatory protein beta 2
chr20	1508550	1508568	19	*	811	421	Distal Intergenic	20	1472668	1491587	18920	2	284759	ENST00000486775.5	-16963	ENSG00000196209	SIRPB2	signal regulatory protein beta 2
chr20	45904924	45904942	19	*	809	417	Exon	20	45898760	45910937	12178	2	5360	ENST00000372420.5	5995	ENSG00000100979	PLTP	phospholipid transfer protein
chr20	45907796	45907814	19	*	808	415	Intron	20	45898760	45910937	12178	2	5360	ENST00000372420.5	3123	ENSG00000100979	PLTP	phospholipid transfer protein
chr20	45908659	45908677	19	*	819	437	Intron	20	45898760	45910937	12178	2	5360	ENST00000372420.5	2260	ENSG00000100979	PLTP	phospholipid transfer protein
chr20	45912706	45912724	19	*	808	416	Distal Intergenic	20	45898806	45912155	13350	2	5360	ENST00000420868.2	-551	ENSG00000100979	PLTP	phospholipid transfer protein
chr20	45914243	45914261	19	*	803	405	Distal Intergenic	20	45898806	45912155	13350	2	5360	ENST00000420868.2	-2088	ENSG00000100979	PLTP	phospholipid transfer protein
chr20	45919328	45919346	19	*	804	407	Distal Intergenic	20	45898806	45912155	13350	2	5360	ENST00000420868.2	-7173	ENSG00000100979	PLTP	phospholipid transfer protein
chr3	42719171	42719189	19	*	818	434	Intron	3	42709698	42714149	4452	2	152206	ENST00000466031.5	-5022	ENSG00000244607	CCDC13	coiled-coil domain containing 13
chr3	42741082	42741100	19	*	805	410	Exon	3	42713162	42733544	20383	2	152206	ENST00000472921.1	-7538	ENSG00000244607	CCDC13	coiled-coil domain containing 13
chr3	42783472	42783490	19	*	829	456	3' UTR	3	42746794	42773253	26460	2	152206	ENST00000492806.5	-10219	ENSG00000244607	CCDC13	coiled-coil domain containing 13
chr3	42783933	42783951	19	*	871	547	3' UTR	3	42746794	42773253	26460	2	152206	ENST00000492806.5	-10680	ENSG00000244607	CCDC13	coiled-coil domain containing 13
chr3	42785767	42785785	19	*	802	405	Intron	3	42746794	42773253	26460	2	152206	ENST00000492806.5	-12514	ENSG00000244607	CCDC13	coiled-coil domain containing 13
chr3	42786743	42786761	19	*	830	458	Intron	3	42746794	42773253	26460	2	152206	ENST00000492806.5	-13490	ENSG00000244607	CCDC13	coiled-coil domain containing 13
chr3	181714693	181714711	19	*	809	417	Intron	3	181711925	181714436	2512	1	6657	ENST00000325404.3	2768	ENSG00000181449	SOX2	SRY-box transcription factor 2
chr3	181716765	181716783	19	*	804	407	Intron	3	181711925	181714436	2512	1	6657	ENST00000325404.3	4840	ENSG00000181449	SOX2	SRY-box transcription factor 2
chr3	186029045	186029063	19	*	814	427	Distal Intergenic	3	186048582	186064560	15979	2	2119	ENST00000480706.1	35497	ENSG00000244405	ETV5	ETS variant transcription factor 5
chr3	186035807	186035825	19	*	802	404	Distal Intergenic	3	186048582	186064560	15979	2	2119	ENST00000480706.1	28735	ENSG00000244405	ETV5	ETS variant transcription factor 5
chr3	186043979	186043997	19	*	804	407	Distal Intergenic	3	186048582	186064560	15979	2	2119	ENST00000480706.1	20563	ENSG00000244405	ETV5	ETS variant transcription factor 5
chr3	186057099	186057117	19	*	835	468	Exon	3	186048582	186064560	15979	2	2119	ENST00000480706.1	7443	ENSG00000244405	ETV5	ETS variant transcription factor 5
chr3	186071667	186071685	19	*	825	447	Intron	3	186048815	186065970	17156	2	2119	ENST00000433149.1	-5697	ENSG00000244405	ETV5	ETS variant transcription factor 5
chr3	186076118	186076136	19	*	928	706	Intron	3	186064443	186079105	14663	2	2119	ENST00000484223.1	2969	ENSG00000244405	ETV5	ETS variant transcription factor 5
chr3	186087693	186087711	19	*	807	414	Intron	3	186064213	186079906	15694	2	2119	ENST00000489830.5	-7787	ENSG00000244405	ETV5	ETS variant transcription factor 5
chr3	186089205	186089223	19	*	886	585	Intron	3	186064213	186079906	15694	2	2119	ENST00000489830.5	-9299	ENSG00000244405	ETV5	ETS variant transcription factor 5
chr3	186096558	186096576	19	*	844	487	Intron	3	186104926	186105490	565	2	2119	ENST00000475484.1	8914	ENSG00000244405	ETV5	ETS variant transcription factor 5
chr3	186114537	186114555	19	*	804	408	Intron	3	186080017	186110318	30302	2	2119	ENST00000440773.5	-4219	ENSG00000244405	ETV5	ETS variant transcription factor 5
chr3	186134172	186134190	19	*	804	408	Intron	3	186080017	186110318	30302	2	2119	ENST00000440773.5	-23854	ENSG00000244405	ETV5	ETS variant transcription factor 5
chr3	186147245	186147263	19	*	808	414	3' UTR	3	186105668	186164967	59300	2	2119	ENST00000447054.5	17704	ENSG00000244405	ETV5	ETS variant transcription factor 5
chr3	186170941	186170959	19	*	807	413	Intron	3	186105668	186164967	59300	2	2119	ENST00000447054.5	-5974	ENSG00000244405	ETV5	ETS variant transcription factor 5
chr3	186178566	186178584	19	*	827	452	Intron	3	186105668	186164967	59300	2	2119	ENST00000447054.5	-13599	ENSG00000244405	ETV5	ETS variant transcription factor 5
chr3	186193218	186193236	19	*	804	408	Intron	3	186105668	186164967	59300	2	2119	ENST00000447054.5	-28251	ENSG00000244405	ETV5	ETS variant transcription factor 5
chr3	186195558	186195576	19	*	808	415	Intron	3	186105668	186164967	59300	2	2119	ENST00000447054.5	-30591	ENSG00000244405	ETV5	ETS variant transcription factor 5
chr3	186197179	186197197	19	*	800	401	Intron	3	186105668	186164967	59300	2	2119	ENST00000447054.5	-32212	ENSG00000244405	ETV5	ETS variant transcription factor 5
chr3	186198055	186198073	19	*	801	402	Intron	3	186105668	186164967	59300	2	2119	ENST00000447054.5	-33088	ENSG00000244405	ETV5	ETS variant transcription factor 5
chr4	3436708	3436726	19	*	801	402	Intron	4	3441968	3449486	7519	1	3083	ENST00000382774.8	-5242	ENSG00000109758	HGFAC	HGF activator
chr4	3437091	3437109	19	*	873	551	Intron	4	3441968	3449486	7519	1	3083	ENST00000382774.8	-4859	ENSG00000109758	HGFAC	HGF activator
chr4	3447194	3447212	19	*	804	408	Intron	4	3445900	3448194	2295	1	3083	ENST00000506132.1	1294	ENSG00000109758	HGFAC	HGF activator
chr4	74415788	74415806	19	*	897	614	Distal Intergenic	4	74445136	74455005	9870	1	374	ENST00000395748.8	-29330	ENSG00000109321	AREG	amphiregulin
chr4	74428399	74428417	19	*	802	403	Intron	4	74445136	74455005	9870	1	374	ENST00000395748.8	-16719	ENSG00000109321	AREG	amphiregulin
chr4	74430374	74430392	19	*	801	402	Intron	4	74445136	74455005	9870	1	374	ENST00000395748.8	-14744	ENSG00000109321	AREG	amphiregulin
chr4	74432070	74432088	19	*	805	409	Intron	4	74445136	74455005	9870	1	374	ENST00000395748.8	-13048	ENSG00000109321	AREG	amphiregulin
chr4	74432215	74432233	19	*	819	437	Intron	4	74445136	74455005	9870	1	374	ENST00000395748.8	-12903	ENSG00000109321	AREG	amphiregulin
chr4	74433568	74433586	19	*	819	436	Intron	4	74445136	74455005	9870	1	374	ENST00000395748.8	-11550	ENSG00000109321	AREG	amphiregulin
chr4	74439256	74439274	19	*	818	435	Intron	4	74445136	74455005	9870	1	374	ENST00000395748.8	-5862	ENSG00000109321	AREG	amphiregulin
chr4	74440287	74440305	19	*	876	559	Exon	4	74445136	74455005	9870	1	374	ENST00000395748.8	-4831	ENSG00000109321	AREG	amphiregulin
chr4	74449889	74449907	19	*	830	457	Intron	4	74448639	74450532	1894	1	374	ENST00000511560.1	1250	ENSG00000109321	AREG	amphiregulin
chr4	74452620	74452638	19	*	802	405	3' UTR	4	74448639	74450532	1894	1	374	ENST00000511560.1	3981	ENSG00000109321	AREG	amphiregulin
chr4	74462790	74462808	19	*	832	461	Distal Intergenic	4	74448639	74450532	1894	1	374	ENST00000511560.1	14151	ENSG00000109321	AREG	amphiregulin
chr4	74463032	74463050	19	*	810	418	Distal Intergenic	4	74448639	74450532	1894	1	374	ENST00000511560.1	14393	ENSG00000109321	AREG	amphiregulin
chr4	74487322	74487340	19	*	817	432	Distal Intergenic	4	74448639	74450532	1894	1	374	ENST00000511560.1	38683	ENSG00000109321	AREG	amphiregulin
chr4	74491034	74491052	19	*	860	522	Distal Intergenic	4	74448639	74450532	1894	1	374	ENST00000511560.1	42395	ENSG00000109321	AREG	amphiregulin
chr4	74497346	74497364	19	*	814	426	Distal Intergenic	4	74448639	74450532	1894	1	374	ENST00000511560.1	48707	ENSG00000109321	AREG	amphiregulin
chr4	74503518	74503536	19	*	802	403	Distal Intergenic	4	74448639	74450532	1894	1	374	ENST00000511560.1	54879	ENSG00000109321	AREG	amphiregulin
chr4	76861415	76861433	19	*	830	458	Distal Intergenic	4	76894152	76898144	3993	2	345079	ENST00000334306.4	36711	ENSG00000186212	SOWAHB	sosondowah ankyrin repeat domain family member B
chr4	76877814	76877832	19	*	860	521	Distal Intergenic	4	76894152	76898144	3993	2	345079	ENST00000334306.4	20312	ENSG00000186212	SOWAHB	sosondowah ankyrin repeat domain family member B
chr4	76887167	76887185	19	*	852	504	Distal Intergenic	4	76894152	76898144	3993	2	345079	ENST00000334306.4	10959	ENSG00000186212	SOWAHB	sosondowah ankyrin repeat domain family member B
chr4	76888974	76888992	19	*	804	408	Distal Intergenic	4	76894152	76898144	3993	2	345079	ENST00000334306.4	9152	ENSG00000186212	SOWAHB	sosondowah ankyrin repeat domain family member B
chr4	76899130	76899148	19	*	817	432	Distal Intergenic	4	76894152	76898144	3993	2	345079	ENST00000334306.4	-986	ENSG00000186212	SOWAHB	sosondowah ankyrin repeat domain family member B
chr4	76899493	76899511	19	*	823	444	Distal Intergenic	4	76894152	76898144	3993	2	345079	ENST00000334306.4	-1349	ENSG00000186212	SOWAHB	sosondowah ankyrin repeat domain family member B
chr4	76901920	76901938	19	*	807	414	Distal Intergenic	4	76894152	76898144	3993	2	345079	ENST00000334306.4	-3776	ENSG00000186212	SOWAHB	sosondowah ankyrin repeat domain family member B
chr4	76903598	76903616	19	*	808	416	Distal Intergenic	4	76894152	76898144	3993	2	345079	ENST00000334306.4	-5454	ENSG00000186212	SOWAHB	sosondowah ankyrin repeat domain family member B
chr4	76905278	76905296	19	*	814	425	Distal Intergenic	4	76894152	76898144	3993	2	345079	ENST00000334306.4	-7134	ENSG00000186212	SOWAHB	sosondowah ankyrin repeat domain family member B
chr4	76909864	76909882	19	*	875	557	Intron	4	76894152	76898144	3993	2	345079	ENST00000334306.4	-11720	ENSG00000186212	SOWAHB	sosondowah ankyrin repeat domain family member B
chr4	76922816	76922834	19	*	810	419	Intron	4	76894152	76898144	3993	2	345079	ENST00000334306.4	-24672	ENSG00000186212	SOWAHB	sosondowah ankyrin repeat domain family member B
chr4	76923319	76923337	19	*	803	406	Intron	4	76894152	76898144	3993	2	345079	ENST00000334306.4	-25175	ENSG00000186212	SOWAHB	sosondowah ankyrin repeat domain family member B
chr5	37826743	37826761	19	*	808	414	Intron	5	37812677	37834822	22146	2	2668	ENST00000620847.1	8061	ENSG00000168621	GDNF	glial cell derived neurotrophic factor
chr5	57460355	57460373	19	*	806	411	Intron	5	57480018	57482811	2794	2	345651	ENST00000423391.3	22438	ENSG00000169067	ACTBL2	actin beta like 2
chr5	57472043	57472061	19	*	806	411	Intron	5	57480018	57482811	2794	2	345651	ENST00000423391.3	10750	ENSG00000169067	ACTBL2	actin beta like 2
chr5	122053554	122053572	19	*	873	551	Intron	5	122065944	122076083	10140	2	4015	ENST00000505593.5	22511	ENSG00000113083	LOX	lysyl oxidase
chr5	122079997	122080015	19	*	829	456	Distal Intergenic	5	122064545	122078413	13869	2	4015	ENST00000639739.2	-1584	ENSG00000113083	LOX	lysyl oxidase
chr5	122085431	122085449	19	*	807	414	Distal Intergenic	5	122064545	122078413	13869	2	4015	ENST00000639739.2	-7018	ENSG00000113083	LOX	lysyl oxidase
chr5	132076154	132076172	19	*	828	453	3' UTR	5	132073789	132076170	2382	1	1437	ENST00000296871.4	2365	ENSG00000164400	CSF2	colony stimulating factor 2
chr5	132078561	132078579	19	*	814	426	Distal Intergenic	5	132073789	132076170	2382	1	1437	ENST00000296871.4	4772	ENSG00000164400	CSF2	colony stimulating factor 2
chr5	132078712	132078730	19	*	825	447	Distal Intergenic	5	132073789	132076170	2382	1	1437	ENST00000296871.4	4923	ENSG00000164400	CSF2	colony stimulating factor 2
chr5	132078722	132078740	19	*	818	434	Distal Intergenic	5	132073789	132076170	2382	1	1437	ENST00000296871.4	4933	ENSG00000164400	CSF2	colony stimulating factor 2
chr5	132092354	132092372	19	*	827	452	Distal Intergenic	5	132073789	132076170	2382	1	1437	ENST00000296871.4	18565	ENSG00000164400	CSF2	colony stimulating factor 2
chr5	132094072	132094090	19	*	886	583	Distal Intergenic	5	132073789	132076170	2382	1	1437	ENST00000296871.4	20283	ENSG00000164400	CSF2	colony stimulating factor 2
chr5	132094082	132094100	19	*	801	402	Distal Intergenic	5	132073789	132076170	2382	1	1437	ENST00000296871.4	20293	ENSG00000164400	CSF2	colony stimulating factor 2
chr5	132104011	132104029	19	*	895	607	Distal Intergenic	5	132073789	132076170	2382	1	1437	ENST00000296871.4	30222	ENSG00000164400	CSF2	colony stimulating factor 2
chr5	132109020	132109038	19	*	803	406	Distal Intergenic	5	132073789	132076170	2382	1	1437	ENST00000296871.4	35231	ENSG00000164400	CSF2	colony stimulating factor 2
chr5	132113496	132113514	19	*	803	406	Distal Intergenic	5	132073789	132076170	2382	1	1437	ENST00000296871.4	39707	ENSG00000164400	CSF2	colony stimulating factor 2
chr5	132119988	132120006	19	*	800	401	Distal Intergenic	5	132073789	132076170	2382	1	1437	ENST00000296871.4	46199	ENSG00000164400	CSF2	colony stimulating factor 2
chr5	132122372	132122390	19	*	803	406	Distal Intergenic	5	132073789	132076170	2382	1	1437	ENST00000296871.4	48583	ENSG00000164400	CSF2	colony stimulating factor 2
chr5	138296552	138296570	19	*	835	468	Intron	5	138285744	138292114	6371	2	995	ENST00000514017.1	-4438	ENSG00000158402	CDC25C	cell division cycle 25C
chr5	138298443	138298461	19	*	804	407	Intron	5	138285744	138292114	6371	2	995	ENST00000514017.1	-6329	ENSG00000158402	CDC25C	cell division cycle 25C
chr5	138305449	138305467	19	*	818	435	Intron	5	138285744	138292114	6371	2	995	ENST00000514017.1	-13335	ENSG00000158402	CDC25C	cell division cycle 25C
chr5	138305999	138306017	19	*	865	532	Intron	5	138285744	138292114	6371	2	995	ENST00000514017.1	-13885	ENSG00000158402	CDC25C	cell division cycle 25C
chr5	138319721	138319739	19	*	814	426	Intron	5	138325918	138328882	2965	2	995	ENST00000504831.1	9143	ENSG00000158402	CDC25C	cell division cycle 25C
chr5	138323439	138323457	19	*	803	406	Intron	5	138325918	138328882	2965	2	995	ENST00000504831.1	5425	ENSG00000158402	CDC25C	cell division cycle 25C
chr5	138324070	138324088	19	*	831	459	Intron	5	138325918	138328882	2965	2	995	ENST00000504831.1	4794	ENSG00000158402	CDC25C	cell division cycle 25C
chr5	138326809	138326827	19	*	810	419	Intron	5	138325918	138328882	2965	2	995	ENST00000504831.1	2055	ENSG00000158402	CDC25C	cell division cycle 25C
chr5	157267937	157267955	19	*	830	458	Intron	5	157266711	157302890	36180	1	26999	ENST00000611925.4	1226	ENSG00000055163	CYFIP2	cytoplasmic FMR1 interacting protein 2
chr5	157274528	157274546	19	*	802	405	Intron	5	157277059	157304300	27242	1	26999	ENST00000621516.1	-2513	ENSG00000055163	CYFIP2	cytoplasmic FMR1 interacting protein 2
chr5	157279117	157279135	19	*	805	409	Intron	5	157277059	157304300	27242	1	26999	ENST00000621516.1	2058	ENSG00000055163	CYFIP2	cytoplasmic FMR1 interacting protein 2
chr5	157287124	157287142	19	*	844	486	Intron	5	157277059	157304300	27242	1	26999	ENST00000621516.1	10065	ENSG00000055163	CYFIP2	cytoplasmic FMR1 interacting protein 2
chr5	157292361	157292379	19	*	811	420	Intron	5	157300818	157303123	2306	1	26999	ENST00000518511.1	-8439	ENSG00000055163	CYFIP2	cytoplasmic FMR1 interacting protein 2
chr5	157292591	157292609	19	*	801	403	Intron	5	157300818	157303123	2306	1	26999	ENST00000518511.1	-8209	ENSG00000055163	CYFIP2	cytoplasmic FMR1 interacting protein 2
chr5	157299759	157299777	19	*	819	437	Intron	5	157300818	157303123	2306	1	26999	ENST00000518511.1	-1041	ENSG00000055163	CYFIP2	cytoplasmic FMR1 interacting protein 2
chr5	157331234	157331252	19	*	860	522	Intron	5	157327925	157341094	13170	1	26999	ENST00000520424.1	3309	ENSG00000055163	CYFIP2	cytoplasmic FMR1 interacting protein 2
chr5	157354522	157354540	19	*	816	430	Intron	5	157361405	157383580	22176	1	26999	ENST00000522892.1	-6865	ENSG00000055163	CYFIP2	cytoplasmic FMR1 interacting protein 2
chr5	157356612	157356630	19	*	824	445	Intron	5	157361405	157383580	22176	1	26999	ENST00000522892.1	-4775	ENSG00000055163	CYFIP2	cytoplasmic FMR1 interacting protein 2
chr5	157360341	157360359	19	*	821	439	Exon	5	157361405	157383580	22176	1	26999	ENST00000522892.1	-1046	ENSG00000055163	CYFIP2	cytoplasmic FMR1 interacting protein 2
chr5	157393450	157393468	19	*	811	421	3' UTR	5	157384306	157390638	6333	1	26999	ENST00000522775.1	9144	ENSG00000055163	CYFIP2	cytoplasmic FMR1 interacting protein 2
chr6	36675879	36675897	19	*	819	437	Distal Intergenic	6	36676460	36687337	10878	1	1026	ENST00000615513.4	-563	ENSG00000124762	CDKN1A	cyclin dependent kinase inhibitor 1A
chr6	36676449	36676467	19	*	944	760	Promoter	6	36676460	36687337	10878	1	1026	ENST00000615513.4	0	ENSG00000124762	CDKN1A	cyclin dependent kinase inhibitor 1A
chr6	36677331	36677349	19	*	824	446	Intron	6	36676528	36684511	7984	1	1026	ENST00000459970.1	803	ENSG00000124762	CDKN1A	cyclin dependent kinase inhibitor 1A
chr6	36682643	36682661	19	*	845	489	5' UTR	6	36678771	36680857	2087	1	1026	ENST00000462537.3	3872	ENSG00000124762	CDKN1A	cyclin dependent kinase inhibitor 1A
chr6	36684541	36684559	19	*	847	493	Exon	6	36678771	36680857	2087	1	1026	ENST00000462537.3	5770	ENSG00000124762	CDKN1A	cyclin dependent kinase inhibitor 1A
chr6	131919002	131919020	19	*	800	400	Exon	6	131948176	131951372	3197	2	1490	ENST00000367976.4	32352	ENSG00000118523	CCN2	cellular communication network factor 2
chr6	131933650	131933668	19	*	807	412	Distal Intergenic	6	131948176	131951372	3197	2	1490	ENST00000367976.4	17704	ENSG00000118523	CCN2	cellular communication network factor 2
chr6	131958524	131958542	19	*	907	641	Intron	6	131948176	131951372	3197	2	1490	ENST00000367976.4	-7152	ENSG00000118523	CCN2	cellular communication network factor 2
chr6	131960801	131960819	19	*	831	460	Intron	6	131948176	131951372	3197	2	1490	ENST00000367976.4	-9429	ENSG00000118523	CCN2	cellular communication network factor 2
chr6	131971874	131971892	19	*	824	446	Intron	6	131948176	131951372	3197	2	1490	ENST00000367976.4	-20502	ENSG00000118523	CCN2	cellular communication network factor 2
chr6	131990031	131990049	19	*	802	403	Intron	6	131948176	131951372	3197	2	1490	ENST00000367976.4	-38659	ENSG00000118523	CCN2	cellular communication network factor 2
chr6	131997493	131997511	19	*	804	409	Intron	6	131948176	131951372	3197	2	1490	ENST00000367976.4	-46121	ENSG00000118523	CCN2	cellular communication network factor 2
chr6	132003750	132003768	19	*	882	574	Intron	6	131948176	131951372	3197	2	1490	ENST00000367976.4	-52378	ENSG00000118523	CCN2	cellular communication network factor 2
chr6	132003760	132003778	19	*	914	662	Intron	6	131948176	131951372	3197	2	1490	ENST00000367976.4	-52388	ENSG00000118523	CCN2	cellular communication network factor 2
chr6	132009913	132009931	19	*	816	430	Intron	6	131948176	131951372	3197	2	1490	ENST00000367976.4	-58541	ENSG00000118523	CCN2	cellular communication network factor 2
chr6	132010324	132010342	19	*	814	427	Intron	6	131948176	131951372	3197	2	1490	ENST00000367976.4	-58952	ENSG00000118523	CCN2	cellular communication network factor 2
chr6	132015327	132015345	19	*	805	410	Intron	6	131948176	131951372	3197	2	1490	ENST00000367976.4	-63955	ENSG00000118523	CCN2	cellular communication network factor 2
chr6	132015372	132015390	19	*	824	446	Intron	6	131948176	131951372	3197	2	1490	ENST00000367976.4	-64000	ENSG00000118523	CCN2	cellular communication network factor 2
chr6	132015811	132015829	19	*	831	459	Intron	6	131948176	131951372	3197	2	1490	ENST00000367976.4	-64439	ENSG00000118523	CCN2	cellular communication network factor 2
chr6	132028802	132028820	19	*	804	408	Intron	6	131948176	131951372	3197	2	1490	ENST00000367976.4	-77430	ENSG00000118523	CCN2	cellular communication network factor 2
chr6	132029229	132029247	19	*	813	425	Intron	6	131948176	131951372	3197	2	1490	ENST00000367976.4	-77857	ENSG00000118523	CCN2	cellular communication network factor 2
chr7	18058363	18058381	19	*	820	437	Distal Intergenic	7	18086949	18666923	579975	1	9734	ENST00000417496.6	-28568	ENSG00000048052	HDAC9	histone deacetylase 9
chr7	18065155	18065173	19	*	844	487	Distal Intergenic	7	18086949	18666923	579975	1	9734	ENST00000417496.6	-21776	ENSG00000048052	HDAC9	histone deacetylase 9
chr7	18068601	18068619	19	*	807	414	Distal Intergenic	7	18086949	18666923	579975	1	9734	ENST00000417496.6	-18330	ENSG00000048052	HDAC9	histone deacetylase 9
chr7	18070417	18070435	19	*	804	408	Distal Intergenic	7	18086949	18666923	579975	1	9734	ENST00000417496.6	-16514	ENSG00000048052	HDAC9	histone deacetylase 9
chr7	18070989	18071007	19	*	810	419	Distal Intergenic	7	18086949	18666923	579975	1	9734	ENST00000417496.6	-15942	ENSG00000048052	HDAC9	histone deacetylase 9
chr7	18072678	18072696	19	*	803	406	Distal Intergenic	7	18086949	18666923	579975	1	9734	ENST00000417496.6	-14253	ENSG00000048052	HDAC9	histone deacetylase 9
chr7	18079252	18079270	19	*	855	510	Distal Intergenic	7	18086949	18666923	579975	1	9734	ENST00000417496.6	-7679	ENSG00000048052	HDAC9	histone deacetylase 9
chr7	18079462	18079480	19	*	814	426	Distal Intergenic	7	18086949	18666923	579975	1	9734	ENST00000417496.6	-7469	ENSG00000048052	HDAC9	histone deacetylase 9
chr7	18223721	18223739	19	*	844	487	Intron	7	18290092	18585326	295235	1	9734	ENST00000433709.6	-66353	ENSG00000048052	HDAC9	histone deacetylase 9
chr7	18233760	18233778	19	*	871	547	Intron	7	18290092	18585326	295235	1	9734	ENST00000433709.6	-56314	ENSG00000048052	HDAC9	histone deacetylase 9
chr7	18238073	18238091	19	*	809	416	Intron	7	18290092	18585326	295235	1	9734	ENST00000433709.6	-52001	ENSG00000048052	HDAC9	histone deacetylase 9
chr7	18238334	18238352	19	*	828	453	Intron	7	18290092	18585326	295235	1	9734	ENST00000433709.6	-51740	ENSG00000048052	HDAC9	histone deacetylase 9
chr7	18245112	18245130	19	*	809	417	Intron	7	18290092	18585326	295235	1	9734	ENST00000433709.6	-44962	ENSG00000048052	HDAC9	histone deacetylase 9
chr7	18255071	18255089	19	*	820	437	Intron	7	18290092	18585326	295235	1	9734	ENST00000433709.6	-35003	ENSG00000048052	HDAC9	histone deacetylase 9
chr7	18259111	18259129	19	*	816	431	Intron	7	18290092	18585326	295235	1	9734	ENST00000433709.6	-30963	ENSG00000048052	HDAC9	histone deacetylase 9
chr7	18273208	18273226	19	*	815	428	Intron	7	18290092	18585326	295235	1	9734	ENST00000433709.6	-16866	ENSG00000048052	HDAC9	histone deacetylase 9
chr7	18274111	18274129	19	*	808	414	Intron	7	18290092	18585326	295235	1	9734	ENST00000433709.6	-15963	ENSG00000048052	HDAC9	histone deacetylase 9
chr7	18274857	18274875	19	*	801	402	Intron	7	18290092	18585326	295235	1	9734	ENST00000433709.6	-15217	ENSG00000048052	HDAC9	histone deacetylase 9
chr7	18287637	18287655	19	*	800	401	Intron	7	18290092	18585326	295235	1	9734	ENST00000433709.6	-2437	ENSG00000048052	HDAC9	histone deacetylase 9
chr7	18288321	18288339	19	*	887	587	Intron	7	18290092	18585326	295235	1	9734	ENST00000433709.6	-1753	ENSG00000048052	HDAC9	histone deacetylase 9
chr7	18292353	18292371	19	*	803	405	Intron	7	18290450	18496746	206297	1	9734	ENST00000474742.1	1903	ENSG00000048052	HDAC9	histone deacetylase 9
chr7	18294649	18294667	19	*	809	416	Intron	7	18290450	18496746	206297	1	9734	ENST00000474742.1	4199	ENSG00000048052	HDAC9	histone deacetylase 9
chr7	18337738	18337756	19	*	805	409	Intron	7	18290450	18496746	206297	1	9734	ENST00000474742.1	47288	ENSG00000048052	HDAC9	histone deacetylase 9
chr7	18341380	18341398	19	*	834	465	Intron	7	18290450	18496746	206297	1	9734	ENST00000474742.1	50930	ENSG00000048052	HDAC9	histone deacetylase 9
chr7	18344709	18344727	19	*	822	441	Intron	7	18290450	18496746	206297	1	9734	ENST00000474742.1	54259	ENSG00000048052	HDAC9	histone deacetylase 9
chr7	18355798	18355816	19	*	806	411	Intron	7	18290450	18496746	206297	1	9734	ENST00000474742.1	65348	ENSG00000048052	HDAC9	histone deacetylase 9
chr7	18367296	18367314	19	*	800	400	Intron	7	18290450	18496746	206297	1	9734	ENST00000474742.1	76846	ENSG00000048052	HDAC9	histone deacetylase 9
chr7	18367643	18367661	19	*	928	706	Intron	7	18290450	18496746	206297	1	9734	ENST00000474742.1	77193	ENSG00000048052	HDAC9	histone deacetylase 9
chr7	18375327	18375345	19	*	807	414	Intron	7	18290450	18496746	206297	1	9734	ENST00000474742.1	84877	ENSG00000048052	HDAC9	histone deacetylase 9
chr7	18384789	18384807	19	*	809	417	Intron	7	18290450	18496746	206297	1	9734	ENST00000474742.1	94339	ENSG00000048052	HDAC9	histone deacetylase 9
chr7	18391758	18391776	19	*	806	412	Intron	7	18290450	18496746	206297	1	9734	ENST00000474742.1	101308	ENSG00000048052	HDAC9	histone deacetylase 9
chr7	18416153	18416171	19	*	810	419	Intron	7	18495710	18591544	95835	1	9734	ENST00000413380.5	-79539	ENSG00000048052	HDAC9	histone deacetylase 9
chr7	18420987	18421005	19	*	903	629	Intron	7	18495710	18591544	95835	1	9734	ENST00000413380.5	-74705	ENSG00000048052	HDAC9	histone deacetylase 9
chr7	18429666	18429684	19	*	814	426	Intron	7	18495710	18591544	95835	1	9734	ENST00000413380.5	-66026	ENSG00000048052	HDAC9	histone deacetylase 9
chr7	18431011	18431029	19	*	803	407	Intron	7	18495710	18591544	95835	1	9734	ENST00000413380.5	-64681	ENSG00000048052	HDAC9	histone deacetylase 9
chr7	18435373	18435391	19	*	804	408	Intron	7	18495710	18591544	95835	1	9734	ENST00000413380.5	-60319	ENSG00000048052	HDAC9	histone deacetylase 9
chr7	18435619	18435637	19	*	802	404	Intron	7	18495710	18591544	95835	1	9734	ENST00000413380.5	-60073	ENSG00000048052	HDAC9	histone deacetylase 9
chr7	18435813	18435831	19	*	809	417	Intron	7	18495710	18591544	95835	1	9734	ENST00000413380.5	-59879	ENSG00000048052	HDAC9	histone deacetylase 9
chr7	18438574	18438592	19	*	809	417	Intron	7	18495710	18591544	95835	1	9734	ENST00000413380.5	-57118	ENSG00000048052	HDAC9	histone deacetylase 9
chr7	18440326	18440344	19	*	810	419	Intron	7	18495710	18591544	95835	1	9734	ENST00000413380.5	-55366	ENSG00000048052	HDAC9	histone deacetylase 9
chr7	18449166	18449184	19	*	833	463	Intron	7	18495710	18591544	95835	1	9734	ENST00000413380.5	-46526	ENSG00000048052	HDAC9	histone deacetylase 9
chr7	18464521	18464539	19	*	828	454	Intron	7	18495710	18591544	95835	1	9734	ENST00000413380.5	-31171	ENSG00000048052	HDAC9	histone deacetylase 9
chr7	18470050	18470068	19	*	804	408	Intron	7	18495710	18591544	95835	1	9734	ENST00000413380.5	-25642	ENSG00000048052	HDAC9	histone deacetylase 9
chr7	18480931	18480949	19	*	834	466	Intron	7	18495710	18591544	95835	1	9734	ENST00000413380.5	-14761	ENSG00000048052	HDAC9	histone deacetylase 9
chr7	18483291	18483309	19	*	805	410	Intron	7	18495710	18591544	95835	1	9734	ENST00000413380.5	-12401	ENSG00000048052	HDAC9	histone deacetylase 9
chr7	18484713	18484731	19	*	807	413	Intron	7	18495710	18591544	95835	1	9734	ENST00000413380.5	-10979	ENSG00000048052	HDAC9	histone deacetylase 9
chr7	18486753	18486771	19	*	807	412	Intron	7	18495710	18591544	95835	1	9734	ENST00000413380.5	-8939	ENSG00000048052	HDAC9	histone deacetylase 9
chr7	18493222	18493240	19	*	805	410	Intron	7	18495710	18591544	95835	1	9734	ENST00000413380.5	-2470	ENSG00000048052	HDAC9	histone deacetylase 9
chr7	18504446	18504464	19	*	808	414	Intron	7	18502608	18518071	15464	1	9734	ENST00000471887.1	1838	ENSG00000048052	HDAC9	histone deacetylase 9
chr7	18520658	18520676	19	*	812	422	Intron	7	18509313	18666979	157667	1	9734	ENST00000524023.1	11345	ENSG00000048052	HDAC9	histone deacetylase 9
chr7	18525225	18525243	19	*	804	408	Intron	7	18509313	18666979	157667	1	9734	ENST00000524023.1	15912	ENSG00000048052	HDAC9	histone deacetylase 9
chr7	18534267	18534285	19	*	803	405	Intron	7	18509313	18666979	157667	1	9734	ENST00000524023.1	24954	ENSG00000048052	HDAC9	histone deacetylase 9
chr7	18534404	18534422	19	*	836	469	Intron	7	18509313	18666979	157667	1	9734	ENST00000524023.1	25091	ENSG00000048052	HDAC9	histone deacetylase 9
chr7	18538966	18538984	19	*	806	412	Intron	7	18509313	18666979	157667	1	9734	ENST00000524023.1	29653	ENSG00000048052	HDAC9	histone deacetylase 9
chr7	18546134	18546152	19	*	800	401	Intron	7	18509313	18666979	157667	1	9734	ENST00000524023.1	36821	ENSG00000048052	HDAC9	histone deacetylase 9
chr7	18557854	18557872	19	*	818	434	Intron	7	18509313	18666979	157667	1	9734	ENST00000524023.1	48541	ENSG00000048052	HDAC9	histone deacetylase 9
chr7	18559118	18559136	19	*	824	446	Intron	7	18509313	18666979	157667	1	9734	ENST00000524023.1	49805	ENSG00000048052	HDAC9	histone deacetylase 9
chr7	18593469	18593487	19	*	810	419	Intron	7	18509313	18666979	157667	1	9734	ENST00000524023.1	84156	ENSG00000048052	HDAC9	histone deacetylase 9
chr7	18617619	18617637	19	*	802	404	Intron	7	18509313	18666979	157667	1	9734	ENST00000524023.1	108306	ENSG00000048052	HDAC9	histone deacetylase 9
chr7	18617629	18617647	19	*	882	575	Intron	7	18509313	18666979	157667	1	9734	ENST00000524023.1	108316	ENSG00000048052	HDAC9	histone deacetylase 9
chr7	18620170	18620188	19	*	807	413	Intron	7	18509313	18666979	157667	1	9734	ENST00000524023.1	110857	ENSG00000048052	HDAC9	histone deacetylase 9
chr7	18625801	18625819	19	*	808	414	Intron	7	18509313	18666979	157667	1	9734	ENST00000524023.1	116488	ENSG00000048052	HDAC9	histone deacetylase 9
chr7	18661167	18661185	19	*	805	410	Intron	7	18793159	18997299	204141	1	9734	ENST00000490851.5	-131974	ENSG00000048052	HDAC9	histone deacetylase 9
chr7	18682433	18682451	19	*	808	414	Intron	7	18793159	18997299	204141	1	9734	ENST00000490851.5	-110708	ENSG00000048052	HDAC9	histone deacetylase 9
chr7	18686417	18686435	19	*	841	480	Intron	7	18793159	18997299	204141	1	9734	ENST00000490851.5	-106724	ENSG00000048052	HDAC9	histone deacetylase 9
chr7	18703556	18703574	19	*	805	409	Intron	7	18793159	18997299	204141	1	9734	ENST00000490851.5	-89585	ENSG00000048052	HDAC9	histone deacetylase 9
chr7	18715171	18715189	19	*	805	410	Intron	7	18793159	18997299	204141	1	9734	ENST00000490851.5	-77970	ENSG00000048052	HDAC9	histone deacetylase 9
chr7	18715633	18715651	19	*	821	440	Intron	7	18793159	18997299	204141	1	9734	ENST00000490851.5	-77508	ENSG00000048052	HDAC9	histone deacetylase 9
chr7	18717573	18717591	19	*	808	414	Intron	7	18793159	18997299	204141	1	9734	ENST00000490851.5	-75568	ENSG00000048052	HDAC9	histone deacetylase 9
chr7	18718577	18718595	19	*	809	417	Intron	7	18793159	18997299	204141	1	9734	ENST00000490851.5	-74564	ENSG00000048052	HDAC9	histone deacetylase 9
chr7	18733109	18733127	19	*	802	404	Intron	7	18793159	18997299	204141	1	9734	ENST00000490851.5	-60032	ENSG00000048052	HDAC9	histone deacetylase 9
chr7	18733155	18733173	19	*	800	401	Intron	7	18793159	18997299	204141	1	9734	ENST00000490851.5	-59986	ENSG00000048052	HDAC9	histone deacetylase 9
chr7	18734691	18734709	19	*	806	411	Intron	7	18793159	18997299	204141	1	9734	ENST00000490851.5	-58450	ENSG00000048052	HDAC9	histone deacetylase 9
chr7	18763352	18763370	19	*	849	497	Intron	7	18793159	18997299	204141	1	9734	ENST00000490851.5	-29789	ENSG00000048052	HDAC9	histone deacetylase 9
chr7	18783494	18783512	19	*	846	491	Intron	7	18793159	18997299	204141	1	9734	ENST00000490851.5	-9647	ENSG00000048052	HDAC9	histone deacetylase 9
chr7	18804264	18804282	19	*	874	553	Intron	7	18793159	18997299	204141	1	9734	ENST00000490851.5	11105	ENSG00000048052	HDAC9	histone deacetylase 9
chr7	18816425	18816443	19	*	813	425	Intron	7	18835909	18907034	71126	1	9734	ENST00000483142.5	-19466	ENSG00000048052	HDAC9	histone deacetylase 9
chr7	18827052	18827070	19	*	807	414	Intron	7	18835909	18907034	71126	1	9734	ENST00000483142.5	-8839	ENSG00000048052	HDAC9	histone deacetylase 9
chr7	18828353	18828371	19	*	815	427	Intron	7	18835909	18907034	71126	1	9734	ENST00000483142.5	-7538	ENSG00000048052	HDAC9	histone deacetylase 9
chr7	18843995	18844013	19	*	805	409	Intron	7	18851400	18996343	144944	1	9734	ENST00000496026.1	-7387	ENSG00000048052	HDAC9	histone deacetylase 9
chr7	18852192	18852210	19	*	813	425	Intron	7	18851400	18996343	144944	1	9734	ENST00000496026.1	792	ENSG00000048052	HDAC9	histone deacetylase 9
chr7	18858316	18858334	19	*	827	452	Intron	7	18851400	18996343	144944	1	9734	ENST00000496026.1	6916	ENSG00000048052	HDAC9	histone deacetylase 9
chr7	18861292	18861310	19	*	815	429	Intron	7	18851400	18996343	144944	1	9734	ENST00000496026.1	9892	ENSG00000048052	HDAC9	histone deacetylase 9
chr7	18874804	18874822	19	*	804	408	Intron	7	18851400	18996343	144944	1	9734	ENST00000496026.1	23404	ENSG00000048052	HDAC9	histone deacetylase 9
chr7	22696000	22696018	19	*	830	457	Intron	7	22725884	22732002	6119	1	3569	ENST00000404625.5	-29866	ENSG00000136244	IL6	interleukin 6
chr7	22698623	22698641	19	*	811	420	Intron	7	22725884	22732002	6119	1	3569	ENST00000404625.5	-27243	ENSG00000136244	IL6	interleukin 6
chr7	22700595	22700613	19	*	831	460	Intron	7	22725884	22732002	6119	1	3569	ENST00000404625.5	-25271	ENSG00000136244	IL6	interleukin 6
chr7	22740001	22740019	19	*	802	403	Distal Intergenic	7	22728500	22729788	1289	1	3569	ENST00000464710.1	11501	ENSG00000136244	IL6	interleukin 6
chr7	22746687	22746705	19	*	852	504	Distal Intergenic	7	22728500	22729788	1289	1	3569	ENST00000464710.1	18187	ENSG00000136244	IL6	interleukin 6
chr7	22746697	22746715	19	*	847	493	Distal Intergenic	7	22728500	22729788	1289	1	3569	ENST00000464710.1	18197	ENSG00000136244	IL6	interleukin 6
chr7	22746707	22746725	19	*	914	662	Distal Intergenic	7	22728500	22729788	1289	1	3569	ENST00000464710.1	18207	ENSG00000136244	IL6	interleukin 6
chr7	22751584	22751602	19	*	830	457	Distal Intergenic	7	22728500	22729788	1289	1	3569	ENST00000464710.1	23084	ENSG00000136244	IL6	interleukin 6
chr7	22758686	22758704	19	*	801	403	Distal Intergenic	7	22728500	22729788	1289	1	3569	ENST00000464710.1	30186	ENSG00000136244	IL6	interleukin 6
chr7	22762328	22762346	19	*	804	407	Distal Intergenic	7	22728500	22729788	1289	1	3569	ENST00000464710.1	33828	ENSG00000136244	IL6	interleukin 6
chr7	141877240	141877258	19	*	806	411	Distal Intergenic	7	141907813	142021080	113268	1	8972	ENST00000465654.5	-30555	ENSG00000257335	MGAM	maltase-glucoamylase
chr7	141882614	141882632	19	*	803	406	Distal Intergenic	7	141907813	142021080	113268	1	8972	ENST00000465654.5	-25181	ENSG00000257335	MGAM	maltase-glucoamylase
chr7	141885126	141885144	19	*	844	486	Distal Intergenic	7	141907813	142021080	113268	1	8972	ENST00000465654.5	-22669	ENSG00000257335	MGAM	maltase-glucoamylase
chr7	141907129	141907147	19	*	808	416	Distal Intergenic	7	141907813	142021080	113268	1	8972	ENST00000465654.5	-666	ENSG00000257335	MGAM	maltase-glucoamylase
chr7	141907139	141907157	19	*	809	417	Distal Intergenic	7	141907813	142021080	113268	1	8972	ENST00000465654.5	-656	ENSG00000257335	MGAM	maltase-glucoamylase
chr7	141988726	141988744	19	*	815	428	Intron	7	141995838	142106747	110910	1	8972	ENST00000549489.6	-7094	ENSG00000257335	MGAM	maltase-glucoamylase
chr7	141989506	141989524	19	*	803	406	Intron	7	141995838	142106747	110910	1	8972	ENST00000549489.6	-6314	ENSG00000257335	MGAM	maltase-glucoamylase
chr7	142000253	142000271	19	*	800	400	Intron	7	141995879	142106747	110869	1	8972	ENST00000475668.6	4374	ENSG00000257335	MGAM	maltase-glucoamylase
chr7	142005000	142005018	19	*	810	419	Intron	7	141995879	142106747	110869	1	8972	ENST00000475668.6	9121	ENSG00000257335	MGAM	maltase-glucoamylase
chr7	142007159	142007177	19	*	865	533	Intron	7	141995879	142106747	110869	1	8972	ENST00000475668.6	11280	ENSG00000257335	MGAM	maltase-glucoamylase
chr7	142011044	142011062	19	*	821	440	Intron	7	141995879	142106747	110869	1	8972	ENST00000475668.6	15165	ENSG00000257335	MGAM	maltase-glucoamylase
chr7	142024644	142024662	19	*	805	409	Intron	7	142030227	142031794	1568	1	8972	ENST00000495045.1	-5565	ENSG00000257335	MGAM	maltase-glucoamylase
chr7	142032533	142032551	19	*	821	441	Intron	7	142030227	142031794	1568	1	8972	ENST00000495045.1	2306	ENSG00000257335	MGAM	maltase-glucoamylase
chr7	142056847	142056865	19	*	800	401	Exon	7	142038546	142040441	1896	1	8972	ENST00000490593.1	18301	ENSG00000257335	MGAM	maltase-glucoamylase
chr7	142057750	142057768	19	*	812	423	Intron	7	142038546	142040441	1896	1	8972	ENST00000490593.1	19204	ENSG00000257335	MGAM	maltase-glucoamylase
chr7	142068653	142068671	19	*	809	417	Exon	7	142094774	142096010	1237	1	8972	ENST00000485078.1	-26103	ENSG00000257335	MGAM	maltase-glucoamylase
chr7	142083318	142083336	19	*	800	401	Exon	7	142094774	142096010	1237	1	8972	ENST00000485078.1	-11438	ENSG00000257335	MGAM	maltase-glucoamylase
chr7	142097599	142097617	19	*	809	417	Exon	7	142094774	142096010	1237	1	8972	ENST00000485078.1	2825	ENSG00000257335	MGAM	maltase-glucoamylase
chr7	142101765	142101783	19	*	808	414	Intron	7	142094774	142096010	1237	1	8972	ENST00000485078.1	6991	ENSG00000257335	MGAM	maltase-glucoamylase
chr8	94938782	94938800	19	*	807	413	Intron	8	94925972	94949366	23395	2	94241	ENST00000448464.6	10566	ENSG00000164938	TP53INP1	tumor protein p53 inducible nuclear protein 1
chr8	94949543	94949561	19	*	800	401	Promoter	8	94925972	94949378	23407	2	94241	ENST00000342697.5	-165	ENSG00000164938	TP53INP1	tumor protein p53 inducible nuclear protein 1
chr8	107041213	107041231	19	*	807	414	Distal Intergenic	8	107284519	107295541	11023	2	284	ENST00000522400.1	254310	ENSG00000154188	ANGPT1	angiopoietin 1
chr8	107042076	107042094	19	*	800	401	Distal Intergenic	8	107284519	107295541	11023	2	284	ENST00000522400.1	253447	ENSG00000154188	ANGPT1	angiopoietin 1
chr8	107042132	107042150	19	*	802	404	Distal Intergenic	8	107284519	107295541	11023	2	284	ENST00000522400.1	253391	ENSG00000154188	ANGPT1	angiopoietin 1
chr8	107045304	107045322	19	*	869	543	Distal Intergenic	8	107284519	107295541	11023	2	284	ENST00000522400.1	250219	ENSG00000154188	ANGPT1	angiopoietin 1
chr8	107050156	107050174	19	*	803	406	Distal Intergenic	8	107284519	107295541	11023	2	284	ENST00000522400.1	245367	ENSG00000154188	ANGPT1	angiopoietin 1
chr8	107054820	107054838	19	*	803	406	Distal Intergenic	8	107284519	107295541	11023	2	284	ENST00000522400.1	240703	ENSG00000154188	ANGPT1	angiopoietin 1
chr8	107058402	107058420	19	*	803	406	Distal Intergenic	8	107284519	107295541	11023	2	284	ENST00000522400.1	237121	ENSG00000154188	ANGPT1	angiopoietin 1
chr8	107071303	107071321	19	*	803	407	Distal Intergenic	8	107284519	107295541	11023	2	284	ENST00000522400.1	224220	ENSG00000154188	ANGPT1	angiopoietin 1
chr8	107093966	107093984	19	*	802	405	Distal Intergenic	8	107284519	107295541	11023	2	284	ENST00000522400.1	201557	ENSG00000154188	ANGPT1	angiopoietin 1
chr8	107103034	107103052	19	*	820	438	Distal Intergenic	8	107284519	107295541	11023	2	284	ENST00000522400.1	192489	ENSG00000154188	ANGPT1	angiopoietin 1
chr8	107104845	107104863	19	*	807	413	Distal Intergenic	8	107284519	107295541	11023	2	284	ENST00000522400.1	190678	ENSG00000154188	ANGPT1	angiopoietin 1
chr8	107107582	107107600	19	*	800	401	Distal Intergenic	8	107284519	107295541	11023	2	284	ENST00000522400.1	187941	ENSG00000154188	ANGPT1	angiopoietin 1
chr8	107115672	107115690	19	*	812	422	Distal Intergenic	8	107284519	107295541	11023	2	284	ENST00000522400.1	179851	ENSG00000154188	ANGPT1	angiopoietin 1
chr8	107116688	107116706	19	*	807	413	Distal Intergenic	8	107284519	107295541	11023	2	284	ENST00000522400.1	178835	ENSG00000154188	ANGPT1	angiopoietin 1
chr8	107142948	107142966	19	*	802	404	Distal Intergenic	8	107284519	107295541	11023	2	284	ENST00000522400.1	152575	ENSG00000154188	ANGPT1	angiopoietin 1
chr8	107181027	107181045	19	*	814	426	Distal Intergenic	8	107284519	107295541	11023	2	284	ENST00000522400.1	114496	ENSG00000154188	ANGPT1	angiopoietin 1
chr8	107183557	107183575	19	*	811	421	Distal Intergenic	8	107284519	107295541	11023	2	284	ENST00000522400.1	111966	ENSG00000154188	ANGPT1	angiopoietin 1
chr8	107184625	107184643	19	*	808	414	Distal Intergenic	8	107284519	107295541	11023	2	284	ENST00000522400.1	110898	ENSG00000154188	ANGPT1	angiopoietin 1
chr8	107187602	107187620	19	*	805	410	Intron	8	107284519	107295541	11023	2	284	ENST00000522400.1	107921	ENSG00000154188	ANGPT1	angiopoietin 1
chr8	107192607	107192625	19	*	806	412	Intron	8	107284519	107295541	11023	2	284	ENST00000522400.1	102916	ENSG00000154188	ANGPT1	angiopoietin 1
chr8	107201371	107201389	19	*	812	423	Distal Intergenic	8	107284519	107295541	11023	2	284	ENST00000522400.1	94152	ENSG00000154188	ANGPT1	angiopoietin 1
chr8	107210402	107210420	19	*	857	516	Distal Intergenic	8	107284519	107295541	11023	2	284	ENST00000522400.1	85121	ENSG00000154188	ANGPT1	angiopoietin 1
chr8	107210412	107210430	19	*	825	447	Distal Intergenic	8	107284519	107295541	11023	2	284	ENST00000522400.1	85111	ENSG00000154188	ANGPT1	angiopoietin 1
chr8	107212792	107212810	19	*	837	471	Distal Intergenic	8	107284519	107295541	11023	2	284	ENST00000522400.1	82731	ENSG00000154188	ANGPT1	angiopoietin 1
chr8	107217247	107217265	19	*	841	481	Distal Intergenic	8	107284519	107295541	11023	2	284	ENST00000522400.1	78276	ENSG00000154188	ANGPT1	angiopoietin 1
chr8	107217390	107217408	19	*	819	437	Distal Intergenic	8	107284519	107295541	11023	2	284	ENST00000522400.1	78133	ENSG00000154188	ANGPT1	angiopoietin 1
chr8	107225934	107225952	19	*	825	448	Distal Intergenic	8	107284519	107295541	11023	2	284	ENST00000522400.1	69589	ENSG00000154188	ANGPT1	angiopoietin 1
chr8	107227118	107227136	19	*	832	462	Distal Intergenic	8	107284519	107295541	11023	2	284	ENST00000522400.1	68405	ENSG00000154188	ANGPT1	angiopoietin 1
chr8	107238050	107238068	19	*	826	450	Distal Intergenic	8	107284519	107295541	11023	2	284	ENST00000522400.1	57473	ENSG00000154188	ANGPT1	angiopoietin 1
chr8	107246142	107246160	19	*	803	406	Distal Intergenic	8	107284519	107295541	11023	2	284	ENST00000522400.1	49381	ENSG00000154188	ANGPT1	angiopoietin 1
chr8	107252107	107252125	19	*	812	423	Intron	8	107284519	107295541	11023	2	284	ENST00000522400.1	43416	ENSG00000154188	ANGPT1	angiopoietin 1
chr8	107270602	107270620	19	*	817	432	Intron	8	107284519	107295541	11023	2	284	ENST00000522400.1	24921	ENSG00000154188	ANGPT1	angiopoietin 1
chr8	107278879	107278897	19	*	866	536	Intron	8	107284519	107295541	11023	2	284	ENST00000522400.1	16644	ENSG00000154188	ANGPT1	angiopoietin 1
chr8	107282464	107282482	19	*	849	497	Intron	8	107284519	107295541	11023	2	284	ENST00000522400.1	13059	ENSG00000154188	ANGPT1	angiopoietin 1
chr8	107282985	107283003	19	*	849	497	Intron	8	107284519	107295541	11023	2	284	ENST00000522400.1	12538	ENSG00000154188	ANGPT1	angiopoietin 1
chr8	107287467	107287485	19	*	813	425	Intron	8	107284519	107295541	11023	2	284	ENST00000522400.1	8056	ENSG00000154188	ANGPT1	angiopoietin 1
chr8	107288782	107288800	19	*	828	454	Intron	8	107284519	107295541	11023	2	284	ENST00000522400.1	6741	ENSG00000154188	ANGPT1	angiopoietin 1
chr8	107294941	107294959	19	*	800	401	Exon	8	107284519	107295541	11023	2	284	ENST00000522400.1	582	ENSG00000154188	ANGPT1	angiopoietin 1
chr8	107296716	107296734	19	*	873	552	Intron	8	107284519	107295541	11023	2	284	ENST00000522400.1	-1175	ENSG00000154188	ANGPT1	angiopoietin 1
chr8	107299122	107299140	19	*	814	427	Intron	8	107284519	107295541	11023	2	284	ENST00000522400.1	-3581	ENSG00000154188	ANGPT1	angiopoietin 1
chr8	107302973	107302991	19	*	810	419	Intron	8	107284519	107295541	11023	2	284	ENST00000522400.1	-7432	ENSG00000154188	ANGPT1	angiopoietin 1
chr8	107313317	107313335	19	*	807	413	Intron	8	107251527	107321989	70463	2	284	ENST00000518386.5	8654	ENSG00000154188	ANGPT1	angiopoietin 1
chr8	107317772	107317790	19	*	808	414	Intron	8	107251527	107321989	70463	2	284	ENST00000518386.5	4199	ENSG00000154188	ANGPT1	angiopoietin 1
chr8	107324121	107324139	19	*	829	456	Intron	8	107283997	107321993	37997	2	284	ENST00000521950.1	-2128	ENSG00000154188	ANGPT1	angiopoietin 1
chr8	107334864	107334882	19	*	826	450	Intron	8	107251512	107336522	85011	2	284	ENST00000520052.1	1640	ENSG00000154188	ANGPT1	angiopoietin 1
chr8	107342204	107342222	19	*	828	454	Intron	8	107251512	107336522	85011	2	284	ENST00000520734.5	-5682	ENSG00000154188	ANGPT1	angiopoietin 1
chr8	107348858	107348876	19	*	815	428	Intron	8	107251512	107336522	85011	2	284	ENST00000520734.5	-12336	ENSG00000154188	ANGPT1	angiopoietin 1
chr8	107356701	107356719	19	*	808	415	Intron	8	107251512	107336522	85011	2	284	ENST00000520734.5	-20179	ENSG00000154188	ANGPT1	angiopoietin 1
chr8	107373408	107373426	19	*	813	424	Intron	8	107251512	107336522	85011	2	284	ENST00000520734.5	-36886	ENSG00000154188	ANGPT1	angiopoietin 1
chr8	107376113	107376131	19	*	811	421	Intron	8	107251512	107336522	85011	2	284	ENST00000520734.5	-39591	ENSG00000154188	ANGPT1	angiopoietin 1
chr8	107391618	107391636	19	*	806	412	Intron	8	107251512	107336522	85011	2	284	ENST00000520734.5	-55096	ENSG00000154188	ANGPT1	angiopoietin 1
chr8	107391790	107391808	19	*	807	414	Intron	8	107251512	107336522	85011	2	284	ENST00000520734.5	-55268	ENSG00000154188	ANGPT1	angiopoietin 1
chr8	107399360	107399378	19	*	802	404	Intron	8	107251512	107336522	85011	2	284	ENST00000520734.5	-62838	ENSG00000154188	ANGPT1	angiopoietin 1
chr8	107405089	107405107	19	*	802	403	Intron	8	107251512	107336522	85011	2	284	ENST00000520734.5	-68567	ENSG00000154188	ANGPT1	angiopoietin 1
chr8	107419522	107419540	19	*	817	432	Intron	8	107346983	107494995	148013	2	284	ENST00000520033.1	75455	ENSG00000154188	ANGPT1	angiopoietin 1
chr8	107425353	107425371	19	*	802	403	Intron	8	107346983	107494995	148013	2	284	ENST00000520033.1	69624	ENSG00000154188	ANGPT1	angiopoietin 1
chr8	107429179	107429197	19	*	823	443	Intron	8	107346983	107494995	148013	2	284	ENST00000520033.1	65798	ENSG00000154188	ANGPT1	angiopoietin 1
chr8	107431499	107431517	19	*	826	449	Intron	8	107346983	107494995	148013	2	284	ENST00000520033.1	63478	ENSG00000154188	ANGPT1	angiopoietin 1
chr8	107433424	107433442	19	*	900	623	Intron	8	107346983	107494995	148013	2	284	ENST00000520033.1	61553	ENSG00000154188	ANGPT1	angiopoietin 1
chr8	107440682	107440700	19	*	859	519	Intron	8	107346983	107494995	148013	2	284	ENST00000520033.1	54295	ENSG00000154188	ANGPT1	angiopoietin 1
chr8	107448807	107448825	19	*	802	403	Intron	8	107346983	107494995	148013	2	284	ENST00000520033.1	46170	ENSG00000154188	ANGPT1	angiopoietin 1
chr8	107449511	107449529	19	*	807	413	Intron	8	107346983	107494995	148013	2	284	ENST00000520033.1	45466	ENSG00000154188	ANGPT1	angiopoietin 1
chr8	107459689	107459707	19	*	852	504	Intron	8	107346983	107494995	148013	2	284	ENST00000520033.1	35288	ENSG00000154188	ANGPT1	angiopoietin 1
chr8	107460094	107460112	19	*	835	467	Intron	8	107346983	107494995	148013	2	284	ENST00000520033.1	34883	ENSG00000154188	ANGPT1	angiopoietin 1
chr8	107461871	107461889	19	*	815	428	Intron	8	107346983	107494995	148013	2	284	ENST00000520033.1	33106	ENSG00000154188	ANGPT1	angiopoietin 1
chr8	107465608	107465626	19	*	803	405	Intron	8	107346983	107494995	148013	2	284	ENST00000520033.1	29369	ENSG00000154188	ANGPT1	angiopoietin 1
chr8	107471084	107471102	19	*	837	473	Intron	8	107346983	107494995	148013	2	284	ENST00000520033.1	23893	ENSG00000154188	ANGPT1	angiopoietin 1
chr8	107479248	107479266	19	*	819	435	Intron	8	107346983	107494995	148013	2	284	ENST00000520033.1	15729	ENSG00000154188	ANGPT1	angiopoietin 1
chr8	107489375	107489393	19	*	827	452	Intron	8	107346983	107494995	148013	2	284	ENST00000520033.1	5602	ENSG00000154188	ANGPT1	angiopoietin 1
chr8	107490487	107490505	19	*	801	402	Intron	8	107346983	107494995	148013	2	284	ENST00000520033.1	4490	ENSG00000154188	ANGPT1	angiopoietin 1
chr8	107496553	107496571	19	*	803	405	Intron	8	107249482	107497918	248437	2	284	ENST00000517746.6	1347	ENSG00000154188	ANGPT1	angiopoietin 1
chr8	107507988	107508006	19	*	852	503	Distal Intergenic	8	107249493	107498055	248563	2	284	ENST00000297450.7	-9933	ENSG00000154188	ANGPT1	angiopoietin 1
chr8	107515509	107515527	19	*	812	423	Distal Intergenic	8	107249493	107498055	248563	2	284	ENST00000297450.7	-17454	ENSG00000154188	ANGPT1	angiopoietin 1
chr8	107532764	107532782	19	*	823	443	Distal Intergenic	8	107249493	107498055	248563	2	284	ENST00000297450.7	-34709	ENSG00000154188	ANGPT1	angiopoietin 1
chr8	107538087	107538105	19	*	812	422	Distal Intergenic	8	107249493	107498055	248563	2	284	ENST00000297450.7	-40032	ENSG00000154188	ANGPT1	angiopoietin 1
chr8	107543828	107543846	19	*	816	430	Distal Intergenic	8	107249493	107498055	248563	2	284	ENST00000297450.7	-45773	ENSG00000154188	ANGPT1	angiopoietin 1
chr8	107552948	107552966	19	*	804	408	Distal Intergenic	8	107249493	107498055	248563	2	284	ENST00000297450.7	-54893	ENSG00000154188	ANGPT1	angiopoietin 1
chr8	107560445	107560463	19	*	818	434	Distal Intergenic	8	107249493	107498055	248563	2	284	ENST00000297450.7	-62390	ENSG00000154188	ANGPT1	angiopoietin 1
chr8	107560839	107560857	19	*	808	414	Distal Intergenic	8	107249493	107498055	248563	2	284	ENST00000297450.7	-62784	ENSG00000154188	ANGPT1	angiopoietin 1
chr8	107563147	107563165	19	*	816	430	Distal Intergenic	8	107249493	107498055	248563	2	284	ENST00000297450.7	-65092	ENSG00000154188	ANGPT1	angiopoietin 1
chr8	107606432	107606450	19	*	800	401	Distal Intergenic	8	107249493	107498055	248563	2	284	ENST00000297450.7	-108377	ENSG00000154188	ANGPT1	angiopoietin 1
chr8	107606745	107606763	19	*	808	416	Distal Intergenic	8	107249493	107498055	248563	2	284	ENST00000297450.7	-108690	ENSG00000154188	ANGPT1	angiopoietin 1
chr8	107624457	107624475	19	*	823	444	Distal Intergenic	8	107249493	107498055	248563	2	284	ENST00000297450.7	-126402	ENSG00000154188	ANGPT1	angiopoietin 1
chr8	107631269	107631287	19	*	804	408	Distal Intergenic	8	107249493	107498055	248563	2	284	ENST00000297450.7	-133214	ENSG00000154188	ANGPT1	angiopoietin 1
chr8	107662730	107662748	19	*	824	446	Distal Intergenic	8	107249493	107498055	248563	2	284	ENST00000297450.7	-164675	ENSG00000154188	ANGPT1	angiopoietin 1
chr8	107671918	107671936	19	*	823	443	Distal Intergenic	8	107249493	107498055	248563	2	284	ENST00000297450.7	-173863	ENSG00000154188	ANGPT1	angiopoietin 1
chr8	107677802	107677820	19	*	875	556	Distal Intergenic	8	107249493	107498055	248563	2	284	ENST00000297450.7	-179747	ENSG00000154188	ANGPT1	angiopoietin 1
chr8	107689495	107689513	19	*	843	484	Distal Intergenic	8	107249493	107498055	248563	2	284	ENST00000297450.7	-191440	ENSG00000154188	ANGPT1	angiopoietin 1
chr8	107690822	107690840	19	*	817	431	Distal Intergenic	8	107249493	107498055	248563	2	284	ENST00000297450.7	-192767	ENSG00000154188	ANGPT1	angiopoietin 1
chr8	107699890	107699908	19	*	813	424	Distal Intergenic	8	107249493	107498055	248563	2	284	ENST00000297450.7	-201835	ENSG00000154188	ANGPT1	angiopoietin 1
chr8	107712379	107712397	19	*	803	406	Distal Intergenic	8	107249493	107498055	248563	2	284	ENST00000297450.7	-214324	ENSG00000154188	ANGPT1	angiopoietin 1
chr8	107724377	107724395	19	*	819	436	Distal Intergenic	8	107249493	107498055	248563	2	284	ENST00000297450.7	-226322	ENSG00000154188	ANGPT1	angiopoietin 1
chr8	107730616	107730634	19	*	863	528	Distal Intergenic	8	107249493	107498055	248563	2	284	ENST00000297450.7	-232561	ENSG00000154188	ANGPT1	angiopoietin 1
chr8	107732324	107732342	19	*	804	408	Distal Intergenic	8	107249493	107498055	248563	2	284	ENST00000297450.7	-234269	ENSG00000154188	ANGPT1	angiopoietin 1
chr8	132702660	132702678	19	*	809	416	Intron	8	132685007	132727986	42980	2	137835	ENST00000522780.5	25308	ENSG00000165071	TMEM71	transmembrane protein 71
chr8	132712247	132712265	19	*	809	416	Intron	8	132685007	132727986	42980	2	137835	ENST00000522780.5	15721	ENSG00000165071	TMEM71	transmembrane protein 71
chr8	132712628	132712646	19	*	811	421	Intron	8	132685007	132727986	42980	2	137835	ENST00000522780.5	15340	ENSG00000165071	TMEM71	transmembrane protein 71
chr8	132717931	132717949	19	*	809	417	Intron	8	132685007	132727986	42980	2	137835	ENST00000522780.5	10037	ENSG00000165071	TMEM71	transmembrane protein 71
[truncated: 93 more rows]
