# Supplementary material for: Genome-Wide Analysis of p53 Targets Reveals SCN2A as a Novel Player in p53-Induced Cell Arrest in HPV-Positive Cells
Source: Viruses. 2024 Oct 31;16(11):1725. doi: 10.3390/v16111725 (PMC11598893; doi:10.3390/v16111725)
Supplement: Supplementary file 1 [file viruses-16-01725-s001.zip › TableS3.xlsx]

## Sheet: confrimed BSs in HeLa
seqnames	start	end	width	strand	score1	score2	annotation	geneChr	geneStart	geneEnd	geneLength	geneStrand	geneId	transcriptId	distanceToTSS	ENSEMBL	SYMBOL	GENENAME
chr1	17309894	17309912	19	*	885	581	Intron	1	17308197	17364004	55808	1	23569	ENST00000375448.4	1697	ENSG00000159339	PADI4	peptidyl arginine deiminase 4
chr1	27343075	27343093	19	*	837	472	Promoter	1	27343228	27347458	4231	1	84958	ENST00000473280.1	-135	ENSG00000142765	SYTL1	synaptotagmin like 1
chr1	30748279	30748297	19	*	904	634	Intron	1	30733889	30746229	12341	2	7805	ENST00000464569.1	-2050	ENSG00000162511	LAPTM5	lysosomal protein transmembrane 5
chr1	40886809	40886827	19	*	887	587	Distal Intergenic	1	40861054	40862363	1310	2	163732	ENST00000372638.4	-24446	ENSG00000179862	CITED4	Cbp/p300 interacting transactivator with Glu/Asp rich carboxy-terminal domain 4
chr1	67686775	67686793	19	*	922	687	Intron	1	67685676	67686586	911	1	1647	ENST00000484245.1	1099	ENSG00000116717	GADD45A	growth arrest and DNA damage inducible alpha
chr1	67725250	67725268	19	*	802	404	Intron	1	67685676	67686586	911	1	1647	ENST00000484245.1	39574	ENSG00000116717	GADD45A	growth arrest and DNA damage inducible alpha
chr1	67725355	67725373	19	*	805	409	Intron	1	67685676	67686586	911	1	1647	ENST00000484245.1	39679	ENSG00000116717	GADD45A	growth arrest and DNA damage inducible alpha
chr1	67738676	67738694	19	*	839	475	Intron	1	67685676	67686586	911	1	1647	ENST00000484245.1	53000	ENSG00000116717	GADD45A	growth arrest and DNA damage inducible alpha
chr1	111738593	111738611	19	*	826	449	Intron	1	111727344	111739253	11910	2	55924	ENST00000527621.1	642	ENSG00000197852	INKA2	inka box actin regulator 2
chr1	161075201	161075219	19	*	843	484	Intron	1	161072140	161074258	2119	2	81607	ENST00000486694.1	-943	ENSG00000143217	NECTIN4	nectin cell adhesion molecule 4
chr1	201469157	201469175	19	*	864	531	Promoter	1	201464278	201469188	4911	2	23612	ENST00000367311.5	13	ENSG00000174307	PHLDA3	pleckstrin homology like domain family A member 3
chr1	201476756	201476774	19	*	830	457	Distal Intergenic	1	201465958	201469237	3280	2	23612	ENST00000367309.1	-7519	ENSG00000174307	PHLDA3	pleckstrin homology like domain family A member 3
chr1	203306683	203306701	19	*	851	500	Intron	1	203305519	203309602	4084	1	7832	ENST00000290551.5	1164	ENSG00000159388	BTG2	BTG anti-proliferation factor 2
chr10	88991309	88991327	19	*	891	599	Promoter	10	88941785	88991339	49555	2	59	ENST00000415557.1	12	ENSG00000107796	ACTA2	actin alpha 2, smooth muscle
chr11	5690551	5690569	19	*	940	745	Promoter	11	5691027	5698476	7450	1	10346	ENST00000414641.5	-458	ENSG00000132274	TRIM22	tripartite motif containing 22
chr11	64843176	64843194	19	*	812	422	Intron	11	64823052	64844653	21602	2	55561	ENST00000342711.6	1459	ENSG00000171219	CDC42BPG	CDC42 binding protein kinase gamma
chr12	68808923	68808941	19	*	822	442	Promoter	12	68809002	68840807	31806	1	4193	ENST00000539479.6	-61	ENSG00000135679	MDM2	MDM2 proto-oncogene
chr12	68808961	68808979	19	*	829	456	Promoter	12	68809002	68840807	31806	1	4193	ENST00000539479.6	-23	ENSG00000135679	MDM2	MDM2 proto-oncogene
chr12	68809223	68809241	19	*	817	433	Promoter	12	68809226	68839849	30624	1	4193	ENST00000348801.7	0	ENSG00000135679	MDM2	MDM2 proto-oncogene
chr15	48861240	48861258	19	*	824	446	Intron	15	48872013	48877281	5269	2	399694	ENST00000559289.1	16023	ENSG00000185634	SHC4	SHC adaptor protein 4
chr15	48868144	48868162	19	*	882	573	Intron	15	48872013	48877281	5269	2	399694	ENST00000559289.1	9119	ENSG00000185634	SHC4	SHC adaptor protein 4
chr16	53011604	53011622	19	*	893	602	Distal Intergenic	16	53042745	53052849	10105	2	105371267	ENST00000619363.2	41227	ENSG00000277639	CHD9NB	uncharacterized LOC105371267
chr16	53041869	53041887	19	*	871	546	Intron	16	53042745	53052849	10105	2	105371267	ENST00000619363.2	10962	ENSG00000277639	CHD9NB	uncharacterized LOC105371267
chr16	53052627	53052645	19	*	832	462	Promoter	16	53042745	53052849	10105	2	105371267	ENST00000619363.2	204	ENSG00000277639	CHD9NB	uncharacterized LOC105371267
chr17	5035435	5035453	19	*	837	472	Promoter	17	5032605	5035432	2828	2	55065	ENST00000424747.1	-3	ENSG00000132517	SLC52A1	solute carrier family 52 member 1
chr18	63779502	63779520	19	*	826	450	Intron	18	63777977	63796313	18337	1	8710	ENST00000431370.1	1525	ENSG00000166396	SERPINB7	serpin family B member 7
chr18	63779512	63779530	19	*	850	500	Intron	18	63777977	63796313	18337	1	8710	ENST00000431370.1	1535	ENSG00000166396	SERPINB7	serpin family B member 7
chr19	6577584	6577602	19	*	874	554	Distal Intergenic	19	6583183	6591139	7957	2	970	ENST00000423145.7	13537	ENSG00000125726	CD70	CD70 molecule
chr19	6577594	6577612	19	*	867	538	Distal Intergenic	19	6583183	6591139	7957	2	970	ENST00000423145.7	13527	ENSG00000125726	CD70	CD70 molecule
chr19	6616108	6616126	19	*	844	485	Distal Intergenic	19	6590103	6604103	14001	2	970	ENST00000597430.2	-12005	ENSG00000125726	CD70	CD70 molecule
chr19	18224570	18224588	19	*	841	481	Promoter	19	18210543	18224493	13951	2	5143	ENST00000447275.7	-77	ENSG00000105650	PDE4C	phosphodiesterase 4C
chr19	18224651	18224669	19	*	836	470	Promoter	19	18210543	18224493	13951	2	5143	ENST00000447275.7	-158	ENSG00000105650	PDE4C	phosphodiesterase 4C
chr19	18224681	18224699	19	*	805	409	Promoter	19	18210543	18224493	13951	2	5143	ENST00000447275.7	-188	ENSG00000105650	PDE4C	phosphodiesterase 4C
chr19	47231320	47231338	19	*	849	497	Promoter	19	47220824	47231199	10376	2	27113	ENST00000439096.3	-121	ENSG00000105327	BBC3	BCL2 binding component 3
chr19	47232479	47232497	19	*	827	452	Promoter	19	47220824	47232766	11943	2	27113	ENST00000300880.11	269	ENSG00000105327	BBC3	BCL2 binding component 3
chr19	47232568	47232586	19	*	842	482	Promoter	19	47220824	47232766	11943	2	27113	ENST00000300880.11	180	ENSG00000105327	BBC3	BCL2 binding component 3
chr19	48955213	48955231	19	*	885	582	Promoter	19	48955508	48960835	5328	1	581	ENST00000503726.2	-277	ENSG00000087088	BAX	BCL2 associated X, apoptosis regulator
chr2	112793765	112793783	19	*	810	418	Distal Intergenic	2	112773925	112784493	10569	2	3552	ENST00000263339.4	-9272	ENSG00000115008	IL1A	interleukin 1 alpha
chr2	112805780	112805798	19	*	888	588	Distal Intergenic	2	112773925	112784493	10569	2	3552	ENST00000263339.4	-21287	ENSG00000115008	IL1A	interleukin 1 alpha
chr2	112814555	112814573	19	*	853	506	Distal Intergenic	2	112831136	112833575	2440	2	3553	ENST00000487639.1	19002	ENSG00000125538	IL1B	interleukin 1 beta
chr2	165294250	165294268	19	*	877	562	Promoter	2	165294089	165392146	98058	1	6326	ENST00000636769.1	161	ENSG00000136531	SCN2A	sodium voltage-gated channel alpha subunit 2
chr2	233139693	233139711	19	*	819	437	Intron	2	233122216	233130859	8644	1	3635	ENST00000496402.2	17477	ENSG00000168918	INPP5D	inositol polyphosphate-5-phosphatase D
chr3	151319166	151319184	19	*	814	426	Intron	3	151294086	151316820	22735	2	53836	ENST00000260843.5	-2346	ENSG00000138271	GPR87	G protein-coupled receptor 87
chr3	167380166	167380184	19	*	879	566	Promoter	3	167240632	167380283	139652	2	79740	ENST00000392764.5	99	ENSG00000169064	ZBBX	zinc finger B-box domain containing
chr4	73866390	73866408	19	*	874	555	Distal Intergenic	4	73869393	73870177	785	1	2919	ENST00000509101.1	-2985	ENSG00000163739	CXCL1	C-X-C motif chemokine ligand 1
chr4	74415788	74415806	19	*	897	614	Distal Intergenic	4	74445136	74455005	9870	1	374	ENST00000395748.8	-29330	ENSG00000109321	AREG	amphiregulin
chr4	74440287	74440305	19	*	876	559	Exon	4	74445136	74455005	9870	1	374	ENST00000395748.8	-4831	ENSG00000109321	AREG	amphiregulin
chr4	74449889	74449907	19	*	830	457	Intron	4	74448639	74450532	1894	1	374	ENST00000511560.1	1250	ENSG00000109321	AREG	amphiregulin
chr4	74491034	74491052	19	*	860	522	Distal Intergenic	4	74448639	74450532	1894	1	374	ENST00000511560.1	42395	ENSG00000109321	AREG	amphiregulin
chr6	36676449	36676467	19	*	944	760	Promoter	6	36676460	36687337	10878	1	1026	ENST00000615513.4	0	ENSG00000124762	CDKN1A	cyclin dependent kinase inhibitor 1A
chr6	36677331	36677349	19	*	824	446	Intron	6	36676528	36684511	7984	1	1026	ENST00000459970.1	803	ENSG00000124762	CDKN1A	cyclin dependent kinase inhibitor 1A
chr6	36682643	36682661	19	*	845	489	5' UTR	6	36678771	36680857	2087	1	1026	ENST00000462537.3	3872	ENSG00000124762	CDKN1A	cyclin dependent kinase inhibitor 1A
chr6	48111198	48111216	19	*	874	553	Promoter	6	47856673	48111197	254525	2	442213	ENST00000339488.9	-1	ENSG00000244694	PTCHD4	patched domain containing 4
chr6	48140492	48140510	19	*	807	413	Distal Intergenic	6	47856673	48111197	254525	2	442213	ENST00000339488.9	-29295	ENSG00000244694	PTCHD4	patched domain containing 4
chr6	48249268	48249286	19	*	842	483	Distal Intergenic	6	47856673	48111197	254525	2	442213	ENST00000339488.9	-138071	ENSG00000244694	PTCHD4	patched domain containing 4
chr6	109009018	109009036	19	*	838	473	Promoter	6	108986442	109008988	22547	2	27244	ENST00000302071.6	-30	ENSG00000080546	SESN1	sestrin 1
chr6	109015391	109015409	19	*	852	505	Intron	6	108986442	109009555	23114	2	27244	ENST00000356644.7	-5836	ENSG00000080546	SESN1	sestrin 1
chr6	134057614	134057632	19	*	883	578	Distal Intergenic	6	133987581	134052624	65044	2	154091	ENST00000275230.6	-4990	ENSG00000146411	SLC2A12	solute carrier family 2 member 12
chr7	40193108	40193126	19	*	808	414	Intron	7	40135016	40499514	364499	1	79783	ENST00000416370.2	58092	ENSG00000175600	SUGCT	succinyl-CoA:glutarate-CoA transferase
chr7	40193166	40193184	19	*	837	472	Intron	7	40135016	40499514	364499	1	79783	ENST00000416370.2	58150	ENSG00000175600	SUGCT	succinyl-CoA:glutarate-CoA transferase
chr7	40698367	40698385	19	*	842	483	Intron	7	40793182	40860757	67576	1	79783	ENST00000464028.1	-94797	ENSG00000175600	SUGCT	succinyl-CoA:glutarate-CoA transferase
chr7	40711871	40711889	19	*	878	563	Intron	7	40793182	40860757	67576	1	79783	ENST00000464028.1	-81293	ENSG00000175600	SUGCT	succinyl-CoA:glutarate-CoA transferase
chr7	40717491	40717509	19	*	912	654	Intron	7	40793182	40860757	67576	1	79783	ENST00000464028.1	-75673	ENSG00000175600	SUGCT	succinyl-CoA:glutarate-CoA transferase
chr7	40815603	40815621	19	*	819	436	Intron	7	40808157	40860509	52353	1	79783	ENST00000460466.1	7446	ENSG00000175600	SUGCT	succinyl-CoA:glutarate-CoA transferase
chr7	40843825	40843843	19	*	899	618	Intron	7	40808157	40860509	52353	1	79783	ENST00000460466.1	35668	ENSG00000175600	SUGCT	succinyl-CoA:glutarate-CoA transferase
chr7	101126944	101126962	19	*	883	577	Promoter	7	101127104	101139247	12144	1	5054	ENST00000223095.5	-142	ENSG00000106366	SERPINE1	serpin family E member 1
chr8	23103289	23103307	19	*	867	538	Promoter	8	23102921	23117445	14525	1	8794	ENST00000356864.4	368	ENSG00000173535	TNFRSF10C	TNF receptor superfamily member 10c
chr8	102236840	102236858	19	*	983	940	Intron	8	102207745	102238775	31031	2	50484	ENST00000522368.5	1917	ENSG00000048392	RRM2B	ribonucleotide reductase regulatory TP53 inducible subunit M2B
chr8	112253693	112253711	19	*	887	588	Intron	8	112224048	112255928	31881	2	114788	ENST00000534172.1	2217	ENSG00000164796	CSMD3	CUB and Sushi multiple domains 3
chr8	112456824	112456842	19	*	834	465	Intron	8	112310225	112337575	27351	2	114788	ENST00000492692.1	-119249	ENSG00000164796	CSMD3	CUB and Sushi multiple domains 3
chr8	112673729	112673747	19	*	883	575	Intron	8	112222932	112690042	467111	2	114788	ENST00000339701.7	16295	ENSG00000164796	CSMD3	CUB and Sushi multiple domains 3
chr8	112750618	112750636	19	*	889	593	Intron	8	112222932	112690042	467111	2	114788	ENST00000339701.7	-60576	ENSG00000164796	CSMD3	CUB and Sushi multiple domains 3
chr8	112889928	112889946	19	*	846	491	Intron	8	112222932	112690042	467111	2	114788	ENST00000339701.7	-199886	ENSG00000164796	CSMD3	CUB and Sushi multiple domains 3
chr8	113820819	113820837	19	*	885	582	Distal Intergenic	8	113018776	113436939	418164	2	114788	ENST00000497026.5	-383880	ENSG00000164796	CSMD3	CUB and Sushi multiple domains 3
chr9	5462887	5462905	19	*	893	601	Promoter	9	5462935	5465912	2978	1	29126	ENST00000492923.1	-30	ENSG00000120217	CD274	CD274 molecule
chr9	5467540	5467558	19	*	900	620	Intron	9	5462935	5465912	2978	1	29126	ENST00000492923.1	4605	ENSG00000120217	CD274	CD274 molecule
chr9	19409522	19409540	19	*	893	603	Intron	9	19409009	19452505	43497	1	340485	ENST00000340967.3	513	ENSG00000177076	ACER2	alkaline ceramidase 2
chr9	19485345	19485363	19	*	865	532	Distal Intergenic	9	19409009	19452505	43497	1	340485	ENST00000340967.3	76336	ENSG00000177076	ACER2	alkaline ceramidase 2
chr9	137226118	137226136	19	*	919	678	3' UTR	9	137225174	137226315	1142	1	375791	ENST00000650725.2	944	ENSG00000197191	CYSRT1	cysteine rich tail 1

## Sheet: confrimed BSs in CaSki
seqnames	start	end	width	strand	score1	score2	annotation	geneChr	geneStart	geneEnd	geneLength	geneStrand	geneId	transcriptId	distanceToTSS	ENSEMBL	SYMBOL	GENENAME
chr1	2427662	2427680	19	*	834	465	Intron	1	2425980	2479804	53825	1	9651	ENST00000609981.5	1682	ENSG00000149527	PLCH2	phospholipase C eta 2
chr1	2428651	2428669	19	*	805	410	Intron	1	2425980	2479804	53825	1	9651	ENST00000609981.5	2671	ENSG00000149527	PLCH2	phospholipase C eta 2
chr1	2431412	2431430	19	*	876	559	Intron	1	2425980	2479804	53825	1	9651	ENST00000609981.5	5432	ENSG00000149527	PLCH2	phospholipase C eta 2
chr1	6425938	6425956	19	*	823	444	Intron	1	6424788	6456671	31884	1	83715	ENST00000636330.1	1150	ENSG00000187017	ESPN	espin
chr1	16123735	16123753	19	*	861	524	Distal Intergenic	1	16133013	16133562	550	2	1969	ENST00000462805.1	9809	ENSG00000142627	EPHA2	EPH receptor A2
chr1	17309894	17309912	19	*	885	581	Intron	1	17308197	17364004	55808	1	23569	ENST00000375448.4	1697	ENSG00000159339	PADI4	peptidyl arginine deiminase 4
chr1	24196054	24196072	19	*	805	409	Distal Intergenic	1	24199558	24355212	155655	1	57822	ENST00000690803.1	-3486	ENSG00000158055	GRHL3	grainyhead like transcription factor 3
chr1	24285313	24285331	19	*	850	499	Intron	1	24318764	24355312	36549	1	57822	ENST00000692334.1	-33433	ENSG00000158055	GRHL3	grainyhead like transcription factor 3
chr1	24319712	24319730	19	*	839	477	Promoter	1	24319814	24355318	35505	1	57822	ENST00000524724.6	-84	ENSG00000158055	GRHL3	grainyhead like transcription factor 3
chr1	44799924	44799942	19	*	846	491	Promoter	1	44800377	44805990	5614	1	1263	ENST00000372201.5	-435	ENSG00000173846	PLK3	polo like kinase 3
chr1	85062708	85062726	19	*	837	472	Promoter	1	85062386	85133027	70642	1	126820	ENST00000464801.1	322	ENSG00000162643	DNAI3	dynein axonemal intermediate chain 3
chr1	109198166	109198184	19	*	879	568	Intron	1	109200191	109203123	2933	1	57535	ENST00000527501.1	-2007	ENSG00000116299	ELAPOR1	endosome-lysosome associated apoptosis and autophagy regulator 1
chr1	109198196	109198214	19	*	805	410	Intron	1	109200191	109203123	2933	1	57535	ENST00000527501.1	-1977	ENSG00000116299	ELAPOR1	endosome-lysosome associated apoptosis and autophagy regulator 1
chr1	115839414	115839432	19	*	904	632	5' UTR	1	115838052	115840741	2690	2	4808	ENST00000429731.1	1309	ENSG00000177551	NHLH2	nescient helix-loop-helix 2
chr1	115848208	115848226	19	*	875	556	Distal Intergenic	1	115836377	115841126	4750	2	4808	ENST00000320238.3	-7082	ENSG00000177551	NHLH2	nescient helix-loop-helix 2
chr1	160728286	160728304	19	*	839	477	Distal Intergenic	1	160739057	160754814	15758	1	57823	ENST00000441662.6	-10753	ENSG00000026751	SLAMF7	SLAM family member 7
chr1	182604761	182604779	19	*	832	461	Promoter	1	182598623	182604389	5767	2	6004	ENST00000367558.6	-372	ENSG00000143333	RGS16	regulator of G protein signaling 16
chr1	186739734	186739752	19	*	875	556	Distal Intergenic	1	186671791	186680922	9132	2	5743	ENST00000680451.1	-58812	ENSG00000073756	PTGS2	prostaglandin-endoperoxide synthase 2
chr1	203306683	203306701	19	*	851	500	Intron	1	203305519	203309602	4084	1	7832	ENST00000290551.5	1164	ENSG00000159388	BTG2	BTG anti-proliferation factor 2
chr1	236083979	236083997	19	*	879	567	Distal Intergenic	1	235975830	236065109	89280	2	4811	ENST00000366595.7	-18870	ENSG00000116962	NID1	nidogen 1
chr10	59286109	59286127	19	*	897	612	Intron	10	59268656	59283681	15026	2	220965	ENST00000513377.1	-2428	ENSG00000148541	FAM13C	family with sequence similarity 13 member C
chr10	59303279	59303297	19	*	815	428	Promoter	10	59247692	59302856	55165	2	220965	ENST00000489341.5	-423	ENSG00000148541	FAM13C	family with sequence similarity 13 member C
chr10	59337399	59337417	19	*	916	667	Intron	10	59300706	59324106	23401	2	220965	ENST00000510215.6	-13293	ENSG00000148541	FAM13C	family with sequence similarity 13 member C
chr10	90912391	90912409	19	*	809	418	3' UTR	10	90912096	90921087	8992	2	27063	ENST00000371697.4	8678	ENSG00000148677	ANKRD1	ankyrin repeat domain 1
chr11	804414	804432	19	*	836	470	Promoter	11	799184	804469	5286	2	55367	ENST00000411829.6	37	ENSG00000177595	PIDD1	p53-induced death domain protein 1
chr11	61270987	61271005	19	*	836	469	Intron	11	61259081	61269417	10337	2	220001	ENST00000538438.1	-1570	ENSG00000167992	VWCE	von Willebrand factor C and EGF domains
chr11	61297779	61297797	19	*	846	490	Distal Intergenic	11	61258286	61295316	37031	2	220001	ENST00000335613.10	-2463	ENSG00000167992	VWCE	von Willebrand factor C and EGF domains
chr11	61781046	61781064	19	*	840	477	Intron	11	61781808	61788365	6558	1	745	ENST00000675792.1	-744	ENSG00000124920	MYRF	myelin regulatory factor
chr11	65899228	65899246	19	*	900	622	Intron	11	65892049	65900388	8340	2	8061	ENST00000312562.7	1142	ENSG00000175592	FOSL1	FOS like 1, AP-1 transcription factor subunit
chr11	67695955	67695973	19	*	845	488	Distal Intergenic	11	67662160	67681224	19065	2	222	ENST00000530069.6	-14731	ENSG00000132746	ALDH3B2	aldehyde dehydrogenase 3 family member B2
chr11	70525273	70525291	19	*	842	482	Intron	11	70469435	70487720	18286	2	22941	ENST00000654939.1	-37553	ENSG00000162105	SHANK2	SH3 and multiple ankyrin repeat domains 2
chr11	70769730	70769748	19	*	865	533	Intron	11	70654146	70807074	152929	2	22941	ENST00000470759.5	37326	ENSG00000162105	SHANK2	SH3 and multiple ankyrin repeat domains 2
chr11	70769763	70769781	19	*	880	569	Intron	11	70654146	70807074	152929	2	22941	ENST00000470759.5	37293	ENSG00000162105	SHANK2	SH3 and multiple ankyrin repeat domains 2
chr11	78708486	78708504	19	*	806	412	Exon	11	78657807	78702004	44198	2	26011	ENST00000530738.1	-6482	ENSG00000149256	TENM4	teneurin transmembrane protein 4
chr11	78829252	78829270	19	*	839	475	Intron	11	78770992	78805411	34420	2	26011	ENST00000533525.1	-23841	ENSG00000149256	TENM4	teneurin transmembrane protein 4
chr11	78981662	78981680	19	*	845	489	Intron	11	78889866	78962219	72354	2	26011	ENST00000533013.1	-19443	ENSG00000149256	TENM4	teneurin transmembrane protein 4
chr11	79014892	79014910	19	*	848	495	Intron	11	78889866	78962219	72354	2	26011	ENST00000533013.1	-52673	ENSG00000149256	TENM4	teneurin transmembrane protein 4
chr11	79043020	79043038	19	*	866	534	Intron	11	79067903	79076393	8491	2	26011	ENST00000533038.1	33355	ENSG00000149256	TENM4	teneurin transmembrane protein 4
chr11	79043030	79043048	19	*	857	515	Intron	11	79067903	79076393	8491	2	26011	ENST00000533038.1	33345	ENSG00000149256	TENM4	teneurin transmembrane protein 4
chr11	79156172	79156190	19	*	837	471	Intron	11	79069942	79215909	145968	2	26011	ENST00000527736.5	59719	ENSG00000149256	TENM4	teneurin transmembrane protein 4
chr11	79157922	79157940	19	*	844	486	Intron	11	79069942	79215909	145968	2	26011	ENST00000527736.5	57969	ENSG00000149256	TENM4	teneurin transmembrane protein 4
chr11	79168893	79168911	19	*	894	606	Intron	11	79069942	79215909	145968	2	26011	ENST00000527736.5	46998	ENSG00000149256	TENM4	teneurin transmembrane protein 4
chr11	79507927	79507945	19	*	828	454	Distal Intergenic	11	78652829	79441030	788202	2	26011	ENST00000278550.12	-66897	ENSG00000149256	TENM4	teneurin transmembrane protein 4
chr11	79538927	79538945	19	*	884	578	Distal Intergenic	11	78652829	79441030	788202	2	26011	ENST00000278550.12	-97897	ENSG00000149256	TENM4	teneurin transmembrane protein 4
chr11	79546755	79546773	19	*	832	461	Distal Intergenic	11	78652829	79441030	788202	2	26011	ENST00000278550.12	-105725	ENSG00000149256	TENM4	teneurin transmembrane protein 4
chr11	79829994	79830012	19	*	858	516	Distal Intergenic	11	78652829	79441030	788202	2	26011	ENST00000278550.12	-388964	ENSG00000149256	TENM4	teneurin transmembrane protein 4
chr11	79830004	79830022	19	*	849	497	Distal Intergenic	11	78652829	79441030	788202	2	26011	ENST00000278550.12	-388974	ENSG00000149256	TENM4	teneurin transmembrane protein 4
chr11	79834207	79834225	19	*	863	529	Distal Intergenic	11	78652829	79441030	788202	2	26011	ENST00000278550.12	-393177	ENSG00000149256	TENM4	teneurin transmembrane protein 4
chr11	102854205	102854223	19	*	817	432	Distal Intergenic	11	102835801	102843609	7809	2	4314	ENST00000299855.10	-10596	ENSG00000149968	MMP3	matrix metallopeptidase 3
chr12	40409617	40409635	19	*	946	767	Intron	12	40393448	40570646	177199	1	283463	ENST00000454784.10	16169	ENSG00000205592	MUC19	mucin 19, oligomeric
chr12	40515282	40515300	19	*	842	481	Intron	12	40520579	40523642	3064	1	283463	ENST00000398702.7	-5279	ENSG00000205592	MUC19	mucin 19, oligomeric
chr12	68808923	68808941	19	*	822	442	Promoter	12	68809002	68840807	31806	1	4193	ENST00000539479.6	-61	ENSG00000135679	MDM2	MDM2 proto-oncogene
chr12	68808961	68808979	19	*	829	456	Promoter	12	68809002	68840807	31806	1	4193	ENST00000539479.6	-23	ENSG00000135679	MDM2	MDM2 proto-oncogene
chr12	68809223	68809241	19	*	817	433	Promoter	12	68809226	68839849	30624	1	4193	ENST00000348801.7	0	ENSG00000135679	MDM2	MDM2 proto-oncogene
chr12	68869139	68869157	19	*	881	573	Intron	12	68842208	68870238	28031	2	1368	ENST00000551897.5	1081	ENSG00000135678	CPM	carboxypeptidase M
chr14	21042186	21042204	19	*	851	502	Promoter	14	21042316	21044234	1919	1	84659	ENST00000481538.1	-112	ENSG00000165799	RNASE7	ribonuclease A family member 7
chr14	59687783	59687801	19	*	854	508	Intron	14	59596005	59727713	131709	2	6252	ENST00000432103.6	39912	ENSG00000139970	RTN1	reticulon 1
chr14	59687895	59687913	19	*	808	415	Intron	14	59596005	59727713	131709	2	6252	ENST00000432103.6	39800	ENSG00000139970	RTN1	reticulon 1
chr14	67478187	67478205	19	*	894	604	Intron	14	67470269	67488721	18453	2	161145	ENST00000554480.6	10516	ENSG00000198133	TMEM229B	transmembrane protein 229B
chr16	28533809	28533827	19	*	821	440	3' UTR	16	28537507	28538951	1445	2	26471	ENST00000567646.1	5124	ENSG00000176046	NUPR1	nuclear protein 1, transcriptional regulator
chr16	28537303	28537321	19	*	835	467	3' UTR	16	28537507	28538951	1445	2	26471	ENST00000567646.1	1630	ENSG00000176046	NUPR1	nuclear protein 1, transcriptional regulator
chr16	28537313	28537331	19	*	804	408	3' UTR	16	28537507	28538951	1445	2	26471	ENST00000567646.1	1620	ENSG00000176046	NUPR1	nuclear protein 1, transcriptional regulator
chr16	66953555	66953573	19	*	853	506	Intron	16	66961245	66975096	13852	1	23491	ENST00000394037.5	-7672	ENSG00000172828	CES3	carboxylesterase 3
chr17	43548130	43548148	19	*	852	503	Intron	17	43527846	43546340	18495	2	2118	ENST00000319349.10	-1790	ENSG00000175832	ETV4	ETS variant transcription factor 4
chr17	43549179	43549197	19	*	856	514	Intron	17	43527846	43546340	18495	2	2118	ENST00000319349.10	-2839	ENSG00000175832	ETV4	ETS variant transcription factor 4
chr17	43615449	43615467	19	*	822	441	Distal Intergenic	17	43544976	43579620	34645	2	2118	ENST00000586764.1	-35829	ENSG00000175832	ETV4	ETS variant transcription factor 4
chr17	76530823	76530841	19	*	827	451	Intron	17	76528368	76532065	3698	2	114757	ENST00000590175.5	1224	ENSG00000161544	CYGB	cytoglobin
chr17	76551277	76551295	19	*	826	450	Promoter	17	76528534	76551175	22642	2	114757	ENST00000589145.1	-102	ENSG00000161544	CYGB	cytoglobin
chr18	11695894	11695912	19	*	888	590	Intron	18	11689690	11702291	12602	1	2774	ENST00000585590.1	6204	ENSG00000141404	GNAL	G protein subunit alpha L
chr19	8335095	8335113	19	*	819	436	Promoter	19	8334113	8334782	670	2	256949	ENST00000593331.1	-313	ENSG00000186994	KANK3	KN motif and ankyrin repeat domains 3
chr19	10461888	10461906	19	*	810	419	3' UTR	19	10458969	10467366	8398	1	5141	ENST00000590407.1	2919	ENSG00000065989	PDE4A	phosphodiesterase 4A
chr19	15892826	15892844	19	*	920	681	Intron	19	15892373	15897729	5357	2	8529	ENST00000586927.2	4885	ENSG00000186115	CYP4F2	cytochrome P450 family 4 subfamily F member 2
chr19	15892847	15892865	19	*	811	420	Intron	19	15892373	15897729	5357	2	8529	ENST00000586927.2	4864	ENSG00000186115	CYP4F2	cytochrome P450 family 4 subfamily F member 2
chr19	15893001	15893019	19	*	864	530	Intron	19	15892373	15897729	5357	2	8529	ENST00000586927.2	4710	ENSG00000186115	CYP4F2	cytochrome P450 family 4 subfamily F member 2
chr19	15893011	15893029	19	*	881	572	Intron	19	15892373	15897729	5357	2	8529	ENST00000586927.2	4700	ENSG00000186115	CYP4F2	cytochrome P450 family 4 subfamily F member 2
chr19	15893378	15893396	19	*	852	503	Intron	19	15892373	15897729	5357	2	8529	ENST00000586927.2	4333	ENSG00000186115	CYP4F2	cytochrome P450 family 4 subfamily F member 2
chr19	47231320	47231338	19	*	849	497	Promoter	19	47220824	47231199	10376	2	27113	ENST00000439096.3	-121	ENSG00000105327	BBC3	BCL2 binding component 3
chr19	47232479	47232497	19	*	827	452	Promoter	19	47220824	47232766	11943	2	27113	ENST00000300880.11	269	ENSG00000105327	BBC3	BCL2 binding component 3
chr19	47232568	47232586	19	*	842	482	Promoter	19	47220824	47232766	11943	2	27113	ENST00000300880.11	180	ENSG00000105327	BBC3	BCL2 binding component 3
chr2	31338005	31338023	19	*	805	409	Intron	2	31383082	31384395	1314	2	7498	ENST00000476043.1	46372	ENSG00000158125	XDH	xanthine dehydrogenase
chr2	31390467	31390485	19	*	868	540	Intron	2	31383001	31389633	6633	2	7498	ENST00000491727.5	-834	ENSG00000158125	XDH	xanthine dehydrogenase
chr2	31390546	31390564	19	*	845	488	Intron	2	31383001	31389633	6633	2	7498	ENST00000491727.5	-913	ENSG00000158125	XDH	xanthine dehydrogenase
chr2	31401688	31401706	19	*	803	406	Intron	2	31383001	31389633	6633	2	7498	ENST00000491727.5	-12055	ENSG00000158125	XDH	xanthine dehydrogenase
chr2	74526400	74526418	19	*	874	553	Promoter	2	74519586	74526281	6696	2	165545	ENST00000473508.1	-119	ENSG00000144045	DQX1	DEAQ-box RNA dependent ATPase 1
chr2	157246707	157246725	19	*	827	452	Distal Intergenic	2	157257705	157318491	60787	1	11227	ENST00000259056.5	-10980	ENSG00000136542	GALNT5	polypeptide N-acetylgalactosaminyltransferase 5
chr2	165294250	165294268	19	*	877	562	Promoter	2	165294089	165392146	98058	1	6326	ENST00000636769.1	161	ENSG00000136531	SCN2A	sodium voltage-gated channel alpha subunit 2
chr2	215052694	215052712	19	*	836	470	Intron	2	214932622	215032086	99465	2	26154	ENST00000389661.4	-20608	ENSG00000144452	ABCA12	ATP binding cassette subfamily A member 12
chr2	215137956	215137974	19	*	824	445	Promoter	2	215075492	215138404	62913	2	26154	ENST00000412081.1	430	ENSG00000144452	ABCA12	ATP binding cassette subfamily A member 12
chr2	215189592	215189610	19	*	872	550	Intron	2	214931542	215138626	207085	2	26154	ENST00000272895.12	-50966	ENSG00000144452	ABCA12	ATP binding cassette subfamily A member 12
chr2	233139693	233139711	19	*	819	437	Intron	2	233122216	233130859	8644	1	3635	ENST00000496402.2	17477	ENSG00000168918	INPP5D	inositol polyphosphate-5-phosphatase D
chr2	240324441	240324459	19	*	851	501	Distal Intergenic	2	240435663	240468076	32414	1	2817	ENST00000264039.7	-111204	ENSG00000063660	GPC1	glypican 1
chr2	240370461	240370479	19	*	808	416	Distal Intergenic	2	240435663	240468076	32414	1	2817	ENST00000264039.7	-65184	ENSG00000063660	GPC1	glypican 1
chr2	240441706	240441724	19	*	826	450	Intron	2	240442327	240466358	24032	1	2817	ENST00000469694.5	-603	ENSG00000063660	GPC1	glypican 1
chr20	1500581	1500599	19	*	874	554	Distal Intergenic	20	1472668	1491587	18920	2	284759	ENST00000486775.5	-8994	ENSG00000196209	SIRPB2	signal regulatory protein beta 2
chr3	42783933	42783951	19	*	871	547	3' UTR	3	42746794	42773253	26460	2	152206	ENST00000492806.5	-10680	ENSG00000244607	CCDC13	coiled-coil domain containing 13
chr3	186076118	186076136	19	*	928	706	Intron	3	186064443	186079105	14663	2	2119	ENST00000484223.1	2969	ENSG00000244405	ETV5	ETS variant transcription factor 5
chr3	186089205	186089223	19	*	886	585	Intron	3	186064213	186079906	15694	2	2119	ENST00000489830.5	-9299	ENSG00000244405	ETV5	ETS variant transcription factor 5
chr4	3437091	3437109	19	*	873	551	Intron	4	3441968	3449486	7519	1	3083	ENST00000382774.8	-4859	ENSG00000109758	HGFAC	HGF activator
chr4	74415788	74415806	19	*	897	614	Distal Intergenic	4	74445136	74455005	9870	1	374	ENST00000395748.8	-29330	ENSG00000109321	AREG	amphiregulin
chr4	74440287	74440305	19	*	876	559	Exon	4	74445136	74455005	9870	1	374	ENST00000395748.8	-4831	ENSG00000109321	AREG	amphiregulin
chr4	74449889	74449907	19	*	830	457	Intron	4	74448639	74450532	1894	1	374	ENST00000511560.1	1250	ENSG00000109321	AREG	amphiregulin
chr4	74491034	74491052	19	*	860	522	Distal Intergenic	4	74448639	74450532	1894	1	374	ENST00000511560.1	42395	ENSG00000109321	AREG	amphiregulin
chr4	76909864	76909882	19	*	875	557	Intron	4	76894152	76898144	3993	2	345079	ENST00000334306.4	-11720	ENSG00000186212	SOWAHB	sosondowah ankyrin repeat domain family member B
chr5	132094072	132094090	19	*	886	583	Distal Intergenic	5	132073789	132076170	2382	1	1437	ENST00000296871.4	20283	ENSG00000164400	CSF2	colony stimulating factor 2
chr5	132094082	132094100	19	*	801	402	Distal Intergenic	5	132073789	132076170	2382	1	1437	ENST00000296871.4	20293	ENSG00000164400	CSF2	colony stimulating factor 2
chr5	138305999	138306017	19	*	865	532	Intron	5	138285744	138292114	6371	2	995	ENST00000514017.1	-13885	ENSG00000158402	CDC25C	cell division cycle 25C
chr6	36676449	36676467	19	*	944	760	Promoter	6	36676460	36687337	10878	1	1026	ENST00000615513.4	0	ENSG00000124762	CDKN1A	cyclin dependent kinase inhibitor 1A
chr6	36677331	36677349	19	*	824	446	Intron	6	36676528	36684511	7984	1	1026	ENST00000459970.1	803	ENSG00000124762	CDKN1A	cyclin dependent kinase inhibitor 1A
chr6	36682643	36682661	19	*	845	489	5' UTR	6	36678771	36680857	2087	1	1026	ENST00000462537.3	3872	ENSG00000124762	CDKN1A	cyclin dependent kinase inhibitor 1A
chr6	132003750	132003768	19	*	882	574	Intron	6	131948176	131951372	3197	2	1490	ENST00000367976.4	-52378	ENSG00000118523	CCN2	cellular communication network factor 2
chr6	132003760	132003778	19	*	914	662	Intron	6	131948176	131951372	3197	2	1490	ENST00000367976.4	-52388	ENSG00000118523	CCN2	cellular communication network factor 2
chr7	18367643	18367661	19	*	928	706	Intron	7	18290450	18496746	206297	1	9734	ENST00000474742.1	77193	ENSG00000048052	HDAC9	histone deacetylase 9
chr7	18420987	18421005	19	*	903	629	Intron	7	18495710	18591544	95835	1	9734	ENST00000413380.5	-74705	ENSG00000048052	HDAC9	histone deacetylase 9
chr7	18431011	18431029	19	*	803	407	Intron	7	18495710	18591544	95835	1	9734	ENST00000413380.5	-64681	ENSG00000048052	HDAC9	histone deacetylase 9
chr7	18559118	18559136	19	*	824	446	Intron	7	18509313	18666979	157667	1	9734	ENST00000524023.1	49805	ENSG00000048052	HDAC9	histone deacetylase 9
chr7	18804264	18804282	19	*	874	553	Intron	7	18793159	18997299	204141	1	9734	ENST00000490851.5	11105	ENSG00000048052	HDAC9	histone deacetylase 9
chr7	22746687	22746705	19	*	852	504	Distal Intergenic	7	22728500	22729788	1289	1	3569	ENST00000464710.1	18187	ENSG00000136244	IL6	interleukin 6
chr7	22746697	22746715	19	*	847	493	Distal Intergenic	7	22728500	22729788	1289	1	3569	ENST00000464710.1	18197	ENSG00000136244	IL6	interleukin 6
chr7	22746707	22746725	19	*	914	662	Distal Intergenic	7	22728500	22729788	1289	1	3569	ENST00000464710.1	18207	ENSG00000136244	IL6	interleukin 6
chr8	94949543	94949561	19	*	800	401	Promoter	8	94925972	94949378	23407	2	94241	ENST00000342697.5	-165	ENSG00000164938	TP53INP1	tumor protein p53 inducible nuclear protein 1
chr8	143877105	143877123	19	*	829	455	Intron	8	143857324	143878467	21144	2	83481	ENST00000615648.2	1344	ENSG00000261150	EPPK1	epiplakin 1
chr8	143886312	143886330	19	*	866	536	Distal Intergenic	8	143857324	143878467	21144	2	83481	ENST00000615648.2	-7845	ENSG00000261150	EPPK1	epiplakin 1
chr9	104805630	104805648	19	*	875	557	Intron	9	104825591	104830989	5399	2	19	ENST00000494467.1	25341	ENSG00000165029	ABCA1	ATP binding cassette subfamily A member 1
chr9	113152806	113152824	19	*	811	420	Intron	9	113151030	113164137	13108	1	1318	ENST00000374220.3	1776	ENSG00000136867	SLC31A2	solute carrier family 31 member 2
chr9	133061317	133061335	19	*	814	427	Distal Intergenic	9	133061981	133071861	9881	1	1056	ENST00000372080.8	-646	ENSG00000170835	CEL	carboxyl ester lipase
chrX	129488465	129488483	19	*	854	508	Intron	23	129508055	129523246	15192	2	6594	ENST00000478420.1	34763	ENSG00000102038	SMARCA1	SWI/SNF related, matrix associated, actin dependent regulator of chromatin, subfamily a, member 1
chrX	129506879	129506897	19	*	906	638	Intron	23	129508055	129523246	15192	2	6594	ENST00000478420.1	16349	ENSG00000102038	SMARCA1	SWI/SNF related, matrix associated, actin dependent regulator of chromatin, subfamily a, member 1
