# Supplementary material for: Genome-Wide Analysis of p53 Targets Reveals SCN2A as a Novel Player in p53-Induced Cell Arrest in HPV-Positive Cells
Source: Viruses. 2024 Oct 31;16(11):1725. doi: 10.3390/v16111725 (PMC11598893; doi:10.3390/v16111725)
Supplement: Supplementary file 1 [file viruses-16-01725-s001.zip › TableS4.xlsx]

## Sheet: Sheet1
qPCR primers
AREG	F	GAGAAGCTGAGGAACGAAAGA
	R	GGCAGTGACTCCAATGTGATA
BBC3	F	GTGACCACTGGCATTCATTTG
	R	TCCTCCCTCTTCCGAGATTT
BTG2	F	GCATTCATGCCTGGACTTAAAC
	R	AGGACAGTAGGAATCAGGAGAG
CDKN1A	F	CGGAACAAGGAGTCAGACATT
	R	AGTGCCAGGAAAGACAACTAC
FLG	F	TCAGACTCTAGTACCGCTAAGG
	R	ACTGCCACGTGACTGTATTC
ID2	F	CAAGAAGGTGAGCAAGATGGA
	R	GGTGATGCAGGCTGACAATA
INPP5D	F	TGGTGACCCATCTGCAATAC
	R	GGAGACACGACACTTTCTACTG
MDM2	F	AGGCTGATCTTGAACTCCTAAAC
	R	CAGGTGCCTCACATCTGTAATC
PADI4	F	CCTGAAGGAGTTTCCCATCAA
	R	TCACTTCCAGGTTCCCAAAG
SCN2A	F	GTTTAACATCGGCCTCCTTCT
	R	CGATCCCAACTTCCCTCTTAAC
TP53I3	F	GCTGAGGTCTAGGGACAATAAG
	R	GTGGAGAAGTGAGGCAGAAT
siRNAs
sip53	sense	CACCAUCCACUACAACUACAU(dT)(dT)
	antisense	AUGUAGUUGUAGUGGAUGGUG(dT)(dT)
siSCN2A	sense	CCUUCAACCCUAUUAGAAA(dT)(dT)
H6326-siSCN2A-1	antisense	UUUCUAAUAGGGUUGAAGG(dT)(dT)
siTP53I3	sense	GAGACUAUGUGCUAAUCCA(dT)(dT)
H9540-siTP53I3-1	antisense	UGGAUUAGCACAUAGUCUC(dT)(dT)
